# Supplementary material for: Transcriptome sequencing reveals high isoform diversity in the ant Formica exsecta
Source: PeerJ. 2017 Nov 21;5:e3998. doi: 10.7717/peerj.3998 (PMC5701548; doi:10.7717/peerj.3998)
Supplement: File S4 [file peerj-05-3998-s004.xls]

## Sheet: FileS4
	Table S4_A) Species distribution of Meta-TA transcripts annotated with different ants species.				Table S4_B) Species distribution of Meta-TA transcripts annotated with different insects species.				Table S4_C) Species distribution of Meta-TA transcripts annotated with different bacteria species.				Table S4_D) Species distribution of Meta-TA transcripts annotated with different Fungi.				Table S4_E) Species distribution of Meta-TA transcripts annotated with different Viruses.
A)	Species	TAContigs Number		B)	Species	TAContigs Number		C)	Species	TAContigs Number		D)	Species	TAContigs Number		E)	Species	TAContigs Number
	Camponotus floridanus	26048			Megachile rotundata	900			Wolbachia endosymbiont of Drosophila melanogaster	116			Rhizopus delemar RA 99-880	51			Hyposoter didymator ichnovirus	9
	Acromyrmex echinatior	4941			Bombus terrestris	771			Wolbachia endosymbiont of Drosophila ananassae	102			Agaricus bisporus var. burnettii JB137-S8	5			Solenopsis invicta virus 2	7
	Solenopsis invicta	3827			Bombus impatiens	751			Wolbachia endosymbiont of Drosophila simulans	68			Mucor racemosus	4			Bombyx mori NPV	4
	Harpegnathos saltator	2367			Apis mellifera	695			Wolbachia endosymbiont of Muscidifurax uniraptor	68			Serpula lacrymans var. lacrymans S7.3	4			Oryctes rhinoceros virus	4
	Atta cephalotes	1290			Apis florea	491			Wolbachia endosymbiont of Drosophila willistoni TSC#14030-0811.24	65			Talaromyces stipitatus ATCC 10500	4			Precarious point virus	4
	Harathos saltator	718			Nasonia vitripennis	313			Wolbachia sp. wRi	36			Ajellomyces capsulatus H88	3			Cotesia congregata bracovirus	3
	Polyrhachis vicina	20			Tribolium castaneum	269			Wolbachia endosymbiont wVitB of Nasonia vitripennis	31			Mucor circinelloides	3			Black queen cell virus	2
	Myrmecia tarsata	6			Acyrthosiphon pisum	238			Wolbachia endosymbiont of Culex quinquefasciatus Pel	30			Aspergillus flavus NRRL3357	2			Gouleako virus	2
	Cataglyphis bombycinus	5			Nasonia vitrinnis	114			Wolbachia pipientis wAlbB	30			Aspergillus nidulans FGSC A4	2			Himetobi P virus	2
	Nylanderia nr. pubens LZ-2010	5			Bombyx mori	56			Wolbachia endosymbiont strain TRS of Brugia malayi	27			Macrophomina phaseolina MS6	2			Huaiyangshan virus	2
	Camponotus abdominalis	4			Danaus plexippus	49			Wolbachia endosymbiont of Culex quinquefasciatus JHB	14			Penicillium chrysogenum Wisconsin 54-1255	2			Israeli acute paralysis virus	2
	Camponotus atriceps	4			Drosophila melanogaster	49			Burkholderia multivorans ATCC 17616	9			Zymoseptoria tritici IPO323	2			Lucerne transient streak virus	2
	Camponotus vafer	4			Pediculus humanus corporis	46			Streptococcus anginosus CCUG 39159	7			Amylomyces rouxii	1			Zaliv Terpenia virus	2
	Diacamma sp. Okinawa-2006a	3			Aedes aegypti	20			Wolbachia pipientis	7			Aspergillus kawachii IFO 4308	1			Bombyx mori nuclear polyhedrosis virus	1
	Camponotus japonicus	2			Drosophila ananassae	16			Acinetobacter sp. P8-3-8	6			Aspergillus niger ATCC 1015	1			Deformed wing virus	1
	Formica exsecta	2			Drosophila pseudoobscura pseudoobscura	16			Vibrio cholerae 2740-80	6			Aspergillus niger CBS 513.88	1			Diadromus pulchellus idnoreovirus 1	1
	Nylanderia nr. pubens LZ-2011	2			Drosophila simulans	14			Lactobacillus rhamnosus GG	5			Cordyceps militaris CM01	1			Human rhinovirus sp.	1
	Camponotus chromaiodes	1			Drosophila willistoni	13			Psychromonas sp. CNPT3	5			Dichomitus squalens LYAD-421 SS1	1			Lytechinus pictus	1
	Camponotus festinatus	1			Culex quinquefasciatus	12			Wolbachia endosymbiont of Cadra cautella	5			Glarea lozoyensis 74030	1			Nyamanini virus	1
	Formica aquilonia	1			Anopheles gambiae str. PEST	10			Curvibacter putative symbiont of Hydra magnipapillata	4			Komagataella pastoris GS115	1			SFTS virus JS4	1
	Formica fusca	1			Papilio xuthus	10			Lactobacillus crispatus ST1	4			Macrophomina phaseolina (strain MS6)	1			Soybean cyst nematode associated Uukuniemi virus	1
	Formica moki	1			Glyptapanteles indiensis	9			Legionella pneumophila subsp. pneumophila	4			Marssonina brunnea f. sp. 'multigermtubi' MB_m1	1			Strongylocentrotus purpuratus	1
	Formica nitidiventris	1			Drosophila mojavensis	8			Magnetospirillum gryphiswaldense MSR-1	4			Marssonina brunnea f. sp. multigermtubi (strain MB_m1)	1			Triatoma virus	1
	Formica paralugubris	1			Drosophila sechellia	8			Collinsella aerofaciens ATCC 25986	3			Moniliophthora perniciosa FA553	1			Uukuniemi virus	1
	Formica pratensis	1			Drosophila virilis	8			Herpetosiphon aurantiacus DSM 785	3			Mortierella indohii	1			Wheat yellow dwarf virus-GPV	1
	Formica truncorum	1			Polyrhachis vicina	7			Rickettsia endosymbiont of Ixodes scapularis	3			Myceliophthora thermophila ATCC 42464	1			Total	57
	Lasius niger	1			Anopheles darlingi	6			Streptococcus suis 98HAH33	3			Mycotypha microspora	1
	Lasius sp. HL-1992	1			Glyptapanteles flavicoxis	5			Aster yellows phytoplasma	2			Ophiocordyceps unilateralis	1
	Solenopsis geminata	1			Mayetiola destructor	5			Bifidobacterium longum subsp. infantis CCUG 52486	2			Paracoccidioides brasiliensis Pb03	1
	Solenopsis geminata	1			Anopheles gambiae	4			Caldalkalibacillus thermarum TA2.A1	2			Penicillium digitatum Pd1	1
	Tapinoma sessile	1			Drosophila grimshawi	4			Candidatus Amoebophilus asiaticus 5a2	2			Punctularia strigosozonata HHB-11173 SS5	1
	Total	39262			Drosophila yakuba	4			Candidatus Regiella insecticola R5.15	2			Rhizopus caespitosus	1
					Ceratitis capitata	3			Diplorickettsia massiliensis 20B	2			Rhizopus delemar (strain RA 99-880 / ATCC MYA-4621 / FGSC 9543 / NRRL 43880)	1
					Drosophila buzzatii	3			Escherichia coli MS 79-10	2			Rhizopus oryzae	1
					Drosophila mauritiana	3			Escherichia coli UTI89	2			Rhizopus stolonifer	1
					Drosophila persimilis	3			Escherichia sp. 3_2_53FAA	2			Saccharomyces cerevisiae S288c	1
					Forficula auricularia	3			Faecalibacterium prausnitzii M21/2	2			Saccharomyces kudriavzevii IFO 1802	1
					Lymantria dispar	3			Lactobacillus jensenii 269-3	2			Talaromyces stipitatus (strain ATCC 10500 / CBS 375.48 / QM 6759 / NRRL 1006)	1
					Anopheles stephensi	2			Listeria monocytogenes J2818	2			Torulaspora delbrueckii	1
					Blattella germanica	2			Propionibacterium acnes HL053PA2	2			Tremella mesenterica DSM 1558	1
					Bombus hypocrita	2			Prosthecochloris aestuarii DSM 271	2			Trichoderma virens Gv29-8	1
					Brachymyrmex patagonicus	2			Rhodospirillum photometricum DSM 122	2			Total	113
					Bradysia coprophila	2			Ruminococcus torques ATCC 27756	2
					Camponotus chromaiodes	2			Taylorella asinigenitalis 14/45	2
					Drosophila erecta	2			Ureaplasma parvum	2
					Drosophila miranda	2			Vibrio cholerae 1587	2
					Gryllus bimaculatus	2			Wolbachia endosymbiont of Drosophila mojavensis	2
					Helicoverpa armigera	2			Wolbachia endosymbiont of Formica exsecta	2
					Hippodamia convergens	2			Wolbachia endosymbiont of Onchocerca ochengi	2
					Leptopilina clavipes	2			Wolbachia sp. subsp. Drosophila simulans (strain wRi)	2
					N-oxide-forming	2			uncultured Chromatiales bacterium HF0200_41F04	2
					NMDA	2			Aromatoleum aromaticum EbN1	1
					Pectinophora gossypiella	2			Bacteroides caccae ATCC 43185	1
					Spodoptera frugiperda	2			Bacteroides fragilis 3_1_12	1
					Thermobia domestica	2			Baumannia cicadellinicola str. Hc (Homalodisca coagulata)	1
					Anopheles quadriannulatus	1			Candidatus Odyssella thessalonicensis L13	1
					Apis cerana	1			Clostridium botulinum D str. 1873	1
					Bactrocera dorsalis	1			Coprococcus eutactus ATCC 27759	1
					Belgica antarctica	1			Deinococcus radiodurans R1	1
					Callosobruchus chinensis	1			Escherichia coli MS 116-1	1
					Chaoborus astictopus	1			Eubacterium rectale M104/1	1
					Choristoneura fumiferana	1			Fusobacterium necrophorum subsp. funduliforme 1_1_36S	1
					Cimex lectularius	1			Haemophilus influenzae HK1212	1
					Coeliades ramanatek	1			Haemophilus influenzae R2846	1
					Coenonympha glycerion	1			Helicobacter bilis ATCC 43879	1
					Cotesia congregata	1			Leeuwenhoekiella blandensis MED217	1
					Cydia pomonella	1			Listeria grayi DSM 20601	1
					Drosophila rsimilis	1			Lyngbya sp. PCC 8106	1
					Drosophila silvestris	1			Mesoplasma florum L1	1
					Epiclopus gayi	1			Moraxella catarrhalis BC8	1
					Helicoverpa zea	1			Nocardioidaceae bacterium Broad-1	1
					Homalodisca vitripennis	1			Orientia tsutsugamushi str. Ikeda	1
					Ips paraconfusus	1			Paraprevotella clara YIT 11840	1
					Lasiocampa quercus	1			Pedobacter heparinus DSM 2366	1
					Locusta migratoria	1			Propionibacterium acnes HL005PA4	1
					Manduca sexta	1			Propionibacterium acnes HL074PA1	1
					Messor bouvieri	1			Propionibacterium acnes HL086PA1	1
					Metaseiulus occidentalis	1			Pseudomonas sp. Chol1	1
					Monomorium pharaonis	1			Pseudomonas syringae pv. maculicola str. ES4326	1
					Myrmecia croslandi	1			Rickettsia bellii RML369-C	1
					Nylanderia nr. pubens LZ-2010	1			Staphylococcus hominis VCU122	1
					Oeneis sculda	1			Streptococcus salivarius K12	1
					Ostrinia furnacalis	1			Streptomyces coelicoflavus ZG0656	1
					Ostrinia nubilalis	1			Streptomyces roseosporus NRRL 15998	1
					Other Eukaryotes	1			Streptomyces sp. e14	1
					Periplaneta americana	1			Vibrio parahaemolyticus K5030	1
					Pheidole megacephala	1			Weissella confusa LBAE C39-2	1
					Pheidole morrisi	1			Wolbachia endosymbiont of Callosobruchus chinensis	1
					Philotrypesis pilosa	1			Wolbachia endosymbiont of Dipetalonema gracile	1
					Plutella xylostella	1			Wolbachia endosymbiont of Solenopsis sp.	1
					Xenopsylla cheopis	1			Wolbachia pipientis wMel	1
					diculus humanus subsp. corporis	1			Wolbachia symbiont of Acromyrmex subterraneus molestans	1
					Total	5010			Wolbachia symbiont of Radopholus similis	1
									Xenorhabdus bovienii (strain SS-2004)	1
									acetyl-coa-carboxylase	1
									uncultured Acidobacteriales bacterium HF0200_23L05	1
									uncultured Spirochaetales bacterium HF0500_06B09	1
									uncultured bacterium	1
									uncultured bacterium CSL142	1
									Total	761
