# Supplementary material for: Transcriptome sequencing reveals high isoform diversity in the ant Formica exsecta
Source: PeerJ. 2017 Nov 21;5:e3998. doi: 10.7717/peerj.3998 (PMC5701548; doi:10.7717/peerj.3998)
Supplement: File S6 [file peerj-05-3998-s006.xls]

## Sheet: Sheet1
	Table S6_A. Gene with probable isoforms in the Unigene-TA Assembly.
	Transcripts name	Length Of transcripts	NCBI	Group	Species	Gene/Protein Name	Probable Count of Isoform	Name of Transcripts Isoforms
	Ant-TAContig72	28268	EFN62471	Ants	Camponotus floridanus	Bullous pemphigoid antigen 1, isoforms 6/9/10	18	Ant-TAContig72,Ant-TAContig7725,Ant-TAContig2770,Ant-TAContig2771,Ant-TAContig4078,Ant-TAContig7731,Ant-TAContig11546,Ant-TAContig11547,Ant-TAContig11552,kmr27_comp91685_c0_seq1,kmr29_comp96965_c3_seq50,kmr29_comp96965_c3_seq52,kmr29_comp96965_c3_seq61,kmr29_comp96965_c3_seq62,kmr29_comp96965_c3_seq63,kmr29_comp96965_c3_seq109,kmr29_comp96965_c3_seq127,kmr29_comp96965_c3_seq137,
	Ant-TAContig6553	26265	EFN65870	Ants	Camponotus floridanus	E3 ubiquitin-protein ligase HUWE1	2	Ant-TAContig6553,Ant-TAContig254,
	kmr27_comp91787_c0_seq1	23664	E2AMT6	Ants	Camponotus floridanus	Nesprin-1	11	Ant-TAContig3832,Ant-TAContig10540,Ant-TAContig10541,Ant-TAContig3834,Ant-TAContig3837,kmr27_comp91787_c7_seq19,kmr27_comp91787_c7_seq22,kmr27_comp91787_c7_seq15,kmr27_comp91787_c7_seq25,kmr29_comp95351_c5_seq26,kmr27_comp91787_c0_seq1,
	Ant-TAContig11412	17356	EGI57423	Ants	Acromyrmex echinatior	Titin	2	Ant-TAContig11412,Ant-TAContig11819,
	kmr29_comp96725_c7_seq1	17087	E2AG14	Ants	Camponotus floridanus	Remodeling and spacing factor 1	3	kmr29_comp96725_c7_seq1,kmr25_comp85498_c13_seq4,kmr27_comp90596_c1_seq1,
	kmr27_comp91546_c0_seq1	17087	F4WPE4	Ants	Acromyrmex echinatior	Zinc finger protein 507	2	kmr27_comp91546_c0_seq1,Ant-TAContig355,
	kmr25_comp85793_c2_seq1	13719	E1ZX90	Ants	Camponotus floridanus	Kinesin-like protein unc-104	4	kmr25_comp85793_c2_seq1,kmr25_comp85793_c2_seq14,kmr23_comp55089_c0_seq1,kmr25_comp85793_c2_seq15,
	Ant-TAContig515	13466	EFN72947	Ants	Camponotus floridanus	Dystrophin	3	Ant-TAContig515,kmr25_comp85896_c1_seq9,kmr29_comp96892_c0_seq18,
	kmr25_comp85760_c4_seq1	13032	F4WV87	Ants	Acromyrmex echinatior	Short spindle protein 4 (Fragment)	9	kmr25_comp85760_c4_seq1,kmr25_comp85760_c4_seq28,Ant-TAContig7531,kmr29_comp96375_c1_seq33,kmr25_comp85760_c4_seq26,kmr25_comp85760_c4_seq4,kmr25_comp85760_c4_seq8,kmr25_comp85760_c4_seq17,kmr27_comp91149_c3_seq23,
	kmr25_comp85612_c0_seq1	13029	E2A409	Ants	Camponotus floridanus	Zinc finger protein 106	2	kmr25_comp85612_c0_seq1,kmr27_comp91295_c0_seq4,
	kmr27_comp91595_c7_seq1	12863	E9J3A7	Ants	Solenopsis invicta	Putative uncharacterized protein (Fragment)	15	kmr27_comp91595_c7_seq1,kmr31_comp2444_c0_seq2,kmr27_comp91595_c7_seq5,kmr29_comp96665_c0_seq15,kmr29_comp96665_c0_seq13,kmr31_comp1953_c0_seq1,kmr25_comp84543_c2_seq3,kmr29_comp91840_c1_seq2,kmr31_comp2444_c0_seq8,kmr29_comp95686_c3_seq12,kmr29_comp95686_c3_seq14,kmr27_comp90429_c0_seq1,kmr25_comp85191_c1_seq1,Ant-TAContig4906,kmr27_comp91096_c7_seq1,
	kmr31_comp2853_c1_seq1	12195	E2A416	Ants	Camponotus floridanus	Ubiquitin carboxyl-terminal hydrolase	6	Ant-TAContig9769,kmr31_comp2853_c1_seq1,Ant-TAContig6019,Ant-TAContig7643,Ant-TAContig1189,kmr25_comp61836_c0_seq3,
	kmr29_comp96988_c1_seq1	12054	E1ZY22	Ants	Camponotus floridanus	Initol 1,4,5-trisphphate receptor	6	kmr31_comp1843_c0_seq1,kmr29_comp96988_c1_seq63,kmr29_comp96988_c1_seq1,Ant-TAContig11585,Ant-TAContig11586,kmr23_comp69618_c3_seq1,
	Ant-TAContig204	11884	EFN64278	Ants	Camponotus floridanus	Microtubule-associated protein futsch	3	Ant-TAContig204,kmr29_comp96991_c0_seq1,kmr27_comp91817_c2_seq2,
	Ant-TAContig164	11438	EFN68310	Ants	Camponotus floridanus	Sushi, von Willebrand factor type A, EGF and pentraxin domain-containing protein 1	36	Ant-TAContig11214,kmr29_comp96700_c1_seq57,kmr29_comp96700_c1_seq52,kmr29_comp96700_c1_seq59,kmr29_comp96700_c1_seq54,kmr29_comp96700_c1_seq29,Ant-TAContig164,kmr29_comp96700_c1_seq66,kmr29_comp96700_c1_seq65,kmr23_comp70018_c16_seq1,Ant-TAContig11216,Ant-TAContig3450,Ant-TAContig3451,Ant-TAContig7439,Ant-TAContig9531,Ant-TAContig11213,kmr23_comp70018_c4_seq1,Ant-TAContig11211,Ant-TAContig11212,k…
	kmr25_comp85979_c0_seq1	11369	F4WRP2	Ants	Acromyrmex echinatior	DNA-dependent protein kinase catalytic subunit	2	kmr25_comp85979_c0_seq1,Ant-TAContig6574,
	Ant-TAContig3258	10927	EFN64027	Ants	Camponotus floridanus	Myosin light chain kinase, smooth muscle	2	Ant-TAContig3258,kmr23_comp69390_c1_seq1,
	Ant-TAContig279	10849	EFN66274	Ants	Camponotus floridanus	X-linked retinitis pigmentosa GTPase regulator-like protein	3	Ant-TAContig6703,Ant-TAContig279,kmr25_comp85991_c0_seq14,
	kmr29_comp96999_c0_seq1	10787	E2AHW3	Ants	Camponotus floridanus	2-oxoglutarate dehydrogenase E1 component, mitochondrial	8	kmr29_comp96999_c0_seq6,kmr29_comp96999_c0_seq1,Ant-TAContig7706,Ant-TAContig9813,kmr25_comp86019_c0_seq9,Ant-TAContig9812,kmr29_comp96999_c0_seq9,kmr29_comp96999_c0_seq14,
	Ant-TAContig7547	10712	EFN64084	Ants	Camponotus floridanus	hypothetical protein EAG_02344	3	Ant-TAContig7547,kmr27_comp84149_c0_seq1,kmr27_comp91425_c0_seq1,
	Ant-TAContig469	10690	EFN66873	Ants	Camponotus floridanus	DmX-like protein 1	3	kmr29_comp96710_c3_seq1,Ant-TAContig469,kmr29_comp96710_c3_seq4,
	Ant-TAContig2185	10674	EFN62269	Ants	Camponotus floridanus	ATP-binding cassette sub-family A member 13	4	Ant-TAContig2185,kmr25_comp85580_c0_seq8,kmr23_comp56837_c1_seq1,kmr27_comp90699_c0_seq5,
	kmr31_comp2287_c0_seq1	10674	E2A7L9	Ants	Camponotus floridanus	General transcription factor 3C polypeptide 1	4	kmr31_comp2287_c0_seq1,kmr29_comp96803_c1_seq4,Ant-TAContig9552,kmr27_comp91784_c3_seq16,
	kmr27_comp91732_c1_seq1	10639	F4X0A8	Ants	Acromyrmex echinatior	Synaptotagmin-like protein 5	4	kmr23_comp69741_c2_seq1,kmr25_comp85807_c1_seq4,kmr27_comp91732_c1_seq1,kmr25_comp85807_c1_seq7,
	kmr31_comp2709_c0_seq1	10621	E2ALF6	Ants	Camponotus floridanus	UPF0326 protein FAM152B	3	kmr31_comp2709_c0_seq1,kmr25_comp85205_c0_seq16,kmr25_comp85205_c0_seq15,
	kmr29_comp96173_c0_seq1	10578	E2AU92	Ants	Camponotus floridanus	Adenylate cyclase type 9	4	kmr29_comp96173_c0_seq1,kmr29_comp96173_c0_seq5,Ant-TAContig3334,kmr23_comp67358_c2_seq1,
	kmr31_comp2873_c1_seq1	10456	EGI63169	Ants	Acromyrmex echinatior	Protein lethal(2)essential for life	35	kmr27_comp91455_c2_seq4,kmr31_comp2873_c0_seq1,kmr29_comp96940_c2_seq5,kmr29_comp96940_c2_seq2,kmr31_comp2873_c1_seq1,kmr29_comp96940_c2_seq8,kmr29_comp96940_c2_seq7,Ant-TAContig11506,Ant-TAContig11507,kmr31_comp2873_c1_seq4,Ant-TAContig651,Ant-TAContig3562,Ant-TAContig3563,Ant-TAContig3564,Ant-TAContig3565,Ant-TAContig11142,Ant-TAContig11143,Ant-TAContig11144,Ant-TAContig11145,Ant-TAContig11146,…
	Ant-TAContig2110	10369	EFN73282	Ants	Camponotus floridanus	Protein furry-like protein-like	7	Ant-TAContig2110,Ant-TAContig5562,Ant-TAContig5565,Ant-TAContig9857,kmr27_comp91844_c0_seq46,kmr25_comp86042_c1_seq19,kmr27_comp91844_c0_seq40,
	kmr25_comp85833_c0_seq1	10338	E2A9Z8	Ants	Camponotus floridanus	Serpin B6	8	kmr25_comp85833_c0_seq1,Ant-TAContig1559,Ant-TAContig5432,Ant-TAContig11399,kmr29_comp96864_c1_seq28,kmr29_comp96864_c1_seq63,kmr29_comp96864_c1_seq70,kmr23_comp72551_c0_seq1,
	Ant-TAContig379	10270	EFN61308	Ants	Camponotus floridanus	Protein purity of essence	4	Ant-TAContig379,kmr25_comp85858_c0_seq3,kmr27_comp91707_c0_seq7,kmr25_comp85858_c0_seq7,
	kmr25_comp85702_c0_seq1	10260	EFN68065	Ants	Camponotus floridanus	Putative fat-like cadherin-related tumor suppressor-like protein	2	kmr25_comp85702_c0_seq1,kmr27_comp91421_c2_seq3,
	kmr27_comp91356_c1_seq1	10241	EFN61879	Ants	Camponotus floridanus	Bromodomain adjacent to zinc finger domain protein 2B	13	kmr27_comp91356_c1_seq1,Ant-TAContig9185,Ant-TAContig9186,Ant-TAContig11148,Ant-TAContig11149,kmr23_comp70138_c32_seq1,kmr25_comp85700_c4_seq17,kmr29_comp96622_c0_seq28,kmr29_comp96622_c0_seq29,kmr29_comp96622_c0_seq31,kmr29_comp96622_c0_seq32,kmr29_comp96622_c0_seq33,Ant-TAContig1030,
	kmr27_comp91664_c2_seq1	10205	E2AKE4	Ants	Camponotus floridanus	Nuclear receptor corepressor 2 (Fragment)	46	Ant-TAContig997,kmr27_comp91664_c2_seq1,kmr27_comp91664_c3_seq9,kmr29_comp96706_c0_seq72,kmr29_comp96706_c0_seq65,kmr29_comp96706_c0_seq56,kmr29_comp96706_c0_seq44,kmr29_comp96706_c0_seq54,kmr29_comp96706_c0_seq19,Ant-TAContig11224,kmr29_comp96706_c0_seq3,kmr29_comp96706_c0_seq10,kmr29_comp96706_c0_seq6,kmr29_comp96706_c0_seq11,kmr29_comp96706_c0_seq7,kmr29_comp96706_c0_seq8,Ant-TAContig3445,Ant-…
	Ant-TAContig58	10188	EFN63222	Ants	Camponotus floridanus	Spectrin beta chain	15	Ant-TAContig58,kmr25_comp85872_c3_seq2,kmr29_comp96713_c1_seq19,kmr29_comp96713_c1_seq20,Ant-TAContig11241,Ant-TAContig11242,Ant-TAContig11239,Ant-TAContig11240,kmr29_comp96713_c1_seq7,kmr29_comp96713_c1_seq8,Ant-TAContig657,Ant-TAContig7581,kmr29_comp96713_c1_seq12,kmr29_comp96713_c1_seq23,kmr29_comp96713_c1_seq24,
	kmr27_comp91834_c2_seq17	10140	EGI65497	Ants	Acromyrmex echinatior	Neurobeachin	5	Ant-TAContig9851,kmr27_comp91834_c2_seq19,kmr27_comp91834_c2_seq17,kmr29_comp97003_c0_seq80,Ant-TAContig9852,
	Ant-TAContig6011	10136	EFN68742	Ants	Camponotus floridanus	Histone deacetylase 4	3	Ant-TAContig6011,kmr23_comp34029_c0_seq1,kmr25_comp77494_c0_seq2,
	Ant-TAContig3005	10081	EFN68468	Ants	Camponotus floridanus	Myotubularin-related protein 13	3	Ant-TAContig3005,Ant-TAContig272,kmr29_comp94939_c1_seq1,
	Ant-TAContig348	10054	EFN71944	Ants	Camponotus floridanus	Eukaryotic translation initiation factor 4 gamma 3	8	kmr29_comp95941_c14_seq11,kmr27_comp90407_c1_seq2,Ant-TAContig348,kmr29_comp95941_c14_seq1,kmr29_comp95941_c14_seq3,kmr29_comp95941_c14_seq12,kmr25_comp84781_c6_seq3,kmr25_comp84781_c6_seq4,
	Ant-TAContig2055	10046	EFN69662	Ants	Camponotus floridanus	Fibrillin-2	5	kmr25_comp85919_c0_seq1,kmr29_comp96936_c1_seq1,kmr23_comp70162_c13_seq1,Ant-TAContig912,Ant-TAContig2055,
	kmr29_comp95720_c0_seq1	9982	E2AVL8	Ants	Camponotus floridanus	JmjC domain-containing histone demethylation protein 2B	11	kmr29_comp95720_c0_seq1,Ant-TAContig4609,kmr27_comp91009_c4_seq7,Ant-TAContig7241,kmr25_comp85725_c0_seq4,kmr29_comp95989_c2_seq3,kmr27_comp91474_c8_seq1,kmr25_comp85725_c8_seq1,kmr29_comp96363_c1_seq3,kmr27_comp87551_c0_seq2,kmr27_comp87551_c0_seq1,
	Ant-TAContig1059	9979	EFN61623	Ants	Camponotus floridanus	Protein numb	2	Ant-TAContig1059,Ant-TAContig804,
	kmr23_comp69720_c1_seq1	9977	F4W8Y8	Ants	Acromyrmex echinatior	Putative uncharacterized protein	4	kmr23_comp69720_c1_seq1,Ant-TAContig9548,kmr27_comp91659_c3_seq12,kmr25_comp84764_c0_seq3,
	Ant-TAContig246	9917	EFN72041	Ants	Camponotus floridanus	PHD finger protein rhinoceros	2	Ant-TAContig246,kmr27_comp91132_c0_seq3,
	Ant-TAContig230	9834	EFN62410	Ants	Camponotus floridanus	Hemocytin	6	Ant-TAContig1918,Ant-TAContig230,kmr25_comp83742_c1_seq22,kmr25_comp83742_c1_seq23,kmr25_comp83742_c1_seq25,kmr25_comp83742_c0_seq7,
	kmr27_comp91671_c4_seq1	9805	EFN66216	Ants	Camponotus floridanus	Intersectin-1	4	kmr27_comp91671_c4_seq1,kmr25_comp84534_c3_seq44,kmr25_comp84534_c3_seq37,kmr25_comp84534_c3_seq63,
	kmr25_comp85782_c0_seq1	9792	F4X2N3	Ants	Acromyrmex echinatior	Zinc finger protein 341	3	kmr25_comp85782_c0_seq1,Ant-TAContig9273,Ant-TAContig9275,
	Ant-TAContig11059	9758	EFN63845	Ants	Camponotus floridanus	Voltage-dependent calcium channel type D subunit alpha-1	23	Ant-TAContig5820,Ant-TAContig9373,Ant-TAContig808,Ant-TAContig9370,kmr27_comp91192_c3_seq24,Ant-TAContig1701,Ant-TAContig11042,Ant-TAContig11069,Ant-TAContig11070,kmr27_comp91510_c4_seq77,Ant-TAContig11035,Ant-TAContig11037,Ant-TAContig11041,kmr27_comp91510_c4_seq76,Ant-TAContig11059,Ant-TAContig11060,Ant-TAContig11068,Ant-TAContig11061,kmr27_comp91192_c3_seq85,kmr25_comp85183_c4_seq28,kmr27_comp…
	Ant-TAContig282	9757	EFN68269	Ants	Camponotus floridanus	Helicase domino	6	Ant-TAContig282,Ant-TAContig6323,kmr31_comp2408_c0_seq4,kmr29_comp96618_c3_seq9,kmr25_comp85447_c0_seq6,kmr27_comp91542_c0_seq15,
	Ant-TAContig385	9744	EFN67195	Ants	Camponotus floridanus	Protein dopey-1-like protein	3	Ant-TAContig2402,Ant-TAContig385,Ant-TAContig2403,
	kmr29_comp96692_c0_seq1	9453	E1ZW54	Ants	Camponotus floridanus	Pericentrin	3	kmr29_comp96692_c0_seq1,kmr25_comp85538_c1_seq7,kmr29_comp96692_c0_seq35,
	Ant-TAContig9412	9424	EFN72008	Ants	Camponotus floridanus	Filamin-A	13	Ant-TAContig3971,Ant-TAContig10770,kmr27_comp91537_c5_seq23,Ant-TAContig10769,Ant-TAContig9412,Ant-TAContig3972,kmr23_comp70161_c0_seq1,kmr25_comp85801_c3_seq2,Ant-TAContig7291,kmr25_comp85801_c0_seq17,kmr29_comp95940_c6_seq33,Ant-TAContig3421,Ant-TAContig10771,
	kmr29_comp93717_c0_seq1	9405	E2AP63	Ants	Camponotus floridanus	Golgi-specific brefeldin A-resistance guanine nucleotide exchange factor 1	6	kmr29_comp93717_c0_seq3,kmr29_comp93717_c0_seq1,kmr25_comp83210_c0_seq3,kmr27_comp90058_c2_seq3,kmr27_comp90058_c2_seq4,Ant-TAContig2379,
	Ant-TAContig47	9403	EFN63859	Ants	Camponotus floridanus	OTU domain-containing protein 7B	5	Ant-TAContig47,Ant-TAContig9190,Ant-TAContig4655,Ant-TAContig6936,kmr29_comp97010_c3_seq15,
	Ant-TAContig55	9387	EFN68783	Ants	Camponotus floridanus	DNA-binding protein Ewg	10	Ant-TAContig55,kmr27_comp91194_c0_seq73,kmr27_comp91194_c0_seq90,kmr25_comp85673_c1_seq67,kmr29_comp96167_c4_seq79,kmr25_comp85673_c1_seq54,kmr25_comp85673_c1_seq51,kmr29_comp96167_c4_seq65,kmr29_comp96167_c4_seq74,kmr29_comp96167_c4_seq75,
	Ant-TAContig42	9369	EFN69833	Ants	Camponotus floridanus	Rho GTPase-activating protein 5	4	kmr31_comp5897_c0_seq1,Ant-TAContig42,Ant-TAContig9440,kmr29_comp96530_c1_seq39,
	Ant-TAContig903	9350	EFN72405	Ants	Camponotus floridanus	Death-inducer obliterator 1	2	Ant-TAContig903,kmr29_comp96038_c0_seq2,
	kmr29_comp96514_c0_seq1	9349	E2AEN1	Ants	Camponotus floridanus	Protein transport protein Sec16A	15	kmr29_comp96514_c0_seq6,kmr29_comp96514_c0_seq7,kmr29_comp96514_c0_seq2,kmr29_comp96514_c0_seq1,Ant-TAContig7539,kmr25_comp85774_c1_seq3,Ant-TAContig9287,Ant-TAContig2331,Ant-TAContig4864,Ant-TAContig4865,Ant-TAContig7535,Ant-TAContig7538,kmr25_comp85774_c1_seq28,kmr25_comp85774_c1_seq15,Ant-TAContig1180,
	kmr25_comp85884_c3_seq1	9332	E2B1V8	Ants	Camponotus floridanus	WD repeat and FYVE domain-containing protein 3	2	kmr25_comp85884_c3_seq1,kmr25_comp85884_c3_seq43,
	kmr29_comp96253_c2_seq1	9302	F4X4C8	Ants	Acromyrmex echinatior	Mushroom body large-type Kenyon cell-specific protein 1 (Fragment)	8	kmr29_comp96253_c2_seq1,kmr25_comp85973_c11_seq1,Ant-TAContig668,Ant-TAContig1026,Ant-TAContig1605,Ant-TAContig9131,kmr27_comp90619_c0_seq1,kmr23_comp70138_c60_seq1,
	kmr29_comp95434_c0_seq1	9267	E2APD3	Ants	Camponotus floridanus	Serine/threonine-protein kinase LMTK1	2	kmr29_comp95434_c0_seq1,kmr23_comp68443_c4_seq1,
	Ant-TAContig250	9224	EFN66179	Ants	Camponotus floridanus	Large proline-rich protein BAT2	4	Ant-TAContig250,kmr23_comp69912_c12_seq1,Ant-TAContig8831,kmr25_comp84030_c3_seq6,
	kmr25_comp85285_c0_seq1	9135	E2A1J8	Ants	Camponotus floridanus	Putative uncharacterized protein	3	kmr25_comp85285_c0_seq1,kmr29_comp96583_c0_seq1,kmr27_comp91203_c0_seq3,
	kmr25_comp84748_c0_seq1	8999	E2A740	Ants	Camponotus floridanus	Maternal protein tudor	3	kmr25_comp84748_c0_seq1,Ant-TAContig2954,kmr25_comp84748_c0_seq32,
	Ant-TAContig33	8982	EFN64259	Ants	Camponotus floridanus	Importin-9	4	Ant-TAContig33,kmr25_comp85717_c0_seq15,Ant-TAContig6557,kmr27_comp91456_c1_seq10,
	kmr29_comp96156_c3_seq1	8970	E2A937	Ants	Camponotus floridanus	TATA-binding protein-associated factor 172	7	kmr29_comp96156_c3_seq1,kmr23_comp69302_c5_seq1,kmr25_comp85281_c0_seq12,kmr27_comp90931_c0_seq7,kmr27_comp90931_c0_seq5,kmr25_comp85281_c0_seq9,kmr29_comp96156_c3_seq11,
	Ant-TAContig5459	8965	EFN66300	Ants	Camponotus floridanus	hypothetical protein EAG_13780	23	kmr29_comp94282_c4_seq11,kmr29_comp94282_c4_seq10,kmr29_comp94282_c4_seq5,kmr29_comp94282_c4_seq3,kmr23_comp70118_c12_seq1,Ant-TAContig5459,kmr29_comp94282_c4_seq12,kmr25_comp85905_c0_seq1,kmr25_comp85905_c0_seq5,kmr27_comp91580_c1_seq4,kmr27_comp91580_c1_seq18,kmr27_comp91580_c1_seq5,kmr27_comp91580_c1_seq20,kmr27_comp91580_c1_seq7,kmr27_comp91580_c1_seq21,kmr27_comp91580_c1_seq15,kmr27_comp9158…
	kmr25_comp85771_c1_seq1	8961	E2AK78	Ants	Camponotus floridanus	Probable E3 ubiquitin-protein ligase HERC2	2	kmr25_comp85771_c1_seq1,kmr25_comp85771_c1_seq3,
	kmr25_comp85177_c0_seq1	8960	F4X772	Ants	Acromyrmex echinatior	Uncharacterized protein C6orf174	2	kmr25_comp85177_c0_seq1,Ant-TAContig9201,
	kmr29_comp96960_c2_seq1	8918	E2AID4	Ants	Camponotus floridanus	Leucine-rich repeat-containing protein 16A	13	Ant-TAContig7709,kmr29_comp96960_c2_seq1,kmr25_comp86024_c3_seq71,kmr29_comp96960_c2_seq20,Ant-TAContig3954,Ant-TAContig6345,Ant-TAContig7710,Ant-TAContig7711,Ant-TAContig7712,Ant-TAContig7713,kmr25_comp86024_c3_seq56,kmr25_comp86024_c3_seq54,kmr25_comp86024_c3_seq33,
	kmr25_comp85889_c0_seq1	8899	F4WXC2	Ants	Acromyrmex echinatior	Gamma-tubulin complex component 6	23	kmr27_comp91733_c0_seq8,kmr29_comp96879_c1_seq8,kmr27_comp91733_c0_seq7,kmr29_comp96879_c1_seq14,kmr27_comp91733_c0_seq13,kmr29_comp96879_c1_seq2,Ant-TAContig9706,Ant-TAContig9712,Ant-TAContig9707,Ant-TAContig9711,kmr29_comp96879_c1_seq7,kmr25_comp85889_c0_seq1,kmr29_comp96879_c1_seq21,kmr29_comp96879_c1_seq18,kmr27_comp91733_c0_seq21,kmr29_comp96879_c1_seq31,Ant-TAContig9708,kmr27_comp91733_c0_s…
	kmr29_comp96930_c2_seq1	8869	E2B041	Ants	Camponotus floridanus	Uncharacterized protein KIAA0819	4	kmr29_comp96930_c2_seq1,Ant-TAContig5226,kmr27_comp91708_c2_seq17,kmr27_comp91708_c2_seq15,
	kmr23_comp63530_c3_seq1	8861	EGI64913	Ants	Acromyrmex echinatior	Zinc finger protein 845	2	kmr23_comp63530_c3_seq1,kmr25_comp86023_c1_seq8,
	Ant-TAContig5191	8798	EFN72995	Ants	Camponotus floridanus	E3 ubiquitin-protein ligase hyd	3	Ant-TAContig6054,Ant-TAContig5191,Ant-TAContig1106,
	Ant-TAContig974	8788	EFN61707	Ants	Camponotus floridanus	Protein FAM38A	9	kmr27_comp90435_c0_seq2,Ant-TAContig974,kmr27_comp90435_c0_seq6,kmr31_comp12977_c0_seq1,kmr25_comp85879_c1_seq22,kmr25_comp85879_c1_seq19,kmr25_comp85879_c1_seq21,kmr27_comp90435_c0_seq5,kmr29_comp96274_c2_seq22,
	kmr25_comp86016_c1_seq1	8745	E2A6Y1	Ants	Camponotus floridanus	WD repeat-containing protein 81	3	Ant-TAContig1245,kmr25_comp86016_c1_seq1,Ant-TAContig2915,
	kmr29_comp96793_c3_seq1	8727	E2A6W1	Ants	Camponotus floridanus	Vacuolar protein sorting-associated protein 52-like protein	3	kmr29_comp96793_c3_seq1,kmr27_comp91204_c2_seq8,kmr29_comp96793_c3_seq22,
	kmr23_comp69752_c2_seq1	8653	EFN66380	Ants	Camponotus floridanus	Acetyl-CoA carboxylase	33	kmr27_comp91173_c2_seq13,kmr29_comp96589_c0_seq34,kmr27_comp91173_c2_seq19,kmr27_comp91173_c2_seq41,kmr27_comp91173_c2_seq36,kmr23_comp69752_c2_seq1,kmr25_comp85888_c2_seq3,kmr25_comp85888_c2_seq7,kmr27_comp91173_c2_seq34,kmr27_comp91173_c2_seq14,kmr25_comp85888_c2_seq4,kmr29_comp96589_c0_seq38,kmr25_comp85888_c2_seq35,kmr25_comp85888_c2_seq17,Ant-TAContig2236,Ant-TAContig2343,Ant-TAContig2344,An…
	kmr31_comp2623_c0_seq1	8583	E2ASX1	Ants	Camponotus floridanus	Ubiquilin-1	3	kmr31_comp2623_c0_seq1,Ant-TAContig8266,kmr27_comp87544_c1_seq4,
	kmr29_comp96660_c4_seq2	8570	E2AQA5	Ants	Camponotus floridanus	Protein unc-13-like protein B	5	kmr29_comp96660_c4_seq2,kmr25_comp85812_c8_seq8,kmr25_comp85812_c8_seq3,kmr25_comp85812_c8_seq6,kmr25_comp85812_c8_seq7,
	kmr27_comp91635_c4_seq1	8540	E2AKD0	Ants	Camponotus floridanus	Vacuolar protein sorting-associated protein 13B	2	kmr27_comp91635_c4_seq1,kmr29_comp96682_c0_seq18,
	kmr27_comp91745_c1_seq1	8537	F4W679	Ants	Acromyrmex echinatior	Putative glutamate synthase	15	kmr27_comp91745_c1_seq1,Ant-TAContig5168,kmr29_comp96839_c3_seq21,kmr29_comp96839_c3_seq17,Ant-TAContig9725,Ant-TAContig9726,Ant-TAContig4393,kmr29_comp96839_c3_seq71,kmr25_comp85916_c0_seq20,kmr25_comp85916_c0_seq27,kmr27_comp91745_c1_seq45,kmr25_comp85916_c0_seq26,kmr29_comp96839_c3_seq19,kmr29_comp96839_c3_seq54,kmr29_comp96839_c3_seq60,
	kmr25_comp85583_c2_seq1	8492	F4WYU8	Ants	Acromyrmex echinatior	Muscle M-line assembly protein unc-89	4	kmr25_comp85583_c2_seq17,kmr25_comp85583_c2_seq1,kmr25_comp85583_c2_seq18,kmr25_comp85583_c2_seq20,
	kmr29_comp96347_c1_seq1	8444	E2A1C2	Ants	Camponotus floridanus	Histone acetyltransferase MYST4	2	kmr29_comp96347_c1_seq1,Ant-TAContig2927,
	Ant-TAContig3271	8416	EFN74187	Ants	Camponotus floridanus	Translational activator GCN1	2	Ant-TAContig3271,Ant-TAContig6325,
	Ant-TAContig8515	8351	EFN63320	Ants	Camponotus floridanus	Translation initiation factor eIF-2B subunit delta	4	kmr25_comp84254_c1_seq17,Ant-TAContig2065,Ant-TAContig8515,Ant-TAContig6652,
	kmr29_comp96820_c0_seq1	8308	EFN65044	Ants	Camponotus floridanus	Xanthine dehydrogenase/oxidase	14	kmr29_comp96820_c0_seq62,kmr29_comp96820_c0_seq1,kmr29_comp96820_c0_seq65,kmr27_comp91638_c0_seq49,kmr29_comp96820_c0_seq64,kmr27_comp91638_c0_seq36,kmr27_comp91638_c0_seq42,kmr27_comp91638_c0_seq43,kmr29_comp96820_c0_seq3,kmr29_comp96820_c0_seq16,Ant-TAContig9516,kmr27_comp91638_c3_seq1,kmr25_comp85965_c1_seq4,kmr29_comp96820_c0_seq53,
	kmr27_comp90642_c0_seq1	8305	E2ADC5	Ants	Camponotus floridanus	Probable cation-transporting ATPase 13A3	2	kmr27_comp90642_c0_seq1,kmr25_comp84817_c0_seq2,
	Ant-TAContig155	8304	EGI64866	Ants	Acromyrmex echinatior	Pleckstrin-like proteiny domain-containing family A member 5	7	kmr29_comp96813_c3_seq10,kmr29_comp96813_c3_seq12,kmr29_comp96813_c3_seq9,kmr25_comp85743_c7_seq1,Ant-TAContig960,Ant-TAContig155,Ant-TAContig2114,
	Ant-TAContig131	8297	EGI57936	Ants	Acromyrmex echinatior	PHD finger protein 20-like protein 1	6	Ant-TAContig131,kmr27_comp91553_c6_seq27,kmr25_comp84001_c1_seq3,kmr23_comp54986_c2_seq1,kmr25_comp84768_c4_seq2,kmr27_comp91553_c6_seq19,
	kmr25_comp85722_c3_seq1	8296	F4W8A1	Ants	Acromyrmex echinatior	Myin-VIIa	3	kmr25_comp85722_c3_seq2,kmr25_comp85722_c3_seq1,kmr23_comp69643_c0_seq1,
	Ant-TAContig5986	8272	EGI66826	Ants	Acromyrmex echinatior	hypothetical protein G5I_04632	9	Ant-TAContig5483,kmr29_comp96329_c1_seq1,Ant-TAContig5986,Ant-TAContig10978,Ant-TAContig5993,kmr27_comp91340_c0_seq19,kmr29_comp96329_c1_seq41,kmr29_comp96329_c1_seq42,Ant-TAContig5978,
	kmr27_comp91628_c1_seq1	8264	E2AP52	Ants	Camponotus floridanus	Arginine-glutamic acid dipeptide repeats protein	15	kmr27_comp91628_c1_seq1,kmr31_comp2656_c0_seq10,Ant-TAContig9512,Ant-TAContig9510,Ant-TAContig10457,Ant-TAContig9511,Ant-TAContig9513,Ant-TAContig9514,kmr27_comp91628_c1_seq31,kmr27_comp91628_c1_seq35,kmr27_comp91628_c1_seq43,kmr27_comp91628_c1_seq44,kmr27_comp91628_c1_seq45,kmr27_comp91628_c1_seq47,kmr29_comp95056_c0_seq30,
	Ant-TAContig7224	8187	EFN87872	Ants	Harpegnathos saltator	Long-chain-fatty-acid--CoA ligase 1	2	Ant-TAContig7224,kmr25_comp84845_c1_seq2,
	Ant-TAContig15	8167	EFN73012	Ants	Camponotus floridanus	Microtubule-associated serine/threonine-protein kinase 2	10	Ant-TAContig8963,Ant-TAContig8962,kmr29_comp95999_c2_seq4,Ant-TAContig8961,kmr27_comp91054_c0_seq16,kmr27_comp91054_c0_seq15,kmr27_comp91054_c0_seq14,Ant-TAContig15,kmr27_comp91054_c0_seq51,kmr29_comp95999_c2_seq21,
	kmr27_comp91296_c2_seq1	8166	E2AU19	Ants	Camponotus floridanus	Putative uncharacterized protein	6	kmr27_comp91296_c2_seq1,kmr29_comp96503_c4_seq1,kmr29_comp96503_c4_seq5,Ant-TAContig7515,kmr25_comp85263_c6_seq24,kmr25_comp85263_c6_seq27,
	Ant-TAContig835	8163	EFN63762	Ants	Camponotus floridanus	Kinesin-like protein KIF13A	17	Ant-TAContig835,kmr29_comp96711_c4_seq1,kmr23_comp71399_c0_seq1,Ant-TAContig8952,kmr27_comp91041_c3_seq7,Ant-TAContig5314,kmr29_comp96703_c2_seq1,Ant-TAContig8457,Ant-TAContig8456,Ant-TAContig11222,kmr25_comp84415_c0_seq5,Ant-TAContig4112,Ant-TAContig11221,kmr29_comp96703_c2_seq60,kmr29_comp96703_c2_seq34,kmr29_comp96703_c2_seq35,kmr29_comp96703_c2_seq44,
	Ant-TAContig8416	8161	EFN80176	Ants	Harpegnathos saltator	Phosphatidylinositol-4-phosphate 3-kinase C2 domain-containing beta polypeptide	6	Ant-TAContig8416,kmr25_comp84312_c4_seq3,kmr27_comp90161_c1_seq12,kmr25_comp84312_c4_seq4,kmr23_comp69465_c9_seq1,kmr25_comp84312_c6_seq1,
	kmr25_comp85917_c0_seq1	8150	E1ZV38	Ants	Camponotus floridanus	Sortilin-related receptor	4	kmr25_comp85917_c0_seq1,kmr23_comp74522_c1_seq1,Ant-TAContig11508,Ant-TAContig11509,
	kmr29_comp96683_c0_seq1	8143	E2ARB0	Ants	Camponotus floridanus	Myin light chain kinase, smooth muscle	5	kmr29_comp96683_c0_seq1,Ant-TAContig3998,kmr23_comp69390_c0_seq1,kmr25_comp85922_c5_seq3,kmr27_comp41517_c0_seq1,
	Ant-TAContig11	8091	EFN75053	Ants	Camponotus floridanus	Fatty acid synthase	3	Ant-TAContig11,kmr23_comp70186_c1_seq1,kmr23_comp76245_c0_seq1,
	Ant-TAContig9336	8088	EFN65040	Ants	Camponotus floridanus	Plasma membrane calcium-transporting ATPase 3	20	Ant-TAContig9336,Ant-TAContig1546,Ant-TAContig9343,Ant-TAContig10593,Ant-TAContig10594,kmr31_comp10058_c0_seq1,kmr29_comp95429_c1_seq1,kmr29_comp95429_c1_seq8,kmr25_comp85037_c3_seq1,kmr25_comp85037_c3_seq2,kmr25_comp85037_c3_seq3,kmr25_comp85037_c3_seq4,kmr25_comp85037_c3_seq5,kmr25_comp85037_c3_seq7,kmr25_comp85037_c3_seq8,kmr25_comp85037_c3_seq9,kmr25_comp85037_c3_seq10,kmr29_comp95429_c1_seq3…
	Ant-TAContig2373	8087	EFN66258	Ants	Camponotus floridanus	hypothetical protein EAG_13737	3	Ant-TAContig2373,Ant-TAContig2372,kmr25_comp85749_c7_seq3,
	Ant-TAContig6649	8085	EFN64029	Ants	Camponotus floridanus	Titin	15	kmr25_comp84828_c2_seq1,Ant-TAContig6649,kmr23_comp70913_c0_seq1,kmr31_comp2226_c0_seq2,kmr29_comp93943_c0_seq5,kmr29_comp93943_c0_seq4,Ant-TAContig1850,Ant-TAContig7694,Ant-TAContig9768,kmr29_comp96980_c0_seq6,kmr29_comp96980_c0_seq2,kmr29_comp96980_c0_seq3,kmr29_comp96980_c0_seq4,Ant-TAContig173,kmr27_comp91059_c6_seq2,
	kmr31_comp2009_c0_seq1	7988	E2AE09	Ants	Camponotus floridanus	DNA topoisomerase 2	3	kmr31_comp2009_c0_seq1,kmr29_comp94647_c2_seq1,kmr27_comp90968_c1_seq2,
	kmr27_comp91175_c2_seq1	7962	E2A958	Ants	Camponotus floridanus	Putative uncharacterized protein	4	kmr27_comp91175_c2_seq5,kmr27_comp91175_c2_seq1,kmr25_comp85234_c4_seq3,kmr29_comp96241_c1_seq5,
	kmr27_comp91543_c2_seq1	7943	E1ZV05	Ants	Camponotus floridanus	Tetratricopeptide repeat protein 21B	2	kmr27_comp91543_c2_seq1,Ant-TAContig11047,
	kmr29_comp96640_c1_seq1	7941	EFN66133	Ants	Camponotus floridanus	Focal adhesion kinase 1	9	kmr29_comp96640_c1_seq39,kmr29_comp96640_c1_seq37,kmr29_comp96640_c1_seq1,kmr25_comp85904_c1_seq12,kmr27_comp91603_c2_seq38,Insect-TAContig866,kmr27_comp91603_c2_seq32,kmr27_comp91603_c2_seq33,Insect-TAContig865,
	kmr29_comp95641_c0_seq1	7925	E2A8F4	Ants	Camponotus floridanus	NHR domain-containing protein KIAA1787-like protein	20	kmr29_comp95641_c0_seq1,kmr25_comp85391_c1_seq1,kmr27_comp91176_c6_seq61,Ant-TAContig3777,Ant-TAContig3779,Ant-TAContig3780,Ant-TAContig9025,Ant-TAContig9026,kmr27_comp91176_c6_seq15,kmr27_comp91176_c6_seq19,kmr27_comp91176_c6_seq23,kmr27_comp91176_c6_seq27,kmr27_comp91176_c6_seq29,kmr27_comp91176_c6_seq33,kmr27_comp91176_c6_seq44,kmr27_comp91176_c6_seq46,kmr27_comp91176_c6_seq47,kmr27_comp91176_…
	kmr27_comp91343_c3_seq1	7877	E2AWU5	Ants	Camponotus floridanus	Transporter	6	kmr27_comp91343_c3_seq1,kmr25_comp85297_c0_seq9,Ant-TAContig9151,Ant-TAContig1984,kmr25_comp85297_c0_seq12,kmr25_comp85297_c0_seq10,
	kmr23_comp34103_c1_seq1	7856	EFN64465	Ants	Camponotus floridanus	Supervillin	2	kmr23_comp34103_c1_seq1,kmr27_comp89215_c0_seq3,
	Ant-TAContig49	7799	EFN64568	Ants	Camponotus floridanus	Spectrin beta chain, brain 4	2	Ant-TAContig49,kmr25_comp85353_c1_seq6,
	Ant-TAContig6492	7736	EFN68425	Ants	Camponotus floridanus	Round spermatid basic protein 1-like protein	2	Ant-TAContig6492,kmr29_comp95754_c0_seq2,
	Ant-TAContig71	7695	EFN68662	Ants	Camponotus floridanus	Protein lap4	6	kmr29_comp96610_c3_seq31,Ant-TAContig71,Ant-TAContig7561,kmr25_comp85829_c6_seq18,kmr29_comp96610_c3_seq38,kmr25_comp85829_c6_seq29,
	Ant-TAContig1734	7676	EFN63858	Ants	Camponotus floridanus	SH3 and multiple ankyrin repeat domains protein 3	5	Ant-TAContig1734,Ant-TAContig894,Ant-TAContig4881,kmr29_comp96675_c4_seq22,kmr29_comp96675_c4_seq23,
	Ant-TAContig232	7666	EFN68003	Ants	Camponotus floridanus	SEC23-interacting protein	8	Ant-TAContig232,kmr25_comp81145_c1_seq6,kmr27_comp91084_c5_seq4,kmr29_comp95413_c0_seq15,kmr29_comp95413_c0_seq16,kmr31_comp2608_c3_seq5,kmr31_comp2608_c3_seq6,kmr31_comp2608_c3_seq7,
	kmr27_comp91641_c0_seq3	7651	E2B1J0	Ants	Camponotus floridanus	Cytkeleton-associated protein 5	7	kmr23_comp69209_c1_seq1,kmr27_comp91641_c0_seq3,kmr27_comp91641_c0_seq17,kmr27_comp76179_c0_seq1,kmr29_comp96445_c0_seq17,Ant-TAContig6120,kmr29_comp93471_c0_seq2,
	kmr27_comp89324_c0_seq2	7639	EFN61575	Ants	Camponotus floridanus	WD repeat-containing protein 75	15	kmr25_comp84933_c10_seq1,Ant-TAContig7239,kmr25_comp84933_c10_seq2,kmr25_comp84933_c10_seq24,kmr29_comp94672_c1_seq5,kmr25_comp84933_c10_seq55,kmr29_comp93834_c0_seq2,kmr29_comp93834_c0_seq1,kmr27_comp89324_c0_seq2,kmr27_comp89324_c0_seq16,kmr25_comp84933_c10_seq51,kmr25_comp84933_c10_seq47,kmr27_comp89324_c0_seq17,kmr27_comp89324_c0_seq19,kmr25_comp85549_c0_seq4,
	Ant-TAContig2092	7622	EFN60404	Ants	Camponotus floridanus	Activating signal cointegrator 1 complex subunit 3	2	Ant-TAContig2092,Ant-TAContig1971,
	kmr23_comp53358_c0_seq1	7592	EFN65534	Ants	Camponotus floridanus	hypothetical protein EAG_10322	2	kmr23_comp53358_c0_seq1,kmr25_comp85634_c1_seq2,
	Ant-TAContig9700	7560	EFN62270	Ants	Camponotus floridanus	Multidrug resistance protein-like protein 65	3	kmr27_comp91729_c1_seq3,Ant-TAContig9700,kmr25_comp85791_c0_seq7,
	Ant-TAContig3761	7544	EFN66950	Ants	Camponotus floridanus	DNA-directed RNA polymerase III subunit RPC2	22	Ant-TAContig5063,Ant-TAContig3761,kmr29_comp88694_c1_seq4,Ant-TAContig5064,kmr31_comp2875_c1_seq4,kmr25_comp84537_c2_seq1,kmr27_comp90767_c1_seq48,kmr23_comp67340_c3_seq1,kmr29_comp96063_c0_seq2,kmr25_comp85488_c1_seq2,kmr29_comp96063_c0_seq4,kmr25_comp85488_c1_seq3,kmr29_comp95035_c2_seq3,kmr29_comp95035_c2_seq6,Ant-TAContig10448,Ant-TAContig5062,kmr27_comp89169_c0_seq1,Ant-TAContig6787,Ant-TACo…
	kmr25_comp85866_c1_seq1	7487	E2AJ85	Ants	Camponotus floridanus	1-phphatidylinitol-4,5-bisphphate phphodiesterase epsilon-1	2	kmr25_comp85866_c1_seq1,kmr25_comp85866_c1_seq13,
	kmr31_comp73_c0_seq1	7475	E2AVY6	Ants	Camponotus floridanus	Putative uncharacterized protein	2	kmr31_comp73_c0_seq1,kmr25_comp72046_c2_seq1,
	Ant-TAContig1655	7443	EFN65312	Ants	Camponotus floridanus	hypothetical protein EAG_07251	3	Ant-TAContig1655,kmr29_comp95703_c0_seq1,kmr29_comp95703_c0_seq5,
	kmr27_comp91681_c2_seq1	7441	EFN66330	Ants	Camponotus floridanus	Macrophage MHC class I receptor 2-like protein	11	kmr27_comp91681_c2_seq1,Ant-TAContig884,Ant-TAContig2430,Ant-TAContig2431,Ant-TAContig2434,Ant-TAContig5826,kmr27_comp91681_c2_seq52,kmr27_comp91681_c2_seq29,kmr23_comp69659_c0_seq1,kmr27_comp91681_c2_seq34,kmr27_comp91681_c2_seq35,
	Ant-TAContig1892	7418	EGI67763	Ants	Acromyrmex echinatior	Protein hu-li tai shao	3	Ant-TAContig1892,kmr29_comp95716_c0_seq3,kmr29_comp95716_c0_seq2,
	kmr25_comp84255_c0_seq1	7418	E2AZ48	Ants	Camponotus floridanus	Putative uncharacterized protein	15	Ant-TAContig10843,Ant-TAContig100,kmr25_comp84255_c0_seq1,kmr29_comp96092_c0_seq8,kmr29_comp95280_c0_seq10,kmr25_comp84325_c0_seq1,kmr29_comp95280_c0_seq9,kmr29_comp96092_c0_seq25,kmr31_comp2588_c0_seq1,kmr25_comp84255_c0_seq26,kmr29_comp96567_c0_seq17,kmr29_comp96567_c0_seq18,Ant-TAContig4626,kmr25_comp84255_c0_seq28,kmr25_comp86125_c0_seq1,
	kmr29_comp95951_c1_seq1	7375	EFN65727	Ants	Camponotus floridanus	RING finger protein 207	7	kmr29_comp95951_c1_seq31,kmr29_comp95951_c1_seq1,kmr27_comp90891_c0_seq3,Ant-TAContig10780,kmr29_comp95951_c1_seq61,kmr29_comp95951_c1_seq62,Ant-TAContig10778,
	kmr29_comp92131_c0_seq1	7362	E2AIY4	Ants	Camponotus floridanus	Myin-I heavy chain	5	kmr27_comp88824_c4_seq4,kmr27_comp88824_c4_seq1,kmr23_comp68329_c0_seq1,kmr27_comp88824_c4_seq3,kmr29_comp92131_c0_seq1,
	Ant-TAContig944	7345	EFN62405	Ants	Camponotus floridanus	Trithorax group protein osa	3	Ant-TAContig944,kmr29_comp96527_c5_seq11,kmr29_comp96527_c5_seq1,
	Ant-TAContig172	7324	EFZ19876	Ants	Solenopsis invicta	hypothetical protein SINV_11334	2	Ant-TAContig172,Ant-TAContig976,
	kmr27_comp91471_c0_seq1	7318	E2A912	Ants	Camponotus floridanus	39S ribomal protein L39, mitochondrial	13	Ant-TAContig7482,kmr27_comp91471_c0_seq1,Ant-TAContig7484,Ant-TAContig7483,Ant-TAContig598,Ant-TAContig4637,Ant-TAContig4638,Ant-TAContig7481,kmr25_comp85692_c0_seq28,kmr29_comp96603_c0_seq11,Ant-TAContig7480,kmr25_comp85692_c0_seq17,kmr25_comp85692_c0_seq16,
	kmr29_comp96031_c0_seq1	7275	EFN67487	Ants	Camponotus floridanus	Cadherin-87A	3	kmr29_comp96031_c0_seq1,kmr29_comp96031_c0_seq2,kmr25_comp84479_c1_seq2,
	kmr27_comp87045_c1_seq1	7269	E2B1C7	Ants	Camponotus floridanus	E3 ubiquitin-protein ligase HECTD1	2	kmr27_comp87045_c1_seq1,kmr23_comp68332_c2_seq1,
	kmr25_comp86030_c2_seq1	7265	EFN72971	Ants	Camponotus floridanus	High affinity cAMP-specific 3',5'-cyclic phosphodiesterase 7A	7	Ant-TAContig11423,kmr25_comp86030_c2_seq1,Ant-TAContig11424,kmr29_comp96891_c0_seq3,kmr29_comp96891_c0_seq4,kmr29_comp95738_c2_seq2,kmr29_comp95738_c2_seq1,
	kmr25_comp85705_c1_seq1	7255	E2A9V2	Ants	Camponotus floridanus	UPF0378 protein KIAA0100	7	kmr25_comp85705_c1_seq1,kmr27_comp90682_c0_seq8,kmr27_comp90682_c0_seq7,kmr27_comp90682_c0_seq4,kmr27_comp90682_c0_seq3,Ant-TAContig2526,kmr25_comp85705_c1_seq13,
	Ant-TAContig1855	7237	EFN67005	Ants	Camponotus floridanus	Protein crumbs	8	kmr27_comp90910_c1_seq3,Ant-TAContig1855,Ant-TAContig7079,Ant-TAContig5128,Ant-TAContig8894,kmr25_comp83639_c0_seq3,Ant-TAContig8892,kmr25_comp83639_c0_seq8,
	kmr31_comp3683_c0_seq1	7233	E2A3V0	Ants	Camponotus floridanus	Kinesin heavy chain	3	kmr29_comp95959_c3_seq1,kmr31_comp3683_c0_seq1,kmr29_comp95959_c3_seq2,
	kmr29_comp95008_c0_seq1	7184	E2A487	Ants	Camponotus floridanus	Scaffold attachment factor B2	4	kmr25_comp84669_c0_seq6,kmr29_comp95008_c0_seq1,Ant-TAContig2939,kmr27_comp90398_c0_seq11,
	Ant-TAContig193	7171	EFN61784	Ants	Camponotus floridanus	E3 ubiquitin-protein ligase RNF123	4	Ant-TAContig5417,Ant-TAContig193,Ant-TAContig5419,Ant-TAContig5416,
	Ant-TAContig4135	7135	EFN74981	Ants	Camponotus floridanus	hypothetical protein EAG_05124	12	Ant-TAContig11479,Ant-TAContig4135,Ant-TAContig11486,Ant-TAContig1498,Ant-TAContig9872,Ant-TAContig9874,kmr27_comp91855_c0_seq230,kmr25_comp86048_c1_seq40,kmr25_comp86048_c1_seq48,kmr27_comp91855_c0_seq231,kmr23_comp70099_c3_seq1,kmr27_comp91855_c0_seq226,
	kmr27_comp90019_c0_seq3	7130	E2AC14	Ants	Camponotus floridanus	Metastasis suppressor protein 1	3	kmr29_comp95017_c0_seq9,kmr27_comp90019_c0_seq3,kmr29_comp95017_c0_seq10,
	Ant-TAContig194	7100	EFN67743	Ants	Camponotus floridanus	Protein abnormal spindle	4	Ant-TAContig194,kmr27_comp89688_c0_seq6,Ant-TAContig10542,Ant-TAContig10543,
	kmr25_comp85256_c1_seq1	7094	E2ARX3	Ants	Camponotus floridanus	YLP motif-containing protein 1	2	kmr25_comp85256_c1_seq1,kmr31_comp362_c0_seq1,
	Ant-TAContig171	7093	EFN71516	Ants	Camponotus floridanus	Dedicator of cytokinesis protein 9	5	Ant-TAContig171,Ant-TAContig3104,Ant-TAContig7470,kmr27_comp90622_c0_seq3,kmr27_comp90622_c0_seq4,
	kmr27_comp88512_c0_seq1	7068	E2ARW2	Ants	Camponotus floridanus	Zinc finger FYVE domain-containing protein 28	8	Ant-TAContig8060,Ant-TAContig1080,kmr27_comp88512_c0_seq3,kmr27_comp88512_c0_seq4,Ant-TAContig8061,kmr27_comp88512_c0_seq11,kmr27_comp88512_c0_seq14,kmr27_comp88512_c0_seq1,
	kmr23_comp36095_c1_seq1	7065	EGI65313	Ants	Acromyrmex echinatior	Ras-responsive element-binding protein 1	2	kmr23_comp36095_c1_seq1,kmr25_comp85286_c0_seq1,
	Ant-TAContig9410	7063	EFN65477	Ants	Camponotus floridanus	Huntingtin	3	Ant-TAContig6116,Ant-TAContig9410,Ant-TAContig6117,
	kmr27_comp91606_c2_seq1	7041	E2A5K2	Ants	Camponotus floridanus	Calsyntenin-1	2	kmr27_comp91606_c2_seq1,kmr27_comp91606_c2_seq2,
	Ant-TAContig1877	7012	EFN71860	Ants	Camponotus floridanus	GTPase-activating Rap/Ran-GAP domain-like 1	9	Ant-TAContig1877,kmr29_comp94010_c0_seq7,Ant-TAContig10248,kmr29_comp94010_c0_seq11,Ant-TAContig10249,Ant-TAContig2322,kmr25_comp83883_c1_seq4,kmr29_comp94010_c0_seq19,kmr29_comp94010_c0_seq20,
	Ant-TAContig4762	7007	EFN63057	Ants	Camponotus floridanus	Ankyrin repeat-rich membrane spanning protein	6	Ant-TAContig8413,Ant-TAContig4763,Ant-TAContig4762,Ant-TAContig2350,Ant-TAContig2349,kmr25_comp83435_c0_seq5,
	kmr25_comp83496_c0_seq1	6979	E2AKZ0	Ants	Camponotus floridanus	Protein cramped-like	2	kmr25_comp83496_c0_seq1,kmr23_comp56392_c1_seq1,
	Ant-TAContig6708	6960	EFN67836	Ants	Camponotus floridanus	Peroxidasin	11	Ant-TAContig6708,kmr31_comp1503_c0_seq2,kmr27_comp91613_c4_seq8,Ant-TAContig9497,Ant-TAContig9498,Ant-TAContig9499,Ant-TAContig11749,kmr23_comp67505_c1_seq1,kmr25_comp82502_c2_seq3,kmr31_comp2670_c2_seq5,kmr31_comp2670_c2_seq6,
	kmr25_comp84730_c2_seq1	6953	E2AVZ1	Ants	Camponotus floridanus	Vacuolar protein sorting-associated protein 13D	2	kmr25_comp84730_c2_seq1,kmr25_comp84730_c2_seq7,
	Ant-TAContig1945	6941	EFN60726	Ants	Camponotus floridanus	Multidrug resistance-associated protein 7	5	kmr27_comp88123_c0_seq3,Ant-TAContig1945,kmr27_comp88123_c0_seq4,kmr27_comp88123_c0_seq5,kmr25_comp83023_c0_seq3,
	Ant-TAContig9713	6912	EFN73498	Ants	Camponotus floridanus	Homeodomain-interacting protein kinase 2	12	Ant-TAContig9713,kmr27_comp91735_c13_seq2,Ant-TAContig9714,kmr29_comp94149_c3_seq44,kmr29_comp96563_c0_seq1,kmr29_comp96563_c0_seq2,kmr29_comp96563_c0_seq3,kmr29_comp96563_c0_seq4,kmr29_comp96563_c0_seq5,kmr29_comp96563_c0_seq6,kmr29_comp96563_c0_seq7,kmr29_comp96563_c0_seq8,
	kmr25_comp84323_c0_seq1	6901	E2A710	Ants	Camponotus floridanus	LSM14 protein-like protein A	3	kmr25_comp84323_c0_seq1,kmr29_comp92051_c0_seq2,kmr29_comp92051_c0_seq6,
	kmr31_comp23_c0_seq1	6888	F4X4B8	Ants	Acromyrmex echinatior	Disintegrin and metalloproteinase domain-containing protein 12	3	kmr31_comp23_c0_seq1,kmr23_comp75373_c0_seq1,kmr27_comp91123_c1_seq1,
	kmr27_comp90690_c1_seq1	6878	E2AFW2	Ants	Camponotus floridanus	Ankyrin repeat domain-containing protein 50	2	kmr27_comp90690_c1_seq1,Ant-TAContig3819,
	Ant-TAContig4857	6866	EFN66258	Ants	Camponotus floridanus	hypothetical protein EAG_13737	2	Ant-TAContig4857,kmr25_comp84719_c1_seq2,
	Ant-TAContig184	6853	EFN65381	Ants	Camponotus floridanus	Cadherin-89D	7	Ant-TAContig184,Ant-TAContig5855,Ant-TAContig5854,Ant-TAContig11397,kmr29_comp96859_c0_seq21,kmr31_comp9311_c0_seq1,kmr25_comp85842_c0_seq2,
	Ant-TAContig5792	6845	EFN60358	Ants	Camponotus floridanus	Chitin synthase 8	10	kmr29_comp96818_c1_seq72,kmr29_comp96818_c1_seq56,Ant-TAContig5792,kmr25_comp85794_c1_seq53,kmr27_comp91596_c1_seq98,kmr27_comp91596_c1_seq89,kmr27_comp91596_c1_seq47,kmr27_comp91596_c1_seq60,kmr25_comp85794_c1_seq10,Ant-TAContig85,
	kmr31_comp1926_c0_seq1	6841	EFZ13087	Ants	Solenopsis invicta	hypothetical protein SINV_01289	2	kmr31_comp1926_c0_seq1,Ant-TAContig10314,
	kmr29_comp96236_c0_seq1	6833	E9J776	Ants	Solenopsis invicta	Putative uncharacterized protein (Fragment)	2	kmr29_comp96236_c0_seq1,Ant-TAContig4086,
	Ant-TAContig1109	6824	EFN64485	Ants	Camponotus floridanus	hypothetical protein EAG_01822	5	Ant-TAContig11140,Ant-TAContig1109,kmr29_comp96607_c6_seq5,kmr29_comp96607_c6_seq7,kmr31_comp2408_c0_seq3,
	Ant-TAContig6226	6815	EFN68216	Ants	Camponotus floridanus	Fibropellin-1	3	Ant-TAContig6227,Ant-TAContig6226,kmr29_comp95331_c1_seq5,
	kmr31_comp2190_c0_seq1	6795	F4X6V1	Ants	Acromyrmex echinatior	Mediator of RNA polymerase II transcription subunit 13 (Fragment)	14	kmr31_comp2190_c0_seq1,Ant-TAContig10807,kmr27_comp57112_c0_seq1,kmr29_comp96029_c0_seq1,kmr27_comp90342_c2_seq3,kmr25_comp83139_c7_seq1,Ant-TAContig5215,Ant-TAContig8068,Ant-TAContig8070,Ant-TAContig8071,Ant-TAContig11745,kmr29_comp96029_c0_seq15,kmr29_comp96029_c0_seq8,kmr31_comp2470_c0_seq2,
	Ant-TAContig9602	6752	EFN74270	Ants	Camponotus floridanus	WD repeat-containing protein 22	7	Ant-TAContig1586,Ant-TAContig9602,kmr27_comp91700_c4_seq76,kmr29_comp94798_c3_seq15,kmr29_comp94798_c3_seq17,Ant-TAContig7572,Ant-TAContig3238,
	Ant-TAContig1599	6750	EGI67272	Ants	Acromyrmex echinatior	Gastrula zinc finger protein XlCGF46.1	2	Ant-TAContig1599,kmr29_comp93864_c4_seq2,
	kmr29_comp96114_c0_seq1	6742	E2B1E5	Ants	Camponotus floridanus	Fibrillin-2	2	kmr29_comp96114_c0_seq1,kmr23_comp56788_c2_seq1,
	kmr27_comp91300_c0_seq1	6720	E2B9S6	Ants	Harathos saltator	Myotubularin-related protein 2	6	Ant-TAContig9118,kmr29_comp96509_c0_seq3,Ant-TAContig6305,kmr27_comp91300_c0_seq1,kmr29_comp96509_c0_seq101,kmr29_comp96509_c0_seq95,
	kmr29_comp96704_c0_seq1	6713	E2AQ67	Ants	Camponotus floridanus	Adenine receptor A2b	5	kmr29_comp96704_c0_seq5,kmr29_comp96704_c0_seq1,kmr25_comp84737_c3_seq2,kmr25_comp84737_c3_seq1,kmr25_comp84737_c3_seq3,
	Ant-TAContig2470	6713	EGI70508	Ants	Acromyrmex echinatior	MAGUK p55 subfamily member 5	3	kmr31_comp2767_c0_seq1,Ant-TAContig2470,kmr29_comp96893_c4_seq16,
	Ant-TAContig11295	6694	EFN65141	Ants	Camponotus floridanus	Metabotropic glutamate receptor	13	Ant-TAContig11295,kmr25_comp85961_c12_seq3,Ant-TAContig11293,kmr29_comp96759_c0_seq59,Ant-TAContig5704,Ant-TAContig5705,Ant-TAContig9458,Ant-TAContig9459,Ant-TAContig9460,Ant-TAContig11306,kmr25_comp85961_c12_seq13,kmr25_comp83440_c0_seq4,kmr29_comp96759_c0_seq99,
	kmr27_comp89410_c0_seq1	6692	EFN69033	Ants	Camponotus floridanus	Alpha-2-macroglobulin-like protein 1	2	kmr27_comp89410_c0_seq1,Ant-TAContig4726,
	kmr27_comp89799_c3_seq1	6672	EFN88802	Ants	Harpegnathos saltator	Probable Ras GTPase-activating protein	7	kmr27_comp89799_c3_seq5,kmr27_comp89799_c3_seq1,kmr29_comp94057_c0_seq1,kmr25_comp80174_c1_seq1,kmr25_comp80174_c1_seq3,kmr25_comp80174_c1_seq2,kmr27_comp89799_c3_seq27,
	kmr27_comp90541_c1_seq22	6670	EFZ15464	Ants	Solenopsis invicta	hypothetical protein SINV_03763	2	kmr27_comp90541_c1_seq22,kmr25_comp85456_c2_seq3,
	Ant-TAContig29	6626	EFN68297	Ants	Camponotus floridanus	ADP-ribosylation factor GTPase-activating protein 3	27	Ant-TAContig29,kmr27_comp91350_c0_seq30,kmr27_comp91350_c0_seq7,Ant-TAContig9178,kmr27_comp91350_c0_seq45,kmr25_comp85115_c0_seq7,kmr25_comp85115_c0_seq14,Ant-TAContig5137,Ant-TAContig9174,Ant-TAContig9176,Ant-TAContig9179,Ant-TAContig9180,Ant-TAContig9181,Ant-TAContig10565,kmr25_comp85115_c0_seq6,kmr27_comp91350_c0_seq4,kmr27_comp91350_c0_seq8,kmr27_comp91350_c0_seq9,kmr27_comp91350_c0_seq10,kmr…
	Ant-TAContig6396	6615	EFN72069	Ants	Camponotus floridanus	Protein TANC2	2	Ant-TAContig6396,kmr25_comp83807_c0_seq2,
	kmr25_comp85937_c1_seq1	6596	E2AHJ2	Ants	Camponotus floridanus	Zinc finger protein DZIP1L	20	kmr25_comp85937_c1_seq1,Ant-TAContig9688,Ant-TAContig9692,Ant-TAContig5461,Ant-TAContig9687,Ant-TAContig9690,Ant-TAContig9691,kmr29_comp96899_c1_seq23,Ant-TAContig9689,Ant-TAContig5462,Ant-TAContig9697,Ant-TAContig11442,kmr29_comp96899_c1_seq112,kmr25_comp85937_c1_seq74,kmr25_comp85937_c1_seq75,kmr25_comp85937_c1_seq77,kmr25_comp85937_c1_seq78,kmr27_comp91724_c2_seq26,kmr29_comp96899_c1_seq83,kmr…
	Ant-TAContig8392	6583	EGI65779	Ants	Acromyrmex echinatior	Protein lethal(2) giant larvae	8	Ant-TAContig8395,Ant-TAContig8392,Ant-TAContig4422,kmr27_comp90087_c0_seq3,Ant-TAContig8396,kmr25_comp83886_c1_seq10,Ant-TAContig8397,kmr27_comp90087_c0_seq31,
	Ant-TAContig405	6558	EFN62988	Ants	Camponotus floridanus	Oxysterol-binding protein-related protein 8	10	Ant-TAContig405,kmr27_comp89542_c2_seq9,kmr27_comp89897_c2_seq1,kmr27_comp90403_c2_seq9,kmr25_comp84056_c0_seq16,kmr25_comp84056_c0_seq17,kmr27_comp89542_c2_seq42,kmr29_comp96414_c1_seq47,Ant-TAContig4545,kmr23_comp69845_c9_seq1,
	kmr27_comp89222_c2_seq1	6554	E2ADS3	Ants	Camponotus floridanus	Eukaryotic translation initiation factor 4E transporter	3	kmr27_comp89222_c2_seq3,kmr27_comp89222_c2_seq1,kmr27_comp89222_c2_seq5,
	kmr23_comp67803_c0_seq1	6535	EFN73169	Ants	Camponotus floridanus	Insulin-like peptide receptor	2	kmr23_comp67803_c0_seq1,kmr25_comp84585_c1_seq1,
	kmr31_comp3311_c0_seq1	6529	E1ZVE2	Ants	Camponotus floridanus	Dystroglycan	5	kmr31_comp3311_c0_seq1,Ant-TAContig6679,kmr27_comp86549_c0_seq2,Ant-TAContig5992,kmr29_comp48402_c1_seq1,
	Ant-TAContig305	6514	EGI68212	Ants	Acromyrmex echinatior	RING finger protein 31	3	kmr27_comp91311_c5_seq6,Ant-TAContig305,kmr23_comp58105_c0_seq1,
	kmr29_comp95262_c0_seq1	6510	E2AFM1	Ants	Camponotus floridanus	Gamma-tubulin complex component 2	5	Ant-TAContig7173,kmr29_comp95262_c0_seq1,kmr29_comp95262_c0_seq5,kmr29_comp95262_c0_seq7,Ant-TAContig5831,
	Ant-TAContig1621	6495	EFN72750	Ants	Camponotus floridanus	RNA-binding protein lark	18	Ant-TAContig11128,Ant-TAContig10299,kmr29_comp96588_c0_seq7,Ant-TAContig5041,Ant-TAContig5042,kmr25_comp81371_c3_seq7,kmr25_comp84099_c1_seq1,kmr27_comp88720_c0_seq34,kmr23_comp69840_c2_seq1,kmr25_comp85872_c1_seq8,kmr25_comp85872_c1_seq6,kmr25_comp85872_c1_seq2,Ant-TAContig8099,Ant-TAContig8100,kmr27_comp88720_c0_seq32,kmr27_comp88720_c0_seq29,kmr27_comp88720_c0_seq26,Ant-TAContig1621,
	kmr29_comp95357_c0_seq1	6491	E2AJT3	Ants	Camponotus floridanus	Sterol regulatory element-binding protein cleavage-activating protein	6	kmr29_comp95357_c0_seq1,Ant-TAContig8747,Ant-TAContig8748,Ant-TAContig5518,Ant-TAContig8746,kmr27_comp90733_c0_seq8,
	kmr25_comp85437_c0_seq1	6489	E2A5S5	Ants	Camponotus floridanus	Flap endonuclease GEN	3	kmr25_comp85437_c0_seq1,Ant-TAContig3229,kmr27_comp91387_c1_seq3,
	kmr25_comp85670_c0_seq1	6486	E9IEY7	Ants	Solenopsis invicta	Putative uncharacterized protein (Fragment)	6	kmr27_comp91467_c0_seq11,Ant-TAContig11245,Ant-TAContig3853,kmr31_comp5943_c0_seq1,kmr25_comp85670_c0_seq1,kmr29_comp96724_c0_seq11,
	kmr27_comp91747_c5_seq1	6472	E9IB70	Ants	Solenopsis invicta	Putative uncharacterized protein (Fragment)	12	Ant-TAContig6480,Ant-TAContig9730,kmr31_comp2872_c1_seq39,kmr31_comp2872_c1_seq38,kmr27_comp91747_c5_seq1,Ant-TAContig9731,Ant-TAContig9732,kmr29_comp96623_c0_seq7,Ant-TAContig5585,Ant-TAContig9861,Ant-TAContig9729,kmr25_comp86071_c0_seq3,
	kmr25_comp85058_c0_seq1	6460	EFN71292	Ants	Camponotus floridanus	Myosin-Va	2	kmr25_comp85058_c0_seq1,kmr29_comp96473_c0_seq3,
	kmr25_comp85450_c3_seq1	6458	E2AM46	Ants	Camponotus floridanus	Phphatidylinitol 4-kinase beta	14	kmr29_comp96510_c10_seq18,kmr29_comp96510_c10_seq32,Ant-TAContig3567,kmr27_comp90773_c1_seq14,Ant-TAContig3553,Ant-TAContig8774,kmr29_comp96510_c10_seq61,Ant-TAContig3555,Ant-TAContig8777,kmr23_comp69754_c0_seq1,kmr29_comp96510_c10_seq64,kmr25_comp85450_c3_seq2,kmr25_comp85450_c3_seq1,kmr27_comp90137_c0_seq4,
	kmr27_comp90160_c1_seq1	6417	E2ANB4	Ants	Camponotus floridanus	Zinc finger RNA-binding protein	3	kmr27_comp90160_c1_seq1,kmr31_comp2343_c0_seq1,kmr23_comp67553_c0_seq1,
	Ant-TAContig8934	6400	EFN72130	Ants	Camponotus floridanus	Histone demethylase UTX	3	Ant-TAContig8935,kmr25_comp84941_c11_seq8,Ant-TAContig8934,
	Ant-TAContig11254	6400	EGI61211	Ants	Acromyrmex echinatior	Rootletin	2	Ant-TAContig11254,Ant-TAContig1730,
	kmr29_comp96383_c1_seq1	6398	EFN69559	Ants	Camponotus floridanus	Chromodomain-helicase-DNA-binding protein 1	2	kmr29_comp96383_c1_seq1,kmr29_comp96383_c1_seq34,
	Ant-TAContig411	6389	EGI66321	Ants	Acromyrmex echinatior	KN motif and ankyrin repeat domain-containing protein 1	3	kmr25_comp84750_c12_seq7,Ant-TAContig411,Ant-TAContig6332,
	Ant-TAContig6257	6384	EFN66264	Ants	Camponotus floridanus	Transcription factor RFX3	10	Ant-TAContig1806,Ant-TAContig3078,Ant-TAContig6257,Ant-TAContig8832,Ant-TAContig8833,kmr25_comp82988_c2_seq2,kmr23_comp56107_c0_seq1,Ant-TAContig1702,kmr29_comp94279_c5_seq6,kmr27_comp90860_c3_seq32,
	Ant-TAContig788	6383	EGI66190	Ants	Acromyrmex echinatior	Monocarboxylate transporter 12	5	kmr29_comp95985_c0_seq1,kmr25_comp85539_c1_seq1,Ant-TAContig9143,Ant-TAContig788,Ant-TAContig573,
	kmr27_comp91517_c2_seq1	6379	EFN66408	Ants	Camponotus floridanus	NUAK family SNF1-like kinase 1	3	kmr27_comp91517_c2_seq1,Ant-TAContig3317,kmr25_comp85361_c0_seq3,
	Ant-TAContig409	6365	EFN69020	Ants	Camponotus floridanus	FH2 domain-containing protein 1	2	Ant-TAContig409,Ant-TAContig2023,
	Ant-TAContig9677	6363	EGI69474	Ants	Acromyrmex echinatior	Transcriptional repressor protein YY1	27	Ant-TAContig9677,kmr29_comp96811_c3_seq45,kmr29_comp96811_c3_seq36,Ant-TAContig9676,Ant-TAContig9678,Ant-TAContig9672,Ant-TAContig9679,Ant-TAContig9680,Ant-TAContig9681,Ant-TAContig9683,kmr29_comp96811_c3_seq77,kmr29_comp96811_c3_seq79,kmr29_comp96811_c3_seq76,kmr25_comp85736_c5_seq11,kmr25_comp85736_c5_seq19,kmr25_comp85736_c5_seq24,kmr27_comp91722_c3_seq33,kmr27_comp91722_c3_seq34,kmr27_comp917…
	kmr25_comp86045_c4_seq1	6357	E2AMT4	Ants	Camponotus floridanus	Protein HIRA-like protein	4	kmr25_comp86045_c4_seq1,kmr25_comp86045_c4_seq5,Ant-TAContig1811,kmr27_comp91841_c4_seq1,
	kmr25_comp85714_c0_seq1	6356	E2A1Y9	Ants	Camponotus floridanus	Protein retinal degeneration B	25	kmr25_comp85714_c0_seq45,kmr25_comp85714_c0_seq44,kmr29_comp96586_c1_seq45,kmr27_comp91414_c3_seq32,kmr23_comp70201_c9_seq1,kmr25_comp85714_c0_seq28,kmr25_comp85714_c0_seq34,kmr27_comp91414_c3_seq55,kmr25_comp85714_c0_seq18,kmr25_comp85714_c0_seq17,kmr27_comp91414_c3_seq13,kmr27_comp91414_c3_seq11,kmr27_comp91414_c3_seq65,kmr27_comp91414_c3_seq36,kmr25_comp85714_c0_seq1,Ant-TAContig4834,kmr25_com…
	Ant-TAContig8822	6350	EFN68401	Ants	Camponotus floridanus	Citron Rho-interacting kinase	4	Ant-TAContig8822,kmr29_comp94381_c0_seq2,kmr27_comp90837_c12_seq2,kmr27_comp90837_c12_seq3,
	kmr27_comp91501_c3_seq1	6337	E2ASU5	Ants	Camponotus floridanus	Chitinase-3-like protein 1	3	kmr27_comp91501_c3_seq1,Ant-TAContig2865,Ant-TAContig7530,
	Ant-TAContig2052	6333	EFN69968	Ants	Camponotus floridanus	hypothetical protein EAG_14311	10	Ant-TAContig2052,Ant-TAContig4851,Ant-TAContig4591,Ant-TAContig4850,kmr29_comp96517_c1_seq20,kmr27_comp90831_c0_seq26,kmr25_comp85407_c1_seq4,kmr29_comp96517_c1_seq17,kmr29_comp96517_c1_seq18,kmr29_comp96517_c1_seq19,
	kmr29_comp95867_c0_seq1	6330	E2ADP9	Ants	Camponotus floridanus	Myin-Ie	23	kmr31_comp1999_c0_seq1,kmr29_comp95867_c0_seq1,kmr29_comp95867_c0_seq41,kmr29_comp95867_c0_seq40,kmr29_comp95867_c0_seq38,kmr27_comp91511_c4_seq60,kmr27_comp91511_c4_seq73,Ant-TAContig6678,Ant-TAContig9384,Ant-TAContig10735,Ant-TAContig10736,Ant-TAContig10737,Ant-TAContig10743,kmr27_comp91511_c4_seq114,kmr27_comp91511_c4_seq49,kmr27_comp91511_c4_seq54,kmr27_comp91511_c4_seq65,kmr27_comp91511_c4_s…
	kmr29_comp96155_c1_seq1	6327	E2AJV1	Ants	Camponotus floridanus	DDB1-and CUL4-associated factor 15	2	kmr29_comp96155_c1_seq1,kmr23_comp67506_c11_seq1,
	kmr29_comp95601_c0_seq1	6326	E2AUG7	Ants	Camponotus floridanus	ADAMTS-like protein 3 (Fragment)	3	kmr29_comp95601_c0_seq1,Ant-TAContig8742,Ant-TAContig878,
	Ant-TAContig92	6321	EFN70853	Ants	Camponotus floridanus	Neogenin	6	Ant-TAContig92,Ant-TAContig3230,Ant-TAContig10684,Ant-TAContig10685,kmr29_comp95735_c0_seq31,kmr29_comp95735_c0_seq35,
	Ant-TAContig3840	6319	EFN61490	Ants	Camponotus floridanus	hypothetical protein EAG_15972	2	kmr25_comp85893_c2_seq5,Ant-TAContig3840,
	kmr27_comp87736_c0_seq1	6315	E2ABB8	Ants	Camponotus floridanus	Protein 4.1-like protein	2	kmr27_comp87736_c0_seq1,kmr29_comp93115_c0_seq2,
	Ant-TAContig1179	6311	EFN68692	Ants	Camponotus floridanus	Rho guanine nucleotide exchange factor 12	9	Ant-TAContig1179,kmr29_comp96340_c1_seq3,kmr29_comp96340_c1_seq13,Ant-TAContig10981,Ant-TAContig3436,Ant-TAContig7451,Ant-TAContig7452,Ant-TAContig7453,kmr25_comp85616_c1_seq23,
	kmr23_comp72524_c0_seq1	6307	E2AQH5	Ants	Camponotus floridanus	Protein SMG7	2	kmr23_comp72524_c0_seq1,kmr25_comp78252_c0_seq1,
	Ant-TAContig2364	6290	EFN72358	Ants	Camponotus floridanus	Zinc finger protein 26	5	Ant-TAContig2364,kmr29_comp95826_c0_seq5,Ant-TAContig6476,Ant-TAContig8241,Ant-TAContig8242,
	Ant-TAContig5397	6287	EFN74075	Ants	Camponotus floridanus	Myosin-XVIIIa	5	Ant-TAContig5397,Ant-TAContig9315,Ant-TAContig5395,Ant-TAContig5396,kmr25_comp85764_c11_seq6,
	Ant-TAContig11055	6273	EFN66291	Ants	Camponotus floridanus	C-jun-amino-terminal kinase-interacting protein 3	8	Ant-TAContig11055,Ant-TAContig2530,Ant-TAContig5895,Ant-TAContig5896,kmr29_comp96465_c0_seq4,kmr29_comp96465_c0_seq9,kmr29_comp96465_c0_seq8,kmr29_comp96465_c0_seq10,
	Ant-TAContig82	6270	EFN68530	Ants	Camponotus floridanus	Protein phosphatase 1 regulatory subunit 12B	4	kmr29_comp95836_c1_seq29,Ant-TAContig82,kmr29_comp95836_c1_seq31,kmr29_comp95836_c1_seq34,
	Ant-TAContig1295	6268	EFN69340	Ants	Camponotus floridanus	Endoplasmic reticulum aminopeptidase 1	2	Ant-TAContig1295,kmr25_comp85262_c1_seq2,
	kmr25_comp85464_c2_seq3	6267	E2ABA8	Ants	Camponotus floridanus	Solute carrier family 41 member 1	3	kmr25_comp85464_c2_seq3,Ant-TAContig6568,kmr27_comp91273_c0_seq8,
	kmr25_comp85548_c0_seq1	6266	EFN72131	Ants	Camponotus floridanus	Adenylate cyclase type 8	4	kmr25_comp85548_c0_seq22,kmr25_comp85548_c0_seq1,kmr25_comp85548_c0_seq25,kmr27_comp90443_c0_seq22,
	Ant-TAContig11839	6266	EFN70277	Ants	Camponotus floridanus	Vacuolar protein sorting-associated protein 37A	15	Ant-TAContig11564,kmr27_comp90719_c9_seq1,Ant-TAContig6006,kmr29_comp96971_c3_seq50,kmr29_comp96971_c3_seq51,Ant-TAContig11839,Ant-TAContig11838,Ant-TAContig7760,Ant-TAContig1728,Ant-TAContig7759,Ant-TAContig7761,Ant-TAContig7763,Ant-TAContig9859,kmr25_comp86055_c0_seq1,kmr27_comp91848_c0_seq35,
	kmr25_comp85233_c14_seq1	6245	EFN64434	Ants	Camponotus floridanus	Myosin-IXa	5	kmr23_comp33051_c1_seq1,kmr25_comp85233_c14_seq1,kmr25_comp85233_c14_seq3,kmr27_comp90248_c2_seq5,kmr25_comp85233_c14_seq4,
	Ant-TAContig418	6226	EFN63043	Ants	Camponotus floridanus	Lysophosphatidylcholine acyltransferase	2	Ant-TAContig418,kmr23_comp55006_c2_seq1,
	kmr25_comp85563_c0_seq1	6210	EFN69160	Ants	Camponotus floridanus	hypothetical protein EAG_14418	2	kmr25_comp85563_c0_seq1,kmr25_comp85563_c0_seq2,
	kmr25_comp83497_c0_seq1	6206	E2B0I5	Ants	Camponotus floridanus	Integrator complex subunit 1	4	kmr25_comp83497_c0_seq1,Ant-TAContig8511,Ant-TAContig5697,kmr25_comp83497_c0_seq3,
	Ant-TAContig406	6201	EFN71805	Ants	Camponotus floridanus	Pre-mRNA cleavage complex 2 protein Pcf11	4	Ant-TAContig406,kmr25_comp84013_c2_seq11,kmr25_comp84013_c2_seq10,kmr25_comp84013_c2_seq9,
	kmr29_comp90787_c0_seq1	6182	E2A0W0	Ants	Camponotus floridanus	Transcription elongation factor SPT6	2	kmr29_comp90787_c0_seq1,kmr29_comp90787_c0_seq6,
	Ant-TAContig267	6159	EFN68300	Ants	Camponotus floridanus	Protein polybromo-1	6	Ant-TAContig8429,Ant-TAContig267,kmr27_comp90179_c0_seq6,Ant-TAContig786,Ant-TAContig8430,kmr27_comp90179_c0_seq14,
	kmr23_comp68787_c1_seq1	6158	EFN60820	Ants	Camponotus floridanus	RING and PHD-finger domain-containing protein KIAA1542	2	kmr23_comp68787_c1_seq1,kmr25_comp81883_c3_seq2,
	kmr27_comp91200_c0_seq1	6154	E2AKZ2	Ants	Camponotus floridanus	Sodium leak channel non-selective protein	8	Ant-TAContig10880,Ant-TAContig10879,kmr25_comp84729_c1_seq14,Ant-TAContig10881,kmr25_comp84729_c1_seq4,kmr27_comp91200_c0_seq1,kmr25_comp84729_c1_seq20,kmr29_comp96163_c0_seq76,
	kmr29_comp96592_c0_seq1	6147	E2AS19	Ants	Camponotus floridanus	Skeletal muscle and kidney-enriched initol phphatase	4	kmr29_comp96592_c0_seq1,kmr25_comp83636_c0_seq4,kmr25_comp83636_c0_seq3,kmr29_comp96592_c0_seq2,
	kmr29_comp96920_c1_seq1	6145	E2AKZ2	Ants	Camponotus floridanus	Sodium leak channel non-selective protein	4	kmr29_comp96920_c1_seq1,kmr25_comp85537_c0_seq18,kmr27_comp91690_c1_seq40,kmr25_comp85537_c0_seq19,
	kmr29_comp95899_c5_seq1	6126	E2A8D3	Ants	Camponotus floridanus	NAD-dependent deacetylase sirtuin-7	6	kmr29_comp95899_c5_seq1,kmr25_comp82870_c1_seq1,Ant-TAContig8713,Ant-TAContig11765,kmr23_comp68929_c0_seq1,Ant-TAContig2097,
	Ant-TAContig10846	6113	EFN65079	Ants	Camponotus floridanus	hypothetical protein EAG_12966	9	Ant-TAContig10846,Ant-TAContig4952,Ant-TAContig4953,Ant-TAContig6269,Ant-TAContig6270,kmr29_comp96100_c3_seq19,kmr29_comp96100_c3_seq17,kmr29_comp96100_c3_seq13,kmr29_comp96100_c3_seq15,
	kmr25_comp86050_c0_seq1	6107	E1ZVE5	Ants	Camponotus floridanus	Transmembrane channel-like protein 7	3	kmr25_comp86050_c0_seq1,kmr23_comp54819_c0_seq1,Ant-TAContig6685,
	Ant-TAContig10461	6090	EFN70983	Ants	Camponotus floridanus	hypothetical protein EAG_09872	4	Ant-TAContig10461,kmr25_comp84275_c1_seq1,Ant-TAContig6586,Ant-TAContig7131,
	Ant-TAContig8217	6087	EFN71806	Ants	Camponotus floridanus	Sly1 protein-like protein	2	Ant-TAContig8217,kmr27_comp89353_c0_seq17,
	Ant-TAContig1006	6079	EGI65663	Ants	Acromyrmex echinatior	Ubiquitin-like modifier-activating enzyme 1	5	Ant-TAContig1006,kmr25_comp85276_c7_seq1,kmr27_comp89431_c0_seq1,kmr25_comp83687_c1_seq1,kmr29_comp95760_c5_seq2,
	Ant-TAContig7664	6065	EFN65620	Ants	Camponotus floridanus	Splicing factor 3B subunit 2	10	Ant-TAContig7664,Ant-TAContig7666,Ant-TAContig7667,Ant-TAContig11434,kmr25_comp85969_c0_seq24,kmr25_comp85969_c0_seq10,kmr25_comp85969_c0_seq21,kmr25_comp85969_c0_seq7,kmr29_comp96897_c0_seq5,kmr29_comp96897_c0_seq11,
	Ant-TAContig11466	6055	EFN66092	Ants	Camponotus floridanus	Breast carcinoma-amplified sequence 3	36	kmr27_comp90314_c0_seq13,Ant-TAContig7721,kmr27_comp90314_c0_seq24,kmr27_comp90314_c0_seq27,kmr27_comp90314_c0_seq21,Ant-TAContig7724,kmr23_comp69272_c0_seq1,Ant-TAContig7723,Ant-TAContig11466,kmr29_comp96926_c0_seq32,kmr27_comp90314_c0_seq29,kmr27_comp90314_c0_seq28,kmr27_comp90314_c0_seq25,kmr27_comp90314_c0_seq22,kmr27_comp90314_c0_seq5,kmr27_comp90314_c0_seq2,Ant-TAContig7722,kmr27_comp90314_…
	Ant-TAContig8615	6040	EFN70088	Ants	Camponotus floridanus	BRCA1-associated protein	25	kmr29_comp95887_c1_seq69,kmr29_comp95887_c1_seq45,kmr29_comp95887_c1_seq44,kmr29_comp95887_c1_seq65,kmr29_comp95887_c1_seq58,kmr29_comp95887_c1_seq70,Ant-TAContig10756,Ant-TAContig8615,Ant-TAContig10758,kmr29_comp95887_c1_seq51,kmr25_comp84589_c0_seq36,kmr29_comp95887_c1_seq80,kmr25_comp84589_c0_seq8,kmr25_comp84589_c0_seq6,kmr25_comp84589_c0_seq5,kmr25_comp84589_c0_seq3,kmr25_comp84589_c0_seq2,A…
	kmr27_comp91229_c1_seq1	6036	E2ASE3	Ants	Camponotus floridanus	Condensin complex subunit 1	4	Ant-TAContig2147,kmr27_comp91229_c1_seq1,Ant-TAContig5881,kmr25_comp84631_c0_seq9,
	kmr29_comp91651_c0_seq1	6034	EFN71055	Ants	Camponotus floridanus	Leucine-rich repeat and immunoglobulin-like domain-containing nogo receptor-interacting protein 2	8	kmr27_comp88437_c1_seq28,kmr27_comp88437_c1_seq1,kmr27_comp88437_c1_seq5,Ant-TAContig648,Ant-TAContig1272,kmr27_comp88437_c1_seq34,kmr29_comp91651_c0_seq1,Ant-TAContig470,
	Ant-TAContig4764	6028	EFN72935	Ants	Camponotus floridanus	Nuclear pore complex protein Nup205	2	Ant-TAContig4764,kmr25_comp76943_c0_seq2,
	kmr25_comp85843_c1_seq3	6027	E2ACZ9	Ants	Camponotus floridanus	FH1/FH2 domain-containing protein 3 (Fragment)	2	kmr25_comp85843_c1_seq3,kmr25_comp85843_c1_seq5,
	Ant-TAContig6503	6022	EFN70973	Ants	Camponotus floridanus	Neurotrypsin	2	Ant-TAContig6503,kmr25_comp84836_c1_seq4,
	Insect-TAContig895	6011	EFN86793	Ants	Harpegnathos saltator	Sodium channel protein para	8	Insect-TAContig895,Ant-TAContig4893,Ant-TAContig4894,kmr27_comp91774_c1_seq35,kmr27_comp91774_c1_seq37,kmr27_comp91774_c1_seq38,kmr29_comp96931_c2_seq29,kmr29_comp96931_c2_seq30,
	kmr25_comp77259_c0_seq1	6003	EFN67828	Ants	Camponotus floridanus	CAS1 domain-containing protein 1	2	kmr25_comp77259_c0_seq1,kmr25_comp77259_c0_seq4,
	Ant-TAContig7931	5987	EFN68463	Ants	Camponotus floridanus	Heat shock 70 kDa protein 4L	2	Ant-TAContig7931,Ant-TAContig191,
	Ant-TAContig11520	5986	EFN68198	Ants	Camponotus floridanus	Protein stoned-B	16	kmr27_comp91589_c0_seq23,kmr29_comp96946_c0_seq11,kmr29_comp96946_c0_seq8,kmr27_comp91589_c0_seq24,kmr27_comp91589_c0_seq21,Ant-TAContig1665,kmr29_comp96946_c0_seq7,kmr29_comp96946_c0_seq3,Ant-TAContig11520,Ant-TAContig3500,Ant-TAContig11521,kmr29_comp96946_c0_seq27,kmr27_comp91589_c0_seq29,kmr27_comp91589_c0_seq27,Ant-TAContig3499,kmr27_comp91589_c0_seq26,
	Ant-TAContig3206	5982	EFN73293	Ants	Camponotus floridanus	Dedicator of cytokinesis protein 3	2	Ant-TAContig3206,kmr25_comp85649_c0_seq27,
	Ant-TAContig435	5980	EFN60411	Ants	Camponotus floridanus	Retinoic acid-induced protein 1	2	Ant-TAContig435,Ant-TAContig8491,
	kmr27_comp91326_c0_seq1	5976	EFN61039	Ants	Camponotus floridanus	Centaurin-delta-1	35	kmr29_comp97002_c3_seq12,Ant-TAContig7678,kmr29_comp97002_c3_seq26,Ant-TAContig7681,Ant-TAContig7682,kmr29_comp97002_c3_seq8,Ant-TAContig7680,Ant-TAContig7676,Ant-TAContig11612,Ant-TAContig62,Ant-TAContig7675,Ant-TAContig7677,kmr27_comp91326_c0_seq7,Ant-TAContig9140,kmr27_comp91326_c0_seq17,Ant-TAContig685,Ant-TAContig9138,kmr27_comp91326_c0_seq1,Ant-TAContig9139,Ant-TAContig1732,Ant-TAContig7683…
	kmr23_comp68764_c1_seq1	5967	E1ZVT2	Ants	Camponotus floridanus	Nuclear pore complex protein Nup160-like protein	13	kmr25_comp84955_c0_seq2,kmr23_comp68764_c1_seq1,kmr31_comp259_c0_seq1,kmr25_comp84955_c0_seq6,kmr25_comp84955_c0_seq7,Ant-TAContig2468,Ant-TAContig2469,kmr25_comp84955_c0_seq3,kmr25_comp84955_c0_seq5,kmr27_comp90470_c1_seq7,kmr27_comp90470_c1_seq9,kmr27_comp90470_c1_seq6,kmr27_comp90470_c1_seq8,
	kmr29_comp94318_c0_seq1	5958	E2AM08	Ants	Camponotus floridanus	Cell division cycle 2-like protein kinase 5	2	kmr29_comp94318_c0_seq1,kmr29_comp94318_c0_seq17,
	kmr29_comp96023_c0_seq1	5956	F4WHR9	Ants	Acromyrmex echinatior	Uncharacterized protein	13	kmr29_comp96023_c0_seq1,kmr29_comp96023_c0_seq5,kmr27_comp90843_c1_seq2,kmr27_comp90843_c1_seq1,kmr25_comp83884_c0_seq2,Ant-TAContig10798,kmr25_comp83884_c0_seq11,kmr25_comp83884_c0_seq7,kmr23_comp69348_c0_seq1,kmr25_comp83884_c0_seq6,kmr27_comp90843_c1_seq43,kmr27_comp90843_c1_seq45,kmr27_comp90843_c1_seq24,
	kmr25_comp84419_c0_seq1	5953	E1ZYV0	Ants	Camponotus floridanus	Probable phpholipid-transporting ATPase ID	8	kmr25_comp84419_c0_seq12,kmr25_comp84419_c0_seq1,kmr25_comp84419_c0_seq23,Ant-TAContig4407,Ant-TAContig4408,kmr25_comp84419_c0_seq25,Ant-TAContig3735,Ant-TAContig3737,
	Ant-TAContig4309	5944	EFN74994	Ants	Camponotus floridanus	ADP-ribosylation factor GTPase-activating protein 1	84	kmr27_comp90482_c0_seq13,kmr27_comp90482_c0_seq12,Ant-TAContig3924,kmr27_comp91522_c2_seq55,kmr27_comp91522_c2_seq30,Ant-TAContig4309,Ant-TAContig8556,kmr31_comp2850_c1_seq7,kmr25_comp85711_c3_seq20,kmr25_comp85711_c2_seq8,kmr25_comp85711_c2_seq9,kmr27_comp90482_c0_seq20,kmr27_comp90482_c0_seq23,kmr31_comp2850_c1_seq13,kmr31_comp2850_c1_seq28,kmr29_comp96729_c2_seq131,Ant-TAContig1761,Ant-TAConti…
	Ant-TAContig2084	5931	EFN68801	Ants	Camponotus floridanus	Multiple epidermal growth factor-like domains 8	2	Ant-TAContig2084,kmr29_comp95820_c1_seq3,
	kmr29_comp91263_c0_seq1	5909	F4WES3	Ants	Acromyrmex echinatior	Ubiquitin carboxyl-terminal hydrolase	4	kmr29_comp91263_c0_seq1,Ant-TAContig6903,kmr27_comp84671_c1_seq1,kmr27_comp84671_c1_seq2,
	kmr23_comp33967_c1_seq1	5891	EFN64331	Ants	Camponotus floridanus	PR domain zinc finger protein 4	2	kmr23_comp33967_c1_seq1,kmr31_comp2751_c0_seq1,
	kmr25_comp85973_c3_seq1	5888	E9IAZ0	Ants	Solenopsis invicta	DNA-directed RNA polymerase (Fragment)	4	kmr25_comp85973_c3_seq1,kmr31_comp2680_c0_seq6,kmr23_comp55553_c4_seq1,kmr25_comp85973_c3_seq4,
	Ant-TAContig425	5887	EFN74018	Ants	Camponotus floridanus	1-phosphatidylinositol-4,5-bisphosphate phosphodiesterase	2	Ant-TAContig425,kmr23_comp34965_c0_seq1,
	Ant-TAContig10397	5886	EFN63819	Ants	Camponotus floridanus	Bromodomain adjacent to zinc finger domain protein 1A	47	kmr29_comp96071_c0_seq3,kmr27_comp91479_c5_seq5,Ant-TAContig11827,kmr31_comp2576_c0_seq2,Ant-TAContig10189,Ant-TAContig9765,kmr27_comp91784_c3_seq8,kmr27_comp91784_c3_seq6,kmr27_comp91784_c3_seq3,kmr25_comp84203_c1_seq1,kmr31_comp2861_c3_seq45,Ant-TAContig11542,kmr29_comp95237_c2_seq38,kmr29_comp95237_c2_seq13,kmr29_comp96071_c0_seq4,Ant-TAContig10733,kmr29_comp96328_c7_seq9,kmr31_comp12652_c0_se…
	kmr23_comp59614_c1_seq1	5866	EFN71636	Ants	Camponotus floridanus	Mediator of DNA damage checkpoint protein 1	2	kmr23_comp59614_c1_seq1,kmr25_comp81543_c0_seq1,
	Ant-TAContig6457	5858	EFN71148	Ants	Camponotus floridanus	Uncharacterized protein KIAA0564-like protein	2	Ant-TAContig6457,kmr27_comp91561_c0_seq8,
	Ant-TAContig10263	5852	EFN67160	Ants	Camponotus floridanus	hypothetical protein EAG_09031	10	Ant-TAContig10263,Ant-TAContig10264,Ant-TAContig4425,Ant-TAContig10269,Ant-TAContig10270,Ant-TAContig10271,kmr25_comp80254_c0_seq5,kmr25_comp80254_c0_seq2,kmr25_comp80254_c0_seq3,kmr29_comp94058_c0_seq14,
	Ant-TAContig7056	5838	EGI60913	Ants	Acromyrmex echinatior	Putative protein disulfide-isomerase A4	4	Ant-TAContig7056,Ant-TAContig595,Ant-TAContig7057,Ant-TAContig7058,
	kmr29_comp94901_c4_seq2	5836	EFN74045	Ants	Camponotus floridanus	Disks large-associated protein 1	5	kmr25_comp81737_c4_seq1,kmr29_comp94901_c4_seq2,Ant-TAContig1003,kmr25_comp81737_c4_seq2,kmr31_comp5465_c0_seq1,
	kmr25_comp84593_c0_seq1	5823	E2ANA9	Ants	Camponotus floridanus	Alpha,alpha-trehale-phphate synthase [UDP-forming] A	3	kmr27_comp90479_c0_seq3,kmr25_comp84593_c0_seq1,kmr29_comp95382_c0_seq6,
	Ant-TAContig9289	5822	EFN64761	Ants	Camponotus floridanus	Protein suppressor of sable	5	Ant-TAContig9289,kmr25_comp85452_c2_seq2,kmr25_comp85452_c2_seq3,kmr27_comp91452_c0_seq2,kmr27_comp91452_c0_seq3,
	kmr25_comp85528_c0_seq1	5800	E2AP71	Ants	Camponotus floridanus	Uncharacterized protein KIAA1310	6	Ant-TAContig5814,kmr25_comp85528_c0_seq1,Ant-TAContig1849,kmr25_comp85528_c0_seq8,kmr25_comp85528_c0_seq10,kmr27_comp91268_c0_seq23,
	kmr27_comp91446_c2_seq1	5798	E2AE20	Ants	Camponotus floridanus	MICAL-like protein 2	3	kmr27_comp91446_c2_seq6,kmr27_comp91446_c2_seq1,kmr27_comp91446_c2_seq12,
	kmr29_comp95119_c0_seq1	5782	E2AQ74	Ants	Camponotus floridanus	AP-3 complex subunit beta-2	2	kmr29_comp95119_c0_seq1,kmr31_comp6675_c0_seq1,
	Ant-TAContig1661	5771	EFN74440	Ants	Camponotus floridanus	OTU domain-containing protein 5	3	Ant-TAContig1661,Ant-TAContig10044,kmr25_comp83538_c2_seq3,
	kmr27_comp91319_c0_seq1	5765	E2AJJ5	Ants	Camponotus floridanus	PERQ amino acid-rich with GYF domain-containing protein 2	6	kmr25_comp83416_c0_seq1,kmr27_comp91319_c0_seq1,kmr25_comp83416_c0_seq3,kmr23_comp69482_c6_seq1,kmr27_comp91319_c0_seq6,Ant-TAContig7347,
	kmr25_comp85723_c3_seq1	5764	E2A372	Ants	Camponotus floridanus	Putative uncharacterized protein	8	Ant-TAContig2173,kmr25_comp85723_c3_seq1,kmr29_comp96232_c0_seq22,Ant-TAContig7507,kmr29_comp93910_c0_seq8,kmr29_comp93910_c0_seq10,kmr29_comp96232_c0_seq15,kmr29_comp96232_c0_seq16,
	Ant-TAContig400	5754	EFN88392	Ants	Harpegnathos saltator	Growth hormone-inducible transmembrane protein	3	Ant-TAContig400,Ant-TAContig6739,kmr27_comp90954_c3_seq3,
	Ant-TAContig2361	5749	EFN60928	Ants	Camponotus floridanus	AT-rich interactive domain-containing protein 2	5	Ant-TAContig2361,Ant-TAContig5156,kmr29_comp95745_c1_seq8,kmr27_comp90125_c2_seq7,kmr29_comp95745_c1_seq5,
	Ant-TAContig7323	5746	EFN66443	Ants	Camponotus floridanus	Mitochondrial tumor suppressor 1-like protein	9	Ant-TAContig7323,Ant-TAContig7325,kmr25_comp85243_c10_seq10,Ant-TAContig7324,Ant-TAContig9008,kmr29_comp96030_c0_seq3,kmr25_comp85243_c10_seq7,kmr25_comp85243_c10_seq8,kmr25_comp85243_c10_seq9,
	Ant-TAContig3788	5740	EFN66352	Ants	Camponotus floridanus	Prolyl endopeptidase	7	kmr27_comp88789_c2_seq1,Ant-TAContig3788,kmr25_comp83196_c2_seq1,kmr23_comp69855_c0_seq1,kmr27_comp88789_c2_seq10,kmr27_comp89231_c2_seq1,kmr25_comp72369_c0_seq1,
	kmr25_comp85611_c7_seq1	5732	E2AFC5	Ants	Camponotus floridanus	Paired amphipathic helix protein Sin3a	5	Ant-TAContig7448,kmr25_comp85611_c7_seq1,Ant-TAContig11880,kmr25_comp85611_c7_seq38,Ant-TAContig11199,
	kmr29_comp96694_c2_seq1	5726	E1ZWC0	Ants	Camponotus floridanus	F-box/LRR-repeat protein 7	2	kmr29_comp96694_c2_seq1,kmr23_comp70202_c0_seq1,
	Ant-TAContig7409	5725	EFN85315	Ants	Harpegnathos saltator	Homeobox protein cut	10	Ant-TAContig5592,kmr27_comp90793_c2_seq8,Ant-TAContig8802,Ant-TAContig5591,Ant-TAContig7409,Ant-TAContig8803,Ant-TAContig3812,kmr29_comp93369_c2_seq11,kmr31_comp308_c0_seq1,kmr25_comp84201_c0_seq1,
	Ant-TAContig404	5723	EFN62421	Ants	Camponotus floridanus	Probable phosphorylase b kinase regulatory subunit beta	10	Ant-TAContig4000,Ant-TAContig404,kmr29_comp96076_c0_seq58,Ant-TAContig3999,kmr29_comp96076_c0_seq11,Ant-TAContig1682,kmr29_comp96076_c0_seq57,kmr29_comp96076_c0_seq47,kmr29_comp96076_c0_seq38,kmr29_comp96076_c0_seq55,
	Ant-TAContig1113	5718	EFN71951	Ants	Camponotus floridanus	Rapamycin-insensitive companion of mTOR	7	Ant-TAContig1113,Ant-TAContig2479,Ant-TAContig2480,Ant-TAContig6657,kmr25_comp85947_c0_seq19,kmr25_comp85947_c0_seq16,kmr25_comp85947_c0_seq13,
	Ant-TAContig9482	5716	EFN66165	Ants	Camponotus floridanus	Ran-binding protein 9	29	Ant-TAContig9483,Ant-TAContig1696,Ant-TAContig1697,Ant-TAContig1762,Ant-TAContig1819,Ant-TAContig1820,Ant-TAContig9482,Ant-TAContig9484,Ant-TAContig9485,Ant-TAContig9486,Ant-TAContig9487,Ant-TAContig9488,Ant-TAContig9489,Ant-TAContig9490,kmr27_comp91605_c1_seq34,kmr27_comp91605_c1_seq44,kmr29_comp96659_c0_seq26,kmr27_comp91605_c1_seq27,kmr29_comp96659_c0_seq15,kmr27_comp91605_c1_seq24,kmr27_comp9…
	kmr29_comp94681_c1_seq1	5710	EFN62404	Ants	Camponotus floridanus	Vacuolar protein sorting-associated protein 13A	18	kmr29_comp94681_c1_seq1,kmr25_comp83730_c3_seq1,kmr27_comp90465_c8_seq34,kmr27_comp90465_c8_seq9,kmr27_comp90465_c8_seq39,kmr27_comp90465_c8_seq37,kmr27_comp90465_c8_seq20,kmr27_comp90465_c8_seq22,kmr27_comp90465_c8_seq32,kmr27_comp90465_c8_seq38,kmr27_comp90465_c8_seq21,kmr27_comp90465_c8_seq18,kmr27_comp90465_c8_seq29,kmr27_comp90465_c8_seq31,kmr27_comp90465_c8_seq35,kmr27_comp90465_c8_seq16,km…
	Ant-TAContig4402	5705	EFN72106	Ants	Camponotus floridanus	Dual specificity protein phosphatase 7	26	kmr27_comp91791_c6_seq1,kmr31_comp2797_c5_seq20,kmr25_comp86176_c0_seq1,kmr27_comp89907_c2_seq1,Ant-TAContig4402,kmr27_comp89907_c2_seq15,kmr27_comp89907_c2_seq21,kmr27_comp89907_c2_seq18,Ant-TAContig8336,Ant-TAContig8337,Ant-TAContig10475,kmr25_comp83695_c1_seq5,kmr25_comp83695_c3_seq1,kmr27_comp89907_c2_seq29,kmr25_comp83695_c3_seq3,kmr23_comp70106_c3_seq1,kmr27_comp89907_c2_seq12,kmr27_comp899…
	kmr25_comp85732_c0_seq1	5691	E2AB03	Ants	Camponotus floridanus	Phphoglucomutase	30	kmr25_comp85732_c0_seq1,kmr25_comp85732_c0_seq44,Ant-TAContig3829,Ant-TAContig9054,Ant-TAContig6105,Ant-TAContig9053,Ant-TAContig9055,Ant-TAContig6106,Ant-TAContig6702,Ant-TAContig7513,Ant-TAContig11092,Ant-TAContig11093,Ant-TAContig11094,kmr25_comp85732_c0_seq28,kmr29_comp96524_c0_seq5,kmr25_comp85732_c0_seq87,kmr31_comp1861_c0_seq2,kmr25_comp85732_c0_seq34,kmr25_comp85732_c0_seq39,kmr25_comp857…
	kmr27_comp89832_c1_seq1	5685	E2AXP9	Ants	Camponotus floridanus	Splicing factor, arginine/serine-rich 18	11	kmr27_comp89832_c1_seq7,kmr27_comp89832_c1_seq2,kmr27_comp89832_c1_seq1,kmr27_comp89832_c1_seq13,kmr25_comp84348_c2_seq2,kmr25_comp84348_c2_seq4,kmr25_comp84348_c2_seq9,kmr27_comp89832_c1_seq22,kmr25_comp84348_c1_seq1,kmr27_comp89832_c1_seq4,kmr27_comp89832_c1_seq17,
	kmr27_comp90578_c0_seq1	5680	EFN67865	Ants	Camponotus floridanus	Metal-response element-binding transcription factor 2	11	kmr27_comp90578_c0_seq1,Ant-TAContig2649,Ant-TAContig5098,kmr27_comp90578_c0_seq8,kmr27_comp90578_c0_seq5,kmr27_comp90578_c0_seq2,kmr27_comp90578_c0_seq3,kmr27_comp90578_c0_seq4,kmr27_comp90578_c0_seq9,kmr29_comp90568_c0_seq3,kmr29_comp90568_c0_seq4,
	kmr25_comp80042_c0_seq1	5679	E2AUC3	Ants	Camponotus floridanus	GTPase-activating protein and VPS9 domain-containing protein 1	4	kmr25_comp80042_c0_seq1,Ant-TAContig2886,Ant-TAContig6937,kmr27_comp88503_c0_seq3,
	Ant-TAContig5386	5656	EFN68490	Ants	Camponotus floridanus	Peripheral-type benzodiazepine receptor-associated protein 1	5	Ant-TAContig6079,kmr29_comp96190_c1_seq19,Ant-TAContig5386,Ant-TAContig8380,Ant-TAContig8381,
	kmr27_comp86747_c0_seq1	5655	E2AMP0	Ants	Camponotus floridanus	Pleckstrin-like proteiny domain-containing family M member 2	5	Ant-TAContig7913,Ant-TAContig7912,kmr27_comp86747_c0_seq1,Ant-TAContig7914,kmr23_comp67951_c4_seq1,
	Ant-TAContig5968	5645	EGI69620	Ants	Acromyrmex echinatior	Endoribonuclease Dcr-1	10	kmr25_comp84385_c1_seq8,Ant-TAContig5968,kmr25_comp84385_c1_seq10,kmr29_comp95644_c0_seq30,kmr25_comp84385_c1_seq15,kmr25_comp84385_c1_seq11,kmr25_comp84385_c1_seq12,kmr29_comp95644_c0_seq27,kmr29_comp95644_c0_seq6,kmr29_comp95644_c0_seq11,
	Ant-TAContig3542	5640	EFZ22008	Ants	Solenopsis invicta	hypothetical protein SINV_80869	4	Ant-TAContig3542,kmr25_comp85223_c1_seq5,Ant-TAContig3543,kmr25_comp85223_c1_seq1,
	kmr27_comp87607_c0_seq1	5640	EFN74063	Ants	Camponotus floridanus	Nuclear factor of activated T-cells 5	5	kmr27_comp87607_c0_seq1,kmr29_comp95143_c0_seq19,kmr29_comp95143_c0_seq28,kmr25_comp82135_c1_seq6,kmr25_comp82135_c1_seq7,
	Ant-TAContig1600	5637	EFN60662	Ants	Camponotus floridanus	Twinkle protein, mitochondrial	4	Ant-TAContig1600,kmr27_comp86546_c0_seq5,Ant-TAContig432,Ant-TAContig11072,
	Ant-TAContig11718	5630	EFN63376	Ants	Camponotus floridanus	Peroxidasin	10	Ant-TAContig8939,kmr29_comp95690_c0_seq7,kmr25_comp84521_c1_seq5,kmr25_comp84521_c1_seq3,kmr27_comp91011_c0_seq8,kmr31_comp2434_c0_seq1,kmr29_comp95690_c0_seq5,kmr25_comp84842_c0_seq7,kmr25_comp84842_c0_seq4,Ant-TAContig11718,
	kmr23_comp68241_c0_seq1	5619	E2AS40	Ants	Camponotus floridanus	Putative uncharacterized protein	2	kmr23_comp68241_c0_seq1,kmr25_comp84982_c0_seq1,
	Ant-TAContig424	5612	EFN71634	Ants	Camponotus floridanus	Gamma-glutamyltranspeptidase 1	11	kmr27_comp91611_c0_seq10,kmr27_comp91611_c0_seq9,Ant-TAContig424,Ant-TAContig9496,kmr25_comp85828_c1_seq4,kmr25_comp85828_c1_seq5,Ant-TAContig3704,Ant-TAContig5945,Ant-TAContig9492,kmr27_comp91611_c0_seq13,kmr27_comp91611_c0_seq14,
	kmr29_comp94999_c2_seq1	5609	E2A054	Ants	Camponotus floridanus	Dedicator of cytokinesis protein 1	2	kmr29_comp94999_c2_seq1,kmr25_comp84368_c0_seq4,
	Ant-TAContig9474	5608	EFN60566	Ants	Camponotus floridanus	Adenylate cyclase type 3	3	Ant-TAContig9474,kmr29_comp96785_c0_seq2,kmr29_comp96785_c0_seq3,
	kmr25_comp82485_c2_seq1	5599	E2AKP7	Ants	Camponotus floridanus	Rhophilin-2	7	kmr25_comp82485_c2_seq1,kmr29_comp95070_c1_seq4,kmr25_comp82485_c2_seq6,kmr25_comp82485_c2_seq7,kmr25_comp82485_c2_seq3,kmr25_comp82485_c2_seq4,kmr25_comp82485_c2_seq5,
	Ant-TAContig1864	5583	EFN68305	Ants	Camponotus floridanus	Carboxypeptidase D	4	kmr27_comp89303_c1_seq2,Ant-TAContig1864,Ant-TAContig6350,kmr25_comp79107_c3_seq1,
	kmr23_comp55575_c3_seq1	5582	E2ACU8	Ants	Camponotus floridanus	Alpha-actinin, sarcomeric	2	kmr23_comp55575_c3_seq1,kmr27_comp91819_c9_seq1,
	kmr29_comp95077_c1_seq1	5578	E2AVY0	Ants	Camponotus floridanus	Zinc finger protein Xfin	3	kmr25_comp82949_c0_seq13,kmr29_comp95077_c1_seq1,kmr29_comp95077_c1_seq26,
	kmr25_comp85845_c1_seq1	5571	F4X6Z3	Ants	Acromyrmex echinatior	Protein tiptop (Fragment)	3	kmr25_comp85845_c1_seq1,Ant-TAContig9182,Ant-TAContig9183,
	kmr29_comp96631_c2_seq1	5565	E2AHM6	Ants	Camponotus floridanus	Catenin delta-2	6	kmr29_comp96631_c2_seq13,kmr29_comp96631_c2_seq11,kmr29_comp96631_c2_seq1,Ant-TAContig1683,kmr29_comp96631_c2_seq14,kmr23_comp69028_c1_seq1,
	Ant-TAContig1894	5565	EFN68064	Ants	Camponotus floridanus	Heat shock protein 75 kDa, mitochondrial	5	Ant-TAContig1813,kmr27_comp57055_c0_seq2,Ant-TAContig319,Ant-TAContig1894,Ant-TAContig10009,
	kmr25_comp82468_c2_seq1	5556	EFN65793	Ants	Camponotus floridanus	Solute carrier family 12 member 4	10	Ant-TAContig10359,kmr25_comp82468_c2_seq1,Ant-TAContig2389,kmr29_comp94583_c0_seq5,Ant-TAContig5723,Ant-TAContig5724,Ant-TAContig5725,kmr25_comp82468_c2_seq15,kmr25_comp82468_c2_seq14,kmr27_comp89157_c2_seq21,
	Ant-TAContig202	5553	EFN67806	Ants	Camponotus floridanus	RING finger protein 44	6	kmr27_comp90995_c4_seq1,Ant-TAContig202,kmr29_comp96244_c3_seq10,kmr29_comp96244_c3_seq7,kmr29_comp92793_c0_seq1,kmr25_comp80578_c1_seq2,
	Ant-TAContig9134	5548	EFN61627	Ants	Camponotus floridanus	Kelch-like protein 10	7	Ant-TAContig2332,Ant-TAContig9134,Ant-TAContig9135,Ant-TAContig11113,kmr25_comp85327_c0_seq11,kmr29_comp96559_c0_seq38,kmr27_comp91314_c0_seq23,
	kmr31_comp2752_c0_seq1	5542	F4W5Y2	Ants	Acromyrmex echinatior	Ubiquitin carboxyl-terminal hydrolase 7	4	kmr25_comp83679_c2_seq1,kmr31_comp2752_c0_seq1,kmr27_comp86881_c1_seq2,kmr23_comp69714_c1_seq1,
	Ant-TAContig24	5541	EFN66959	Ants	Camponotus floridanus	LIM domain-binding protein 3	6	kmr29_comp96676_c0_seq18,Ant-TAContig24,Ant-TAContig9309,kmr27_comp91464_c0_seq56,kmr27_comp91464_c0_seq53,kmr27_comp91464_c0_seq57,
	Ant-TAContig6999	5539	EFN70628	Ants	Camponotus floridanus	Chymotrypsin-2	2	Ant-TAContig6999,kmr29_comp96022_c1_seq2,
	kmr25_comp85846_c1_seq1	5528	F4WDW2	Ants	Acromyrmex echinatior	Protein lava lamp	2	kmr25_comp85846_c1_seq1,kmr23_comp67561_c2_seq1,
	Ant-TAContig10063	5527	EFN63786	Ants	Camponotus floridanus	Gametogenetin-binding protein 2-like	5	kmr29_comp90970_c2_seq1,Ant-TAContig10063,Ant-TAContig1212,Ant-TAContig10064,kmr25_comp72153_c2_seq1,
	Ant-TAContig10342	5526	EFN63158	Ants	Camponotus floridanus	Mitogen-activated protein kinase kinase kinase kinase 3	3	Ant-TAContig10343,Ant-TAContig10342,Ant-TAContig10344,
	kmr27_comp90230_c0_seq1	5525	F4WUP1	Ants	Acromyrmex echinatior	Vascular endothelial growth factor receptor 1	2	kmr27_comp90230_c0_seq1,kmr25_comp84180_c0_seq2,
	kmr29_comp95805_c3_seq1	5519	E2BQS6	Ants	Harathos saltator	BAI1-associated protein 3 (Fragment)	3	kmr29_comp95805_c3_seq1,kmr29_comp95805_c3_seq18,kmr27_comp90405_c4_seq14,
	kmr31_comp207_c0_seq1	5519	EFN70480	Ants	Camponotus floridanus	Restin-like protein	6	kmr31_comp207_c0_seq1,kmr27_comp91368_c1_seq2,kmr29_comp96188_c0_seq6,kmr27_comp91368_c1_seq1,kmr27_comp91368_c0_seq2,kmr25_comp85305_c0_seq1,
	Ant-TAContig389	5518	EFN69308	Ants	Camponotus floridanus	Tubby-related protein 4	5	Ant-TAContig389,Ant-TAContig2826,Ant-TAContig2825,kmr25_comp85710_c0_seq4,kmr25_comp85710_c0_seq3,
	kmr23_comp54421_c0_seq1	5511	EFN84770	Ants	Harpegnathos saltator	Putative vitellogenin receptor	4	kmr23_comp54421_c0_seq1,Ant-TAContig2410,kmr29_comp95637_c0_seq5,kmr29_comp95637_c0_seq3,
	kmr27_comp88651_c1_seq1	5507	E2A1R5	Ants	Camponotus floridanus	Alanyl-tRNA synthetase, cytoplasmic	12	kmr27_comp88651_c1_seq13,kmr27_comp88651_c1_seq9,Ant-TAContig906,kmr27_comp88651_c1_seq8,kmr27_comp88651_c1_seq3,kmr27_comp88651_c1_seq1,Ant-TAContig907,kmr25_comp82892_c0_seq11,kmr27_comp88651_c1_seq21,kmr25_comp82892_c0_seq13,kmr25_comp82892_c0_seq14,kmr25_comp82892_c0_seq10,
	Ant-TAContig111	5506	EFN72551	Ants	Camponotus floridanus	Centrosomal protein of 120 kDa	2	Ant-TAContig111,kmr27_comp90717_c1_seq5,
	Ant-TAContig35	5506	EFN73031	Ants	Camponotus floridanus	Chaoptin	2	Ant-TAContig35,kmr27_comp91486_c1_seq5,
	Ant-TAContig1204	5501	EFN74593	Ants	Camponotus floridanus	Protein C1orf9-like protein	2	Ant-TAContig1204,kmr25_comp83515_c1_seq2,
	kmr25_comp85105_c1_seq1	5482	EGI59790	Ants	Acromyrmex echinatior	Mitogen-activated protein kinase kinase kinase 12	5	kmr25_comp85105_c1_seq2,kmr25_comp85105_c1_seq3,kmr25_comp85105_c1_seq1,Ant-TAContig572,kmr25_comp85105_c1_seq4,
	kmr23_comp69919_c5_seq1	5481	EFN78871	Ants	Harpegnathos saltator	hypothetical protein EAI_02279	4	kmr23_comp69919_c5_seq1,Ant-TAContig11372,Ant-TAContig6121,Ant-TAContig9593,
	kmr27_comp89904_c1_seq1	5477	EGI67044	Ants	Acromyrmex echinatior	Protein LAP2	9	kmr27_comp89904_c1_seq9,kmr27_comp89904_c1_seq1,kmr27_comp89904_c1_seq13,kmr27_comp89904_c1_seq17,kmr27_comp89904_c1_seq21,kmr27_comp89904_c1_seq24,kmr27_comp89904_c1_seq20,kmr27_comp89904_c1_seq18,kmr27_comp89904_c1_seq19,
	kmr31_comp1816_c0_seq1	5471	E2ATU4	Ants	Camponotus floridanus	Chromobox protein-like protein 6	3	kmr31_comp1816_c0_seq1,Ant-TAContig1815,kmr29_comp96535_c5_seq9,
	Ant-TAContig10555	5469	EFN63041	Ants	Camponotus floridanus	Mitogen-activated protein kinase kinase kinase 7	14	Ant-TAContig8433,Ant-TAContig11754,Ant-TAContig11755,Ant-TAContig10555,kmr31_comp4491_c0_seq1,kmr29_comp95863_c0_seq2,kmr27_comp91042_c4_seq18,Ant-TAContig554,Ant-TAContig8956,Ant-TAContig10559,Ant-TAContig10560,Ant-TAContig10562,kmr27_comp91042_c4_seq34,kmr27_comp91042_c4_seq22,
	Ant-TAContig1034	5469	EFN64783	Ants	Camponotus floridanus	Rho GTPase-activating protein 17	6	Ant-TAContig1034,kmr29_comp95602_c0_seq1,Ant-TAContig3878,kmr25_comp85045_c1_seq1,kmr27_comp81370_c1_seq1,kmr25_comp85045_c1_seq3,
	kmr25_comp74637_c0_seq1	5463	EFN62448	Ants	Camponotus floridanus	Rho guanine nucleotide exchange factor 10	3	kmr25_comp74637_c0_seq1,kmr27_comp82074_c0_seq2,kmr27_comp82074_c0_seq3,
	Ant-TAContig211	5462	EFN73835	Ants	Camponotus floridanus	Uncharacterized protein KIAA1688	3	Ant-TAContig211,kmr27_comp90261_c4_seq2,kmr31_comp1447_c0_seq2,
	Ant-TAContig5532	5453	EFN66090	Ants	Camponotus floridanus	Transcriptional regulator ATRX	2	Ant-TAContig5532,kmr25_comp85810_c0_seq4,
	Ant-TAContig5166	5444	EGI60405	Ants	Acromyrmex echinatior	PI-PLC X domain-containing protein 1	11	Ant-TAContig10999,Ant-TAContig5166,Ant-TAContig6290,Ant-TAContig5164,Ant-TAContig2033,Ant-TAContig6293,Ant-TAContig6294,Ant-TAContig7052,Ant-TAContig8712,kmr29_comp96406_c0_seq86,Ant-TAContig2035,
	kmr23_comp69856_c8_seq1	5439	F4W496	Ants	Acromyrmex echinatior	Xylyltransferase oxt	5	kmr23_comp69856_c8_seq1,Ant-TAContig288,kmr25_comp83154_c1_seq6,Ant-TAContig2613,Ant-TAContig2614,
	Ant-TAContig1862	5431	EFN64199	Ants	Camponotus floridanus	Cysteine/serine-rich nuclear protein 2	2	Ant-TAContig1862,kmr23_comp57898_c0_seq1,
	kmr25_comp86041_c2_seq1	5422	E2AKK6	Ants	Camponotus floridanus	Abhydrolase domain-containing protein 8	3	kmr23_comp69844_c4_seq1,kmr25_comp86041_c2_seq1,Ant-TAContig8016,
	kmr27_comp87616_c1_seq1	5417	E2AEG9	Ants	Camponotus floridanus	5'-3' exoribonuclease 1	4	Ant-TAContig5400,kmr25_comp82386_c0_seq11,kmr27_comp87616_c1_seq1,kmr25_comp82386_c0_seq12,
	kmr25_comp85133_c0_seq1	5414	E2ALM1	Ants	Camponotus floridanus	Probable G-protein coupled receptor 125	3	kmr27_comp90795_c0_seq15,kmr25_comp85133_c0_seq1,kmr23_comp69181_c0_seq1,
	Ant-TAContig1193	5409	EFN71481	Ants	Camponotus floridanus	F-box/LRR-repeat protein 16	3	Ant-TAContig1193,kmr23_comp69821_c0_seq1,Ant-TAContig9306,
	Ant-TAContig11207	5389	EFN66989	Ants	Camponotus floridanus	Protein TRS85-like protein	2	Ant-TAContig11207,kmr27_comp91586_c0_seq1,
	kmr27_comp87510_c0_seq1	5386	E2AE10	Ants	Camponotus floridanus	Serine/threonine-protein kinase tousled-like 1	2	kmr27_comp87510_c0_seq1,kmr25_comp84592_c3_seq15,
	kmr23_comp34944_c0_seq1	5370	EFN73502	Ants	Camponotus floridanus	Double C2-like domain-containing protein beta	3	kmr23_comp34944_c0_seq1,kmr25_comp83799_c0_seq2,kmr29_comp94947_c0_seq2,
	Ant-TAContig3566	5364	EFN66521	Ants	Camponotus floridanus	Putative methyltransferase CXorf34	3	Ant-TAContig3566,kmr25_comp85341_c0_seq1,kmr25_comp85341_c0_seq2,
	kmr29_comp95305_c1_seq2	5352	E2A532	Ants	Camponotus floridanus	Putative uncharacterized protein	4	kmr29_comp95305_c1_seq2,kmr25_comp57542_c0_seq1,kmr29_comp95305_c1_seq4,Ant-TAContig8131,
	Ant-TAContig7033	5351	EFN65272	Ants	Camponotus floridanus	hypothetical protein EAG_04150	2	Ant-TAContig7033,kmr27_comp91401_c1_seq7,
	kmr27_comp89304_c0_seq1	5348	EFN62699	Ants	Camponotus floridanus	HEAT repeat-containing protein 3	6	kmr27_comp89304_c0_seq1,kmr23_comp70873_c0_seq1,Ant-TAContig1637,kmr29_comp93158_c0_seq1,kmr31_comp4792_c0_seq1,kmr29_comp93158_c0_seq6,
	kmr27_comp91759_c0_seq8	5340	E2C9W1	Ants	Harathos saltator	Tensin	3	kmr27_comp91759_c0_seq8,kmr27_comp91759_c0_seq10,kmr27_comp91759_c0_seq19,
	kmr27_comp89734_c6_seq1	5339	E2AIC8	Ants	Camponotus floridanus	USP6 N-terminal-like protein	5	kmr27_comp89734_c6_seq1,Ant-TAContig10848,Ant-TAContig10849,kmr27_comp89734_c6_seq9,kmr27_comp89734_c6_seq8,
	kmr27_comp90715_c1_seq1	5322	E2AE18	Ants	Camponotus floridanus	Regulator of G-protein signaling 7	6	Ant-TAContig11073,kmr29_comp96496_c2_seq6,kmr27_comp90715_c1_seq1,Ant-TAContig827,kmr29_comp96496_c2_seq24,Ant-TAContig5556,
	kmr25_comp83902_c0_seq1	5322	F4WL20	Ants	Acromyrmex echinatior	Reticulocyte-binding protein 2-like protein a (Fragment)	3	kmr25_comp83902_c0_seq1,Ant-TAContig226,kmr27_comp89297_c1_seq9,
	Ant-TAContig441	5317	EFN65709	Ants	Camponotus floridanus	Endothelin-converting enzyme 1	8	kmr25_comp85492_c7_seq2,Ant-TAContig1098,kmr25_comp85492_c7_seq9,Ant-TAContig4706,Ant-TAContig441,kmr25_comp85492_c7_seq10,kmr25_comp85492_c7_seq12,kmr25_comp85492_c7_seq14,
	kmr29_comp96069_c0_seq1	5316	EFN74427	Ants	Camponotus floridanus	Uncharacterized protein C1orf198	7	kmr29_comp96069_c0_seq2,kmr29_comp96069_c0_seq1,Ant-TAContig3223,Ant-TAContig3222,Ant-TAContig7273,Ant-TAContig9557,kmr29_comp96069_c0_seq3,
	kmr25_comp84696_c0_seq1	5309	E2A8B8	Ants	Camponotus floridanus	Nodal modulator 2	3	kmr25_comp84696_c0_seq1,Ant-TAContig119,Ant-TAContig2580,
	Ant-TAContig10659	5309	EFN68781	Ants	Camponotus floridanus	Protein patched	2	Ant-TAContig10659,kmr29_comp95647_c0_seq6,
	Ant-TAContig7957	5303	EGI63252	Ants	Acromyrmex echinatior	ER degradation-enhancing alpha-mannosidase-like 3	2	Ant-TAContig7957,kmr25_comp81434_c0_seq2,
	Ant-TAContig5998	5302	EFN64918	Ants	Camponotus floridanus	Centrosomin	6	Ant-TAContig5998,kmr25_comp84038_c5_seq5,kmr27_comp89706_c0_seq7,kmr29_comp95063_c0_seq10,kmr29_comp95063_c0_seq6,kmr29_comp95063_c0_seq5,
	Ant-TAContig2830	5301	EFN66833	Ants	Camponotus floridanus	hypothetical protein EAG_07997	4	Ant-TAContig2829,Ant-TAContig3656,Ant-TAContig2830,Ant-TAContig563,
	Ant-TAContig5116	5293	EFN63077	Ants	Camponotus floridanus	Protein zyg-11-like protein B	4	Ant-TAContig8270,Ant-TAContig5116,kmr25_comp84321_c0_seq13,kmr29_comp95385_c0_seq40,
	kmr25_comp78185_c1_seq1	5292	E2APP4	Ants	Camponotus floridanus	Cyclic AMP-dependent transcription factor ATF-4	2	kmr25_comp78185_c1_seq1,kmr23_comp54573_c2_seq1,
	kmr25_comp84907_c0_seq1	5289	E1ZYY0	Ants	Camponotus floridanus	Putative uncharacterized protein	4	kmr29_comp95802_c3_seq9,kmr25_comp84907_c0_seq16,kmr25_comp84907_c0_seq1,kmr29_comp95802_c3_seq23,
	kmr25_comp84933_c10_seq17	5285	E2AXI5	Ants	Camponotus floridanus	Eye-specific diacylglycerol kinase	4	kmr25_comp84933_c10_seq19,kmr25_comp84933_c10_seq17,kmr29_comp94596_c0_seq2,Ant-TAContig7240,
	Ant-TAContig3634	5282	EFN74084	Ants	Camponotus floridanus	Kinesin-like protein KIF3A	9	Ant-TAContig3752,kmr29_comp96224_c3_seq10,Ant-TAContig3634,kmr27_comp90372_c2_seq5,kmr25_comp82781_c0_seq5,Ant-TAContig3633,kmr29_comp96224_c3_seq17,kmr29_comp96224_c3_seq11,kmr29_comp96224_c3_seq18,
	kmr29_comp95686_c3_seq1	5278	EFZ15269	Ants	Solenopsis invicta	hypothetical protein SINV_11494	2	kmr29_comp95686_c3_seq1,kmr23_comp67500_c6_seq1,
	Ant-TAContig2367	5265	EFN64152	Ants	Camponotus floridanus	hypothetical protein EAG_08254	11	Ant-TAContig2367,Ant-TAContig748,Ant-TAContig2365,Ant-TAContig6248,Ant-TAContig6249,Ant-TAContig6251,Ant-TAContig10767,kmr27_comp89308_c2_seq6,kmr27_comp89308_c2_seq25,kmr29_comp95920_c4_seq41,kmr29_comp95920_c4_seq43,
	kmr25_comp84813_c1_seq6	5256	EFN62886	Ants	Camponotus floridanus	UPF0431 protein C1orf66-like protein	4	Ant-TAContig1188,kmr25_comp84813_c1_seq6,Ant-TAContig1795,kmr25_comp84813_c1_seq25,
	kmr29_comp95921_c1_seq1	5254	F4WPZ5	Ants	Acromyrmex echinatior	E3 ubiquitin-protein ligase CBL-B	4	kmr29_comp95921_c1_seq1,kmr25_comp84191_c2_seq2,kmr31_comp247_c0_seq1,kmr25_comp84191_c2_seq1,
	Ant-TAContig4493	5254	EFN64294	Ants	Camponotus floridanus	Iporin	13	kmr27_comp86110_c0_seq1,kmr31_comp2843_c0_seq4,Ant-TAContig6279,Ant-TAContig6355,Ant-TAContig7022,Ant-TAContig4493,kmr29_comp96499_c1_seq72,Ant-TAContig11078,kmr29_comp96499_c1_seq64,kmr25_comp82770_c0_seq3,kmr27_comp91290_c6_seq24,Ant-TAContig9112,kmr29_comp96499_c1_seq41,
	kmr29_comp95800_c1_seq7	5243	EFN60235	Ants	Camponotus floridanus	Zinc transporter foi	8	Ant-TAContig7092,kmr29_comp95800_c1_seq31,kmr29_comp95800_c1_seq7,Ant-TAContig10700,kmr29_comp95800_c1_seq35,kmr29_comp95800_c1_seq37,kmr29_comp95800_c1_seq51,kmr29_comp95800_c1_seq68,
	Ant-TAContig99	5242	EFN68758	Ants	Camponotus floridanus	Cytosolic endo-beta-N-acetylglucosaminidase	3	Ant-TAContig99,kmr29_comp94952_c1_seq5,kmr27_comp89360_c4_seq13,
	kmr27_comp89737_c0_seq1	5240	EFN64991	Ants	Camponotus floridanus	Zinc-type alcohol dehydrogenase-like protein C1773.06c	8	Ant-TAContig6425,kmr25_comp84016_c0_seq1,kmr27_comp89737_c0_seq1,kmr25_comp84016_c1_seq2,kmr27_comp89737_c0_seq3,kmr25_comp83828_c0_seq2,Ant-TAContig7109,kmr25_comp84016_c1_seq1,
	kmr27_comp89893_c0_seq4	5239	EFN70009	Ants	Camponotus floridanus	Ubiquitin carboxyl-terminal hydrolase 32	2	kmr27_comp89893_c0_seq4,Ant-TAContig582,
	Ant-TAContig239	5226	EGI68967	Ants	Acromyrmex echinatior	Limkain-b1	5	kmr25_comp85629_c1_seq61,Ant-TAContig239,kmr29_comp96293_c0_seq56,kmr23_comp70017_c1_seq1,kmr25_comp85629_c1_seq94,
	Ant-TAContig9311	5223	EFN70699	Ants	Camponotus floridanus	Zinc finger protein 318	8	Ant-TAContig9311,kmr27_comp91472_c0_seq9,kmr25_comp85069_c1_seq2,Ant-TAContig7276,Ant-TAContig9312,Ant-TAContig9313,Ant-TAContig9314,kmr27_comp91472_c0_seq10,
	kmr27_comp90004_c1_seq1	5222	E2AKW3	Ants	Camponotus floridanus	Zinc finger FYVE domain-containing protein 26	8	kmr25_comp84367_c1_seq6,kmr27_comp90004_c1_seq1,kmr27_comp90004_c1_seq48,Ant-TAContig5639,kmr29_comp94653_c1_seq49,kmr23_comp69514_c5_seq1,kmr29_comp94653_c1_seq2,kmr27_comp90004_c1_seq6,
	Ant-TAContig2690	5218	EFN72473	Ants	Camponotus floridanus	Putative uncharacterized protein ENSP00000382813	2	Ant-TAContig2690,kmr27_comp91380_c0_seq2,
	kmr29_comp95315_c4_seq1	5216	E2AYR7	Ants	Camponotus floridanus	Inactivation-no-after-potential D protein	8	kmr25_comp84586_c2_seq13,kmr29_comp95315_c4_seq1,Ant-TAContig1353,kmr29_comp95315_c4_seq37,Ant-TAContig8981,kmr29_comp95315_c4_seq41,kmr29_comp95315_c4_seq39,kmr25_comp84586_c2_seq47,
	kmr25_comp83328_c0_seq1	5203	E2ARV0	Ants	Camponotus floridanus	YEATS domain-containing protein 2	4	kmr25_comp83328_c0_seq1,kmr27_comp90045_c0_seq6,Ant-TAContig3195,kmr27_comp90045_c0_seq9,
	kmr31_comp12865_c0_seq1	5199	EFN63333	Ants	Camponotus floridanus	1-phosphatidylinositol-4,5-bisphosphate phosphodiesterase classes I and II	2	kmr31_comp12865_c0_seq1,kmr29_comp96207_c1_seq1,
	kmr27_comp91264_c4_seq1	5193	EGI69360	Ants	Acromyrmex echinatior	Regulating synaptic membrane exocytosis protein 2	7	kmr27_comp91264_c4_seq1,kmr25_comp85579_c11_seq1,kmr29_comp96291_c3_seq25,kmr29_comp96291_c3_seq34,kmr29_comp96291_c3_seq33,kmr27_comp91264_c4_seq52,kmr27_comp91264_c4_seq33,
	Ant-TAContig4673	5192	EFN71542	Ants	Camponotus floridanus	hypothetical protein EAG_04592	6	Ant-TAContig4673,kmr29_comp94644_c0_seq5,kmr29_comp94644_c0_seq11,kmr23_comp69367_c1_seq1,kmr29_comp94644_c0_seq1,kmr29_comp94644_c0_seq3,
	kmr25_comp85157_c1_seq1	5190	E2ADY3	Ants	Camponotus floridanus	Fibropellin-1	2	kmr25_comp85157_c1_seq1,Ant-TAContig4341,
	Ant-TAContig323	5176	EFN68800	Ants	Camponotus floridanus	Putative glycerophosphodiester phosphodiesterase 5	2	Ant-TAContig323,kmr27_comp91101_c1_seq8,
	kmr25_comp84808_c1_seq1	5173	E2A6F7	Ants	Camponotus floridanus	Putative uncharacterized protein	2	kmr25_comp84808_c1_seq1,kmr25_comp84808_c1_seq2,
	kmr25_comp81902_c0_seq1	5170	EFN74258	Ants	Camponotus floridanus	Nephrin	3	kmr25_comp81902_c0_seq2,kmr25_comp81902_c0_seq1,kmr25_comp81902_c0_seq6,
	Ant-TAContig10385	5170	EFN84232	Ants	Harpegnathos saltator	Tyrosine-protein kinase Btk29A	4	Ant-TAContig10386,kmr29_comp94721_c0_seq25,Ant-TAContig10385,Ant-TAContig10387,
	kmr27_comp90991_c0_seq1	5168	F4WDE3	Ants	Acromyrmex echinatior	Calcium-transporting ATPase type 2C member 1	9	kmr27_comp90991_c0_seq4,kmr27_comp90991_c0_seq6,kmr27_comp90991_c0_seq2,kmr27_comp90991_c0_seq1,kmr23_comp69628_c4_seq1,kmr27_comp90991_c0_seq10,kmr27_comp90991_c0_seq12,kmr27_comp90991_c0_seq16,kmr27_comp90991_c0_seq14,
	kmr25_comp82336_c1_seq1	5167	E2AAP2	Ants	Camponotus floridanus	Nitric oxide synthase	2	kmr25_comp82336_c1_seq1,kmr25_comp82336_c1_seq3,
	Ant-TAContig7400	5154	EFN65813	Ants	Camponotus floridanus	Centrosomal protein of 164 kDa	7	Ant-TAContig7401,Ant-TAContig7400,Ant-TAContig7402,Ant-TAContig1958,Ant-TAContig4164,Ant-TAContig5341,kmr27_comp91124_c0_seq22,
	Ant-TAContig6466	5154	EFN70795	Ants	Camponotus floridanus	Ubiquitin-protein ligase E3C	2	Ant-TAContig6466,kmr27_comp84823_c0_seq1,
	kmr25_comp85576_c3_seq1	5152	E1ZZ69	Ants	Camponotus floridanus	Otopetrin-2	2	kmr25_comp85576_c3_seq1,kmr23_comp68560_c3_seq1,
	kmr27_comp90670_c2_seq1	5150	EFN64267	Ants	Camponotus floridanus	Uncharacterized protein CG31531	5	kmr27_comp90670_c2_seq1,Ant-TAContig2787,kmr27_comp90670_c2_seq4,kmr29_comp96112_c3_seq2,kmr29_comp96112_c3_seq4,
	kmr25_comp85880_c3_seq1	5144	E2ATT5	Ants	Camponotus floridanus	IQ motif and SEC7 domain-containing protein 1	3	kmr25_comp85880_c3_seq1,kmr23_comp70142_c1_seq1,Ant-TAContig10060,
	Ant-TAContig853	5144	EFN73767	Ants	Camponotus floridanus	Protein pigeon	12	Ant-TAContig3160,kmr25_comp85026_c0_seq1,Ant-TAContig853,Ant-TAContig9061,Ant-TAContig1274,kmr27_comp91235_c0_seq66,kmr25_comp77327_c0_seq1,kmr27_comp91235_c0_seq32,kmr27_comp91235_c0_seq33,kmr27_comp91235_c0_seq44,kmr27_comp91235_c0_seq50,kmr27_comp91235_c0_seq55,
	Ant-TAContig84	5135	EFN66893	Ants	Camponotus floridanus	Calcium-dependent secretion activator	9	kmr27_comp89194_c1_seq8,kmr27_comp89194_c1_seq7,kmr25_comp79139_c0_seq1,kmr27_comp89194_c1_seq4,Ant-TAContig84,kmr29_comp93342_c2_seq6,kmr25_comp84787_c0_seq1,kmr25_comp79139_c0_seq3,kmr23_comp69540_c0_seq1,
	kmr29_comp96046_c3_seq1	5128	E2ABE9	Ants	Camponotus floridanus	Protein ariadne-1	15	kmr29_comp96046_c3_seq24,kmr29_comp96046_c3_seq1,kmr25_comp84448_c0_seq12,kmr29_comp96046_c3_seq25,kmr25_comp84448_c0_seq20,Ant-TAContig3968,kmr25_comp84448_c0_seq10,kmr25_comp84448_c0_seq4,kmr25_comp84448_c0_seq7,kmr27_comp89796_c2_seq17,kmr25_comp84448_c0_seq6,kmr23_comp69385_c6_seq1,kmr27_comp89796_c2_seq12,kmr27_comp89796_c2_seq20,kmr27_comp89796_c2_seq25,
	Ant-TAContig11870	5128	EFN72475	Ants	Camponotus floridanus	Zinc finger protein LOC730087	2	Ant-TAContig11870,kmr25_comp84039_c0_seq6,
	Ant-TAContig3077	5118	EFN74961	Ants	Camponotus floridanus	Aftiphilin	7	kmr25_comp81099_c0_seq5,Ant-TAContig3077,kmr25_comp81099_c0_seq7,kmr23_comp67348_c0_seq1,kmr25_comp81099_c0_seq3,kmr25_comp81099_c0_seq4,Ant-TAContig3076,
	kmr27_comp91766_c0_seq1	5115	E2AVL1	Ants	Camponotus floridanus	Receptor expression-enhancing protein 1	6	kmr27_comp91766_c0_seq1,Ant-TAContig4668,Ant-TAContig4669,Ant-TAContig9755,kmr27_comp91766_c0_seq3,kmr27_comp91766_c0_seq16,
	Ant-TAContig2558	5115	EFN68101	Ants	Camponotus floridanus	UDP-glucose:glycoprotein glucosyltransferase	2	Ant-TAContig2558,kmr25_comp83444_c0_seq3,
	kmr31_comp82_c0_seq1	5113	E2A411	Ants	Camponotus floridanus	DNA damage-binding protein 1	2	kmr31_comp82_c0_seq1,kmr25_comp82103_c0_seq1,
	Ant-TAContig263	5112	EFN64709	Ants	Camponotus floridanus	Protein lingerer	8	Ant-TAContig263,kmr27_comp89648_c0_seq16,kmr25_comp83231_c0_seq5,kmr27_comp89648_c0_seq9,kmr27_comp89648_c0_seq12,kmr27_comp89648_c0_seq15,kmr27_comp89648_c0_seq19,kmr27_comp89648_c0_seq21,
	Ant-TAContig11185	5109	EFN66050	Ants	Camponotus floridanus	Pleckstrin-like proteiny-like domain family B member 2	5	kmr29_comp96666_c0_seq6,Ant-TAContig3949,Ant-TAContig11185,kmr29_comp96666_c0_seq4,kmr27_comp91508_c4_seq5,
	Ant-TAContig1685	5104	EFN70720	Ants	Camponotus floridanus	Kinesin-like protein KIF21B	3	Ant-TAContig1685,kmr25_comp85031_c1_seq3,kmr25_comp85031_c1_seq4,
	kmr27_comp91000_c1_seq1	5104	E2AED0	Ants	Camponotus floridanus	Putative uncharacterized protein	7	kmr29_comp96452_c2_seq1,Ant-TAContig7176,kmr27_comp91000_c1_seq1,Ant-TAContig7177,kmr25_comp81495_c2_seq1,kmr29_comp96452_c2_seq56,kmr29_comp96452_c2_seq66,
	Ant-TAContig4157	5103	EFN72387	Ants	Camponotus floridanus	ATP-binding cassette sub-family G member 4	4	Ant-TAContig4157,Ant-TAContig7382,Ant-TAContig8559,kmr25_comp85423_c3_seq59,
	kmr25_comp83928_c0_seq1	5100	E2ACR7	Ants	Camponotus floridanus	Tetratricopeptide repeat protein 7B	8	kmr27_comp90270_c1_seq7,kmr25_comp83928_c0_seq1,kmr27_comp90270_c1_seq9,kmr27_comp90270_c1_seq10,kmr25_comp83928_c0_seq6,Ant-TAContig2969,Ant-TAContig2970,kmr27_comp90270_c1_seq11,
	Ant-TAContig216	5096	EFN63382	Ants	Camponotus floridanus	Tight junction protein ZO-1	4	Ant-TAContig216,kmr29_comp94977_c2_seq21,kmr31_comp114_c0_seq1,kmr27_comp89825_c4_seq12,
	kmr23_comp41308_c0_seq1	5094	EFN71448	Ants	Camponotus floridanus	HEAT repeat-containing protein 5B	2	kmr25_comp83289_c0_seq2,kmr23_comp41308_c0_seq1,
	Ant-TAContig381	5088	EFN63997	Ants	Camponotus floridanus	Protein grainyhead	3	kmr27_comp91076_c1_seq5,Ant-TAContig381,kmr25_comp84403_c1_seq2,
	kmr27_comp90743_c2_seq1	5084	EFN70366	Ants	Camponotus floridanus	WD repeat-containing protein 7	13	Ant-TAContig2312,Ant-TAContig2309,kmr27_comp90743_c2_seq1,Ant-TAContig2311,kmr27_comp90743_c2_seq5,kmr25_comp85170_c0_seq11,Ant-TAContig2314,Ant-TAContig1539,Ant-TAContig2310,kmr27_comp90743_c2_seq38,kmr27_comp90743_c2_seq22,kmr27_comp90743_c2_seq19,kmr25_comp85170_c0_seq25,
	Ant-TAContig1627	5081	EFN61921	Ants	Camponotus floridanus	Zinc finger MIZ domain-containing protein 1	2	Ant-TAContig1627,Ant-TAContig10196,
	Ant-TAContig349	5068	EFN63545	Ants	Camponotus floridanus	Cold shock domain-containing protein E1	2	Ant-TAContig349,kmr25_comp83566_c0_seq1,
	kmr23_comp55507_c0_seq1	5065	EFN74386	Ants	Camponotus floridanus	Midasin	2	kmr23_comp55507_c0_seq1,kmr25_comp83615_c0_seq2,
	kmr25_comp85272_c0_seq1	5063	E1ZXT4	Ants	Camponotus floridanus	Acetyl-coenzyme A synthetase	8	kmr27_comp87708_c0_seq11,kmr27_comp87708_c0_seq8,kmr25_comp85272_c0_seq1,kmr27_comp87708_c0_seq30,kmr27_comp87708_c0_seq12,kmr27_comp89088_c1_seq5,Ant-TAContig1786,kmr29_comp91719_c1_seq4,
	Ant-TAContig2473	5058	EGI65610	Ants	Acromyrmex echinatior	hypothetical protein G5I_05873	4	Ant-TAContig1262,Ant-TAContig2473,kmr29_comp96350_c3_seq11,kmr25_comp85215_c1_seq6,
	kmr23_comp34114_c0_seq1	5056	EFN73756	Ants	Camponotus floridanus	DNA repair protein REV1	2	kmr23_comp34114_c0_seq1,kmr27_comp90237_c0_seq1,
	kmr29_comp96253_c2_seq9	5053	EFN62453	Ants	Camponotus floridanus	hypothetical protein EAG_01644	15	kmr29_comp96253_c2_seq9,kmr29_comp95312_c1_seq17,Ant-TAContig10520,Ant-TAContig10523,Ant-TAContig10526,Ant-TAContig10521,Ant-TAContig6406,Ant-TAContig10529,kmr27_comp86407_c0_seq3,kmr27_comp90463_c1_seq37,Ant-TAContig10530,kmr27_comp90463_c1_seq55,kmr29_comp95312_c1_seq84,kmr29_comp95312_c1_seq92,kmr29_comp95312_c1_seq94,
	Ant-TAContig6196	5047	EFN70405	Ants	Camponotus floridanus	Brefeldin A-inhibited guanine nucleotide-exchange protein 3	2	Ant-TAContig6196,kmr25_comp84958_c0_seq3,
	kmr31_comp2792_c0_seq2	5013	E2AFH8	Ants	Camponotus floridanus	Putative uncharacterized protein	2	kmr31_comp2792_c0_seq2,kmr25_comp84917_c1_seq1,
	kmr29_comp95417_c5_seq11	5012	E2B250	Ants	Camponotus floridanus	Dolichyldiphphatase 1	2	kmr29_comp95417_c5_seq11,kmr29_comp95417_c5_seq24,
	Ant-TAContig3333	5011	EGI66663	Ants	Acromyrmex echinatior	Leucine-rich repeat-containing protein KIAA1731-like protein	6	Ant-TAContig3333,kmr27_comp91712_c2_seq10,kmr27_comp91712_c2_seq6,kmr27_comp91712_c2_seq5,kmr29_comp95694_c5_seq7,kmr23_comp56923_c3_seq1,
	kmr29_comp95931_c2_seq1	4999	F4WUI9	Ants	Acromyrmex echinatior	Xenotropic and polytropic retrovirus receptor 1	4	kmr29_comp95931_c2_seq1,kmr25_comp85132_c2_seq9,Ant-TAContig2293,Ant-TAContig2294,
	kmr29_comp93408_c1_seq2	4990	EFN60953	Ants	Camponotus floridanus	mRNA-decapping enzyme 1A	3	Ant-TAContig10193,kmr29_comp93408_c1_seq2,Ant-TAContig6648,
	Ant-TAContig6980	4989	EFN70538	Ants	Camponotus floridanus	Brother of CDO	13	Ant-TAContig6980,Ant-TAContig5932,kmr25_comp84828_c11_seq1,kmr29_comp94369_c0_seq1,kmr27_comp89725_c2_seq13,kmr29_comp94047_c7_seq10,kmr25_comp81719_c1_seq1,kmr27_comp89725_c2_seq37,kmr25_comp83272_c0_seq1,kmr25_comp84828_c11_seq19,kmr25_comp84828_c11_seq20,kmr27_comp88864_c0_seq22,kmr25_comp84828_c11_seq24,
	kmr29_comp94341_c3_seq1	4987	E2A744	Ants	Camponotus floridanus	Myin-M heavy chain	2	kmr29_comp94341_c3_seq1,Ant-TAContig10315,
	Ant-TAContig7850	4983	EFN69522	Ants	Camponotus floridanus	AFG3-like protein 2	2	Ant-TAContig7850,kmr27_comp84432_c3_seq2,
	kmr29_comp94588_c7_seq3	4982	E9IQ30	Ants	Solenopsis invicta	Putative uncharacterized protein (Fragment)	2	kmr29_comp94588_c7_seq3,Ant-TAContig2821,
	Ant-TAContig7701	4967	EFN60467	Ants	Camponotus floridanus	Histone-lysine N-methyltransferase, H3 lysine-9 specific 5	4	Ant-TAContig7701,Ant-TAContig6391,Ant-TAContig7702,Ant-TAContig7703,
	Ant-TAContig2600	4967	EFN66728	Ants	Camponotus floridanus	Transforming acidic coiled-coil-containing protein 1	2	Ant-TAContig2600,kmr23_comp69322_c5_seq1,
	Ant-TAContig402	4959	EFZ22340	Ants	Solenopsis invicta	hypothetical protein SINV_04300	4	Ant-TAContig402,kmr25_comp84769_c0_seq6,kmr25_comp84769_c0_seq4,kmr25_comp84769_c0_seq2,
	kmr31_comp2307_c0_seq1	4952	EFN86298	Ants	Harpegnathos saltator	SPRY domain-containing SOCS box protein 1	2	kmr31_comp2307_c0_seq1,kmr31_comp2307_c0_seq2,
	Ant-TAContig3300	4948	EFN61174	Ants	Camponotus floridanus	Protein mothers against dpp	2	Ant-TAContig3300,kmr29_comp92937_c0_seq2,
	kmr25_comp82512_c0_seq1	4946	E1ZVC1	Ants	Camponotus floridanus	Serine/threonine-protein kinase SMG1	2	kmr25_comp82512_c0_seq1,kmr23_comp37076_c0_seq1,
	kmr23_comp70960_c0_seq1	4939	E2BFH0	Ants	Harathos saltator	Sterol regulatory element-binding protein 1	12	Ant-TAContig7006,kmr29_comp90999_c1_seq1,Ant-TAContig2998,kmr27_comp90868_c2_seq5,kmr23_comp70960_c0_seq1,kmr29_comp96494_c1_seq30,kmr25_comp84936_c0_seq5,Ant-TAContig8845,kmr25_comp84936_c0_seq6,kmr25_comp84936_c0_seq7,kmr31_comp4413_c0_seq1,kmr31_comp987_c0_seq2,
	kmr25_comp85355_c0_seq1	4920	F4WTF6	Ants	Acromyrmex echinatior	Multidrug resistance-associated protein 4	2	kmr25_comp85355_c0_seq1,kmr27_comp91348_c0_seq87,
	kmr27_comp89464_c0_seq1	4912	E2BSM4	Ants	Harathos saltator	Probable ATP-dependent RNA helicase DDX23	19	kmr27_comp89464_c0_seq1,kmr27_comp89464_c0_seq23,kmr29_comp94659_c0_seq32,kmr29_comp94659_c0_seq28,kmr29_comp94659_c0_seq29,Ant-TAContig2529,Ant-TAContig5474,Ant-TAContig5475,Ant-TAContig5476,Ant-TAContig5477,Ant-TAContig5478,Ant-TAContig5479,Ant-TAContig5480,Ant-TAContig5481,Ant-TAContig5482,kmr27_comp89464_c0_seq31,kmr25_comp81696_c0_seq2,kmr25_comp81696_c0_seq3,kmr25_comp81696_c0_seq1,
	Ant-TAContig8072	4907	EFN63616	Ants	Camponotus floridanus	RanBP-type and C3HC4-type zinc finger-containing protein 1	6	Ant-TAContig8074,Ant-TAContig8075,Ant-TAContig8072,Ant-TAContig8073,Ant-TAContig8076,kmr25_comp82763_c2_seq1,
	kmr29_comp94904_c0_seq1	4892	E2ALD9	Ants	Camponotus floridanus	PR domain zinc finger protein 10 (Fragment)	3	kmr29_comp94904_c0_seq1,kmr27_comp90609_c0_seq4,Ant-TAContig3415,
	kmr27_comp91064_c0_seq1	4892	EGI70672	Ants	Acromyrmex echinatior	Protein Swiss cheese	5	kmr27_comp91064_c0_seq1,kmr25_comp85402_c0_seq2,Ant-TAContig1404,kmr27_comp91064_c0_seq8,kmr25_comp85402_c0_seq4,
	Ant-TAContig5989	4891	EFN68794	Ants	Camponotus floridanus	Diacylglycerol kinase theta	4	kmr29_comp95850_c3_seq15,Ant-TAContig5989,Ant-TAContig10725,kmr27_comp90522_c2_seq49,
	Ant-TAContig195	4888	EFN74092	Ants	Camponotus floridanus	Protein flightless-1	4	Ant-TAContig195,Ant-TAContig11335,kmr25_comp85855_c0_seq29,kmr25_comp85855_c0_seq30,
	kmr25_comp84825_c1_seq1	4882	E2A5G0	Ants	Camponotus floridanus	DNA ligase 4	15	Ant-TAContig9877,kmr29_comp96600_c2_seq30,kmr29_comp96600_c2_seq21,kmr29_comp96600_c2_seq47,Ant-TAContig7218,Ant-TAContig7216,Ant-TAContig632,kmr25_comp84825_c1_seq1,Ant-TAContig5633,kmr25_comp84825_c1_seq62,kmr25_comp84825_c1_seq70,Ant-TAContig9878,kmr25_comp84825_c1_seq73,kmr25_comp84825_c1_seq68,kmr25_comp85706_c0_seq4,
	Ant-TAContig331	4879	EFN63467	Ants	Camponotus floridanus	Protein SMG5	2	Ant-TAContig331,kmr29_comp86118_c0_seq1,
	kmr27_comp91615_c9_seq28	4878	EFN64630	Ants	Camponotus floridanus	Neural-cadherin	2	kmr27_comp91615_c9_seq28,Ant-TAContig7073,
	Ant-TAContig1737	4878	EGI62647	Ants	Acromyrmex echinatior	Zinc finger protein 62	3	Ant-TAContig10564,Ant-TAContig1737,Ant-TAContig8463,
	kmr27_comp87746_c0_seq1	4876	EFZ16305	Ants	Solenopsis invicta	hypothetical protein SINV_05590	2	kmr27_comp87746_c0_seq1,kmr23_comp56362_c0_seq1,
	Ant-TAContig10198	4871	EFN65716	Ants	Camponotus floridanus	Peptidyl-prolyl cis-trans isomerase, mitochondrial	8	kmr29_comp93497_c1_seq2,Ant-TAContig10198,Ant-TAContig11856,kmr25_comp84363_c1_seq2,kmr29_comp93497_c1_seq4,kmr23_comp53362_c0_seq1,kmr27_comp80748_c0_seq4,kmr27_comp80748_c0_seq1,
	Ant-TAContig6585	4866	EFN62178	Ants	Camponotus floridanus	Pyruvate carboxylase, mitochondrial	10	kmr29_comp96470_c2_seq5,Ant-TAContig3069,kmr29_comp96470_c2_seq6,kmr29_comp96470_c2_seq10,kmr25_comp84750_c1_seq3,kmr27_comp90550_c1_seq5,Ant-TAContig6585,Ant-TAContig8659,kmr27_comp90550_c1_seq7,kmr27_comp90550_c1_seq9,
	kmr29_comp95166_c0_seq1	4865	EFN74556	Ants	Camponotus floridanus	Nuclear transcription factor Y subunit beta	3	kmr29_comp95166_c0_seq1,kmr29_comp95166_c0_seq5,kmr29_comp95166_c0_seq20,
	Ant-TAContig4629	4859	EFN66701	Ants	Camponotus floridanus	Golgi apparatus protein 1	2	Ant-TAContig4629,kmr27_comp89537_c0_seq2,
	Ant-TAContig9698	4855	EFN63440	Ants	Camponotus floridanus	Sodium/hydrogen exchanger 3	23	Ant-TAContig9698,Ant-TAContig9699,Ant-TAContig1678,Ant-TAContig2119,Ant-TAContig2120,Ant-TAContig6007,Ant-TAContig6893,Ant-TAContig11578,kmr27_comp91725_c1_seq78,kmr29_comp96986_c1_seq88,kmr25_comp85826_c3_seq23,kmr29_comp96986_c1_seq40,kmr29_comp96986_c1_seq50,kmr27_comp91725_c1_seq34,kmr27_comp91725_c1_seq40,kmr27_comp91725_c1_seq50,kmr27_comp91725_c1_seq52,kmr27_comp91725_c1_seq53,kmr27_comp91…
	kmr27_comp90138_c0_seq1	4847	E2AYQ7	Ants	Camponotus floridanus	Putative uncharacterized protein	2	kmr27_comp90138_c0_seq1,kmr25_comp83869_c0_seq1,
	kmr29_comp96655_c1_seq3	4845	E2A3F0	Ants	Camponotus floridanus	Aryl hydrocarbon receptor nuclear translocator-like protein 1	6	kmr29_comp96655_c1_seq3,kmr31_comp2639_c1_seq1,kmr29_comp96655_c1_seq51,Ant-TAContig255,kmr23_comp67589_c1_seq1,kmr27_comp91514_c1_seq22,
	Ant-TAContig3235	4844	EGI65109	Ants	Acromyrmex echinatior	cGMP-specific 3',5'-cyclic phosphodiesterase	2	Ant-TAContig3235,Ant-TAContig9327,
	Ant-TAContig11533	4844	EGI59832	Ants	Acromyrmex echinatior	Uncharacterized protein	2	Ant-TAContig11533,kmr25_comp85894_c4_seq13,
	Ant-TAContig4350	4843	EFN67165	Ants	Camponotus floridanus	hypothetical protein EAG_09036	7	Ant-TAContig4347,Ant-TAContig4349,kmr27_comp90141_c0_seq7,Ant-TAContig4350,Ant-TAContig4348,kmr29_comp95447_c0_seq5,kmr25_comp82816_c0_seq7,
	kmr27_comp88725_c0_seq1	4839	EFN66375	Ants	Camponotus floridanus	Nicastrin	7	Ant-TAContig6061,kmr27_comp88725_c0_seq1,Ant-TAContig2783,kmr29_comp93485_c0_seq16,kmr29_comp93485_c0_seq14,kmr29_comp93485_c0_seq15,kmr25_comp84230_c2_seq1,
	kmr27_comp90996_c0_seq1	4837	E2AZT1	Ants	Camponotus floridanus	Xenotropic and polytropic retrovirus receptor 1	10	kmr27_comp90996_c0_seq1,kmr25_comp85021_c0_seq8,kmr25_comp85021_c0_seq3,kmr27_comp90996_c0_seq13,kmr23_comp69979_c1_seq1,kmr27_comp90996_c0_seq10,kmr25_comp85021_c0_seq6,kmr29_comp96091_c1_seq7,kmr29_comp96091_c1_seq18,kmr29_comp96091_c1_seq23,
	Ant-TAContig461	4834	EFN65916	Ants	Camponotus floridanus	F-box only protein 11	4	Ant-TAContig461,kmr27_comp88501_c0_seq1,Ant-TAContig816,kmr25_comp79779_c0_seq3,
	kmr25_comp80736_c0_seq1	4832	EFN73134	Ants	Camponotus floridanus	Uncharacterized WD repeat-containing protein alr3466	4	kmr25_comp80736_c0_seq1,Ant-TAContig5182,kmr29_comp93740_c0_seq3,kmr29_comp93740_c0_seq4,
	kmr25_comp85188_c1_seq1	4827	E2A103	Ants	Camponotus floridanus	Transmembrane and coiled-coil domain-containing protein 7	4	kmr25_comp85188_c1_seq1,Ant-TAContig4452,Ant-TAContig5828,kmr29_comp95577_c1_seq4,
	Ant-TAContig8757	4818	EFN63042	Ants	Camponotus floridanus	Putative sodium-coupled neutral amino acid transporter 11	7	kmr29_comp96367_c3_seq1,kmr27_comp90720_c0_seq26,kmr27_comp90745_c0_seq2,Ant-TAContig8760,Ant-TAContig8757,kmr27_comp90745_c0_seq43,kmr29_comp96367_c3_seq6,
	kmr23_comp75501_c0_seq1	4813	EFZ18487	Ants	Solenopsis invicta	hypothetical protein SINV_12915	2	kmr23_comp75501_c0_seq1,kmr29_comp88958_c0_seq2,
	kmr25_comp85184_c0_seq1	4812	E2AYM5	Ants	Camponotus floridanus	Putative uncharacterized protein	9	kmr27_comp91285_c0_seq14,kmr27_comp91285_c0_seq13,kmr25_comp85184_c0_seq1,Ant-TAContig5969,kmr27_comp91285_c0_seq16,Ant-TAContig3381,Ant-TAContig4254,Ant-TAContig4255,kmr25_comp85184_c0_seq7,
	kmr25_comp85431_c0_seq1	4812	E9JC15	Ants	Solenopsis invicta	Putative uncharacterized protein (Fragment)	3	kmr25_comp85431_c0_seq1,Ant-TAContig7396,Ant-TAContig7397,
	kmr25_comp80198_c0_seq1	4806	E2BWC2	Ants	Harathos saltator	Zinc finger FYVE domain-containing protein 9	2	kmr27_comp88027_c0_seq2,kmr25_comp80198_c0_seq1,
	Ant-TAContig8434	4804	EFN61720	Ants	Camponotus floridanus	Melanoma inhibitory activity protein 3	3	Ant-TAContig8434,Ant-TAContig8435,Ant-TAContig3110,
	Ant-TAContig23	4796	EFN63464	Ants	Camponotus floridanus	Receptor-type tyrosine-protein phosphatase beta	2	Ant-TAContig23,kmr25_comp84779_c4_seq52,
	kmr25_comp85992_c3_seq1	4794	EFN69636	Ants	Camponotus floridanus	Protein FAM135A	3	kmr25_comp85992_c3_seq1,Ant-TAContig9187,kmr27_comp91361_c7_seq2,
	kmr27_comp91443_c4_seq1	4793	EFN61098	Ants	Camponotus floridanus	Armadillo segment polarity protein	8	kmr27_comp91443_c4_seq1,Ant-TAContig9269,Ant-TAContig2617,Ant-TAContig1494,Ant-TAContig11352,kmr29_comp96807_c0_seq19,kmr27_comp91443_c4_seq39,Ant-TAContig2472,
	Ant-TAContig3547	4793	EFN72507	Ants	Camponotus floridanus	hypothetical protein EAG_13430	5	kmr27_comp91320_c0_seq3,Ant-TAContig3547,kmr27_comp91320_c0_seq2,kmr25_comp84788_c3_seq1,kmr23_comp74760_c0_seq1,
	kmr31_comp2351_c0_seq1	4786	EFN64136	Ants	Camponotus floridanus	Glucosidase 2 subunit beta	3	kmr31_comp2351_c0_seq1,kmr29_comp94777_c1_seq1,kmr31_comp2242_c1_seq1,
	kmr25_comp81266_c0_seq1	4784	EFN62807	Ants	Camponotus floridanus	Sushi, von Willebrand factor type A, EGF and pentraxin domain-containing protein 1	2	kmr25_comp81266_c0_seq1,kmr27_comp88985_c0_seq2,
	Ant-TAContig2352	4768	EFN70621	Ants	Camponotus floridanus	Mitotic checkpoint serine/threonine-protein kinase BUB1	2	Ant-TAContig2352,kmr29_comp94974_c0_seq1,
	Ant-TAContig10845	4752	EFN70133	Ants	Camponotus floridanus	WD repeat-containing protein 52	4	Ant-TAContig10845,kmr29_comp96093_c2_seq3,kmr25_comp85401_c3_seq4,kmr29_comp96093_c2_seq8,
	Ant-TAContig5102	4743	EFN65346	Ants	Camponotus floridanus	Neuroligin-4, X-linked	4	kmr27_comp90614_c1_seq2,kmr25_comp85453_c1_seq4,Ant-TAContig5102,kmr27_comp90614_c1_seq6,
	kmr25_comp85221_c2_seq1	4743	E2ACM9	Ants	Camponotus floridanus	Protein turtle-like protein B	5	kmr27_comp89149_c1_seq1,kmr25_comp85221_c2_seq1,kmr25_comp85221_c2_seq4,kmr25_comp85221_c2_seq5,kmr25_comp85221_c2_seq8,
	kmr25_comp85512_c1_seq1	4736	E2B334	Ants	Harathos saltator	Extended synaptotagmin-3	2	kmr25_comp85512_c1_seq1,kmr25_comp85512_c1_seq5,
	kmr27_comp89754_c1_seq1	4734	E2AJX8	Ants	Camponotus floridanus	Regulator of telomere elongation helicase 1	2	kmr27_comp89754_c1_seq1,kmr25_comp77292_c0_seq1,
	Ant-TAContig4784	4722	EFN68128	Ants	Camponotus floridanus	Guanine nucleotide exchange factor DBS	2	Ant-TAContig4784,Ant-TAContig8993,
	kmr25_comp80532_c0_seq1	4722	EFZ15270	Ants	Solenopsis invicta	hypothetical protein SINV_11556	2	Ant-TAContig2727,kmr25_comp80532_c0_seq1,
	Ant-TAContig199	4718	EFN70033	Ants	Camponotus floridanus	Protein odr-4-like protein	3	Ant-TAContig199,kmr27_comp89497_c2_seq10,kmr25_comp83223_c1_seq5,
	Ant-TAContig5833	4715	EFN63848	Ants	Camponotus floridanus	Histone-lysine N-methyltransferase Suv4-20	14	Ant-TAContig8599,Ant-TAContig5833,Ant-TAContig8584,Ant-TAContig8594,Ant-TAContig8590,Ant-TAContig8588,Ant-TAContig8592,Ant-TAContig8589,Ant-TAContig8600,Ant-TAContig8601,Ant-TAContig8602,Ant-TAContig8603,Ant-TAContig8604,Ant-TAContig915,
	Ant-TAContig176	4713	EFN73094	Ants	Camponotus floridanus	Bone morphogenetic protein 3	12	Ant-TAContig176,kmr27_comp90987_c0_seq85,kmr27_comp90987_c0_seq75,kmr27_comp90987_c0_seq96,Ant-TAContig3914,Ant-TAContig3912,Ant-TAContig10788,kmr25_comp85201_c2_seq62,kmr25_comp85201_c2_seq45,kmr27_comp90987_c0_seq101,kmr23_comp70090_c8_seq1,kmr27_comp90987_c0_seq87,
	kmr25_comp83868_c0_seq1	4709	EFN65904	Ants	Camponotus floridanus	Alpha-mannosidase 2	8	kmr31_comp1317_c0_seq2,kmr25_comp83868_c0_seq11,kmr25_comp83868_c0_seq9,kmr29_comp91827_c1_seq7,kmr25_comp83868_c0_seq5,kmr25_comp83868_c0_seq4,kmr25_comp83868_c0_seq1,kmr25_comp83868_c0_seq12,
	kmr25_comp82725_c0_seq1	4704	F4WA86	Ants	Acromyrmex echinatior	Phphoribylformylglycinamidine synthase	3	kmr25_comp82725_c0_seq1,kmr23_comp68605_c0_seq1,kmr25_comp82725_c0_seq3,
	Ant-TAContig845	4701	EFN68603	Ants	Camponotus floridanus	hypothetical protein EAG_14038	3	Ant-TAContig845,kmr25_comp82732_c0_seq1,kmr29_comp92575_c0_seq3,
	Ant-TAContig6501	4701	EFN62456	Ants	Camponotus floridanus	UPF0584 protein CG32226	7	Ant-TAContig10399,Ant-TAContig6501,kmr29_comp94819_c0_seq25,kmr29_comp94819_c0_seq31,Ant-TAContig10409,kmr29_comp94819_c0_seq32,kmr29_comp94819_c0_seq33,
	Ant-TAContig6620	4699	EFN63874	Ants	Camponotus floridanus	Phosphatidylinositol 3-kinase regulatory subunit alpha	2	Ant-TAContig6620,Ant-TAContig7656,
	Ant-TAContig1686	4695	EFN62262	Ants	Camponotus floridanus	hypothetical protein EAG_12425	4	kmr27_comp89317_c0_seq3,Ant-TAContig1686,kmr25_comp78262_c0_seq2,kmr25_comp78262_c0_seq1,
	kmr29_comp95459_c0_seq1	4691	EFN71960	Ants	Camponotus floridanus	Katanin p80 WD40-containing subunit B1	6	kmr29_comp95459_c0_seq2,kmr29_comp95459_c0_seq3,kmr29_comp95459_c0_seq1,kmr29_comp95459_c0_seq6,kmr31_comp1243_c0_seq1,kmr29_comp95459_c0_seq4,
	kmr25_comp84721_c0_seq1	4689	E1ZXE7	Ants	Camponotus floridanus	Death domain-associated protein 6	6	kmr29_comp96303_c1_seq26,Ant-TAContig5578,kmr25_comp84721_c0_seq1,Ant-TAContig6675,kmr29_comp96303_c1_seq28,kmr25_comp84721_c0_seq28,
	kmr27_comp91094_c1_seq1	4688	E2AJR6	Ants	Camponotus floridanus	Probable multidrug resistance-associated protein lethal(2)03659 (Fragment)	3	kmr29_comp96405_c0_seq2,kmr27_comp91094_c1_seq1,Ant-TAContig4363,
	kmr29_comp91216_c0_seq1	4684	EFN61988	Ants	Camponotus floridanus	UDP-N-acetylhexosamine pyrophosphorylase	5	kmr29_comp91216_c0_seq3,kmr27_comp89122_c8_seq2,kmr29_comp91216_c0_seq1,kmr29_comp91216_c0_seq2,kmr29_comp91216_c0_seq4,
	kmr29_comp93744_c0_seq1	4682	EFN71565	Ants	Camponotus floridanus	Proton-coupled amino acid transporter 1	3	kmr27_comp88976_c1_seq1,kmr29_comp93744_c0_seq1,kmr27_comp88976_c1_seq2,
	Ant-TAContig7418	4681	EFN72692	Ants	Camponotus floridanus	hypothetical protein EAG_06877	3	Ant-TAContig7418,Ant-TAContig1119,Ant-TAContig2240,
	Ant-TAContig6805	4680	EFN74022	Ants	Camponotus floridanus	hypothetical protein EAG_14606	2	Ant-TAContig6805,Ant-TAContig9052,
	kmr29_comp95789_c1_seq3	4680	E2B1X3	Ants	Camponotus floridanus	TWiK family of potassium channels protein 7	4	kmr29_comp95789_c1_seq5,kmr29_comp95789_c1_seq6,kmr29_comp95789_c1_seq3,kmr29_comp95789_c1_seq11,
	kmr29_comp93047_c1_seq1	4677	E1ZW92	Ants	Camponotus floridanus	Tetratricopeptide repeat protein 14	4	kmr29_comp93047_c1_seq1,kmr27_comp90932_c1_seq1,kmr29_comp93047_c1_seq19,kmr27_comp90932_c1_seq6,
	Ant-TAContig79	4671	EFN74452	Ants	Camponotus floridanus	Brain-specific angiogenesis inhibitor 1	18	Ant-TAContig79,kmr29_comp96447_c0_seq37,kmr29_comp96447_c0_seq17,kmr29_comp96447_c0_seq60,kmr29_comp96447_c0_seq52,kmr29_comp96447_c0_seq13,kmr27_comp91411_c4_seq57,Ant-TAContig2491,Ant-TAContig2492,Ant-TAContig2493,Ant-TAContig2494,Ant-TAContig2495,Ant-TAContig2496,Ant-TAContig7478,kmr25_comp85684_c1_seq63,kmr25_comp85684_c1_seq75,kmr27_comp91411_c4_seq50,kmr27_comp91411_c4_seq64,
	kmr23_comp68575_c3_seq1	4670	E2A0Y0	Ants	Camponotus floridanus	Putative homeodomain transcription factor	4	kmr23_comp68575_c3_seq1,kmr25_comp84501_c0_seq2,kmr29_comp93311_c2_seq2,kmr29_comp93311_c2_seq4,
	Ant-TAContig2328	4665	EFN61956	Ants	Camponotus floridanus	Ubiquitin conjugation factor E4 B	8	Ant-TAContig2328,Ant-TAContig4808,Ant-TAContig1323,Ant-TAContig10603,Ant-TAContig11668,kmr27_comp91812_c2_seq1,Ant-TAContig6853,kmr25_comp83001_c0_seq1,
	kmr25_comp80797_c1_seq1	4660	EFN72937	Ants	Camponotus floridanus	Cullin-3	4	kmr25_comp80797_c1_seq1,kmr25_comp80797_c1_seq7,kmr23_comp67334_c2_seq1,kmr29_comp95686_c4_seq4,
	kmr31_comp2525_c0_seq1	4657	E2AST0	Ants	Camponotus floridanus	Protein max	2	kmr31_comp2525_c0_seq1,kmr27_comp85385_c1_seq1,
	kmr27_comp89631_c0_seq1	4651	E2AQN9	Ants	Camponotus floridanus	Putative uncharacterized protein	2	kmr27_comp89631_c0_seq1,kmr27_comp89631_c0_seq6,
	kmr29_comp95510_c2_seq8	4651	EFN71706	Ants	Camponotus floridanus	WD repeat-containing protein LOC51057-like protein	10	kmr29_comp95510_c2_seq8,kmr29_comp95510_c2_seq13,kmr29_comp95510_c2_seq19,Ant-TAContig2009,Ant-TAContig4670,Ant-TAContig8698,Ant-TAContig8699,Ant-TAContig8700,kmr25_comp85446_c1_seq1,kmr23_comp51972_c3_seq1,
	kmr25_comp83579_c0_seq1	4650	E2AXJ4	Ants	Camponotus floridanus	Ligatin	2	kmr25_comp83579_c0_seq1,kmr23_comp68513_c3_seq1,
	kmr29_comp95504_c2_seq1	4649	E2AMV3	Ants	Camponotus floridanus	Constitutive coactivator of PPAR-gamma-like protein 2	4	Ant-TAContig10610,kmr29_comp95504_c2_seq1,Ant-TAContig10611,kmr29_comp95504_c2_seq19,
	kmr27_comp91002_c0_seq1	4646	E1ZVB7	Ants	Camponotus floridanus	Sodium-coupled monocarboxylate transporter 1	2	kmr27_comp91002_c0_seq1,kmr27_comp91002_c0_seq4,
	kmr31_comp2405_c1_seq3	4642	EFZ20621	Ants	Solenopsis invicta	hypothetical protein SINV_10242	3	kmr31_comp2405_c1_seq4,kmr31_comp2405_c1_seq3,kmr27_comp90159_c2_seq1,
	Ant-TAContig2407	4638	EFN62843	Ants	Camponotus floridanus	Probable G-protein coupled receptor No9	7	Ant-TAContig2407,Ant-TAContig5002,Ant-TAContig5003,Ant-TAContig5653,Ant-TAContig6689,kmr27_comp89867_c9_seq15,kmr27_comp89867_c9_seq10,
	kmr25_comp85237_c0_seq1	4636	F4WFF6	Ants	Acromyrmex echinatior	Sarcine dehydrogenase, mitochondrial	8	kmr25_comp85237_c0_seq26,kmr27_comp91162_c0_seq37,kmr25_comp85237_c0_seq21,kmr25_comp85237_c0_seq1,Ant-TAContig4613,Ant-TAContig4612,Ant-TAContig4615,kmr25_comp85237_c0_seq31,
	Ant-TAContig6742	4635	EFN66575	Ants	Camponotus floridanus	Papilin	3	Ant-TAContig6742,kmr29_comp96777_c0_seq3,kmr29_comp96777_c0_seq2,
	Ant-TAContig4205	4635	EFN68415	Ants	Camponotus floridanus	Ribonucleoside-diphosphate reductase large subunit	3	Ant-TAContig4205,Ant-TAContig4204,Ant-TAContig4203,
	Ant-TAContig4257	4630	EFZ12716	Ants	Solenopsis invicta	hypothetical protein SINV_10950	3	kmr25_comp85013_c0_seq3,Ant-TAContig4257,kmr25_comp85013_c0_seq5,
	Ant-TAContig5666	4630	EGI58185	Ants	Acromyrmex echinatior	Serine-protein kinase ATM	2	Ant-TAContig5666,Ant-TAContig11014,
	kmr27_comp88661_c0_seq1	4626	E2AUV8	Ants	Camponotus floridanus	Protein wings apart-like	2	kmr27_comp88661_c0_seq1,kmr23_comp53532_c0_seq1,
	kmr27_comp88082_c2_seq1	4623	F4X6F3	Ants	Acromyrmex echinatior	Sentrin-specific protease 7	18	kmr27_comp88082_c2_seq8,kmr27_comp88082_c2_seq1,kmr25_comp81410_c1_seq6,kmr25_comp81410_c1_seq5,kmr27_comp88082_c2_seq17,kmr27_comp88082_c2_seq19,kmr23_comp69709_c0_seq1,kmr27_comp88082_c2_seq15,kmr27_comp88082_c2_seq24,kmr25_comp81410_c1_seq8,kmr27_comp88082_c2_seq12,kmr27_comp88082_c2_seq11,kmr27_comp88082_c2_seq21,kmr27_comp88082_c2_seq22,kmr27_comp88082_c2_seq27,kmr25_comp81410_c1_seq2,kmr27_…
	kmr25_comp85476_c0_seq1	4622	E9IIH7	Ants	Solenopsis invicta	Putative uncharacterized protein (Fragment)	5	kmr25_comp85476_c0_seq1,Ant-TAContig3123,Ant-TAContig7406,Ant-TAContig7407,Ant-TAContig7408,
	Ant-TAContig353	4621	EFN66976	Ants	Camponotus floridanus	Exocyst complex component 1	2	Ant-TAContig353,Ant-TAContig3057,
	kmr27_comp91753_c0_seq19	4619	E2A256	Ants	Camponotus floridanus	LIM domain and actin-binding protein 1	11	kmr25_comp85573_c4_seq13,Ant-TAContig10286,kmr27_comp91753_c0_seq22,kmr27_comp91753_c0_seq21,kmr27_comp91753_c0_seq20,kmr27_comp91753_c0_seq19,kmr25_comp85573_c4_seq14,kmr23_comp34193_c0_seq1,Ant-TAContig11178,Ant-TAContig11179,kmr29_comp96641_c0_seq55,
	kmr25_comp81513_c0_seq1	4616	E2ASX5	Ants	Camponotus floridanus	Zinc finger protein on ecdysone puffs	2	kmr25_comp81513_c0_seq1,kmr29_comp93298_c0_seq8,
	Ant-TAContig1195	4615	EGI62747	Ants	Acromyrmex echinatior	Protein bicaudal C-like protein 1-B	2	Ant-TAContig1195,Ant-TAContig10531,
	kmr27_comp91287_c3_seq2	4613	EFN62476	Ants	Camponotus floridanus	Orphan sodium- and chloride-dependent neurotransmitter transporter NTT4	4	kmr27_comp91287_c3_seq2,kmr25_comp85382_c3_seq8,kmr25_comp85382_c3_seq5,kmr29_comp96195_c4_seq3,
	kmr27_comp88832_c0_seq1	4610	E2AU98	Ants	Camponotus floridanus	Putative uncharacterized protein	4	kmr27_comp88832_c0_seq1,Ant-TAContig8114,kmr25_comp72098_c0_seq1,kmr27_comp88832_c0_seq8,
	kmr23_comp66340_c0_seq1	4609	EFN71086	Ants	Camponotus floridanus	ATP-binding cassette sub-family G member 4	3	kmr23_comp66340_c0_seq1,kmr27_comp90187_c1_seq2,kmr29_comp95131_c1_seq3,
	kmr29_comp92300_c1_seq1	4609	E2AVN1	Ants	Camponotus floridanus	Furin-like protease 2	2	kmr29_comp92300_c1_seq1,Ant-TAContig5085,
	Ant-TAContig2191	4608	EFN62004	Ants	Camponotus floridanus	Protein lin-10	8	kmr29_comp96008_c2_seq26,Ant-TAContig2192,Ant-TAContig2191,Ant-TAContig2196,Ant-TAContig2195,Ant-TAContig10793,kmr29_comp96008_c2_seq25,Ant-TAContig2024,
	kmr27_comp91068_c5_seq1	4606	E2AMW0	Ants	Camponotus floridanus	Sn1-specific diacylglycerol lipase alpha	7	kmr27_comp91068_c5_seq1,Ant-TAContig1407,kmr23_comp69913_c12_seq1,kmr27_comp91068_c5_seq2,kmr25_comp85435_c6_seq1,kmr23_comp69913_c3_seq1,kmr29_comp96297_c3_seq13,
	kmr29_comp93363_c0_seq1	4604	EFN60734	Ants	Camponotus floridanus	Nidogen-1	3	kmr29_comp93363_c0_seq1,kmr29_comp93363_c0_seq4,kmr29_comp93363_c0_seq2,
	Ant-TAContig1552	4603	EFN71794	Ants	Camponotus floridanus	Down syndrome cell adhesion molecule	18	Ant-TAContig10572,kmr27_comp90328_c1_seq4,kmr27_comp90328_c1_seq3,Ant-TAContig1552,Ant-TAContig10571,kmr29_comp95393_c1_seq3,kmr29_comp95393_c1_seq26,kmr29_comp95393_c1_seq6,kmr29_comp95393_c1_seq8,Ant-TAContig2416,Ant-TAContig2417,kmr27_comp90328_c1_seq15,kmr27_comp90328_c1_seq16,kmr29_comp95393_c1_seq24,kmr29_comp95393_c1_seq1,kmr25_comp84265_c3_seq1,kmr27_comp90328_c1_seq5,kmr27_comp90328_c1_s…
	Ant-TAContig8101	4601	EFN74955	Ants	Camponotus floridanus	AMP deaminase 2	10	kmr29_comp93743_c2_seq1,kmr27_comp88727_c3_seq12,Ant-TAContig8101,Ant-TAContig8102,Ant-TAContig8105,kmr27_comp88727_c3_seq19,kmr27_comp88727_c3_seq14,kmr27_comp88727_c3_seq4,kmr27_comp88727_c3_seq5,kmr27_comp88727_c3_seq15,
	kmr25_comp72586_c0_seq1	4598	EFN70860	Ants	Camponotus floridanus	Ubiquitin-conjugating enzyme E2 O	2	kmr25_comp72586_c0_seq1,kmr23_comp72225_c0_seq1,
	kmr25_comp84934_c1_seq1	4597	E2ADT8	Ants	Camponotus floridanus	Chaperone protein DnaJ	3	kmr25_comp84934_c1_seq1,kmr27_comp90892_c1_seq4,kmr27_comp87948_c0_seq2,
	kmr27_comp91362_c1_seq1	4594	E2A9R7	Ants	Camponotus floridanus	Fibroblast growth factor receptor	2	kmr27_comp91362_c1_seq1,kmr27_comp91362_c1_seq6,
	Ant-TAContig10619	4584	EFN74957	Ants	Camponotus floridanus	hypothetical protein EAG_01272	2	Ant-TAContig10619,Ant-TAContig1081,
	kmr27_comp90657_c0_seq3	4579	F4X7H8	Ants	Acromyrmex echinatior	SH3 and cysteine-rich domain-containing protein 2	9	Ant-TAContig10496,kmr27_comp90657_c0_seq27,kmr25_comp84939_c0_seq19,kmr27_comp90657_c0_seq31,kmr29_comp95258_c1_seq20,kmr27_comp90657_c0_seq3,kmr29_comp95258_c1_seq35,kmr29_comp95258_c1_seq37,kmr25_comp84939_c0_seq22,
	kmr27_comp91286_c1_seq1	4576	E2B210	Ants	Camponotus floridanus	Bumetanide-sensitive sodium-(Potassium)-chloride cotransporter	12	kmr27_comp91286_c1_seq8,kmr27_comp91286_c1_seq4,Ant-TAContig4411,kmr27_comp91286_c1_seq1,Ant-TAContig4412,kmr27_comp91286_c1_seq26,kmr27_comp91286_c1_seq32,kmr25_comp85562_c5_seq16,kmr25_comp85562_c5_seq22,kmr25_comp85562_c5_seq30,kmr27_comp91286_c1_seq35,kmr27_comp91286_c1_seq34,
	Ant-TAContig8390	4576	EFN63032	Ants	Camponotus floridanus	PHD finger protein 21A	6	kmr29_comp95367_c3_seq2,kmr27_comp90078_c1_seq3,kmr29_comp95367_c3_seq1,Ant-TAContig8390,Ant-TAContig10548,Ant-TAContig6213,
	kmr25_comp81700_c0_seq1	4573	E2AYP7	Ants	Camponotus floridanus	F-box/WD repeat-containing protein 7	2	kmr25_comp81700_c0_seq1,kmr27_comp84335_c0_seq6,
	Ant-TAContig5120	4572	EGI58972	Ants	Acromyrmex echinatior	Serine/threonine-protein phosphatase 2A regulatory subunit B'' subunit alpha	3	Ant-TAContig5120,kmr29_comp94840_c6_seq15,Ant-TAContig5119,
	Ant-TAContig7228	4571	EFN66515	Ants	Camponotus floridanus	Pyruvate kinase	4	kmr27_comp90752_c0_seq2,Ant-TAContig7228,kmr25_comp84901_c3_seq6,kmr23_comp68819_c6_seq1,
	kmr25_comp84057_c0_seq1	4563	EFN68754	Ants	Camponotus floridanus	E3 ubiquitin-protein ligase Bre1	2	kmr23_comp74376_c0_seq1,kmr25_comp84057_c0_seq1,
	kmr29_comp96416_c10_seq1	4563	EFN74164	Ants	Camponotus floridanus	Homeotic protein spalt-major	3	kmr29_comp96416_c10_seq1,Ant-TAContig1739,kmr27_comp90000_c1_seq5,
	kmr29_comp95736_c0_seq1	4562	E2A3S4	Ants	Camponotus floridanus	10-formyltetrahydrofolate dehydrogenase	4	kmr29_comp95736_c0_seq2,kmr27_comp89961_c0_seq1,kmr29_comp95736_c0_seq1,kmr25_comp85395_c0_seq2,
	Ant-TAContig9576	4560	EFN79742	Ants	Harpegnathos saltator	Probable G-protein coupled receptor 158	5	Ant-TAContig9577,Ant-TAContig9576,Ant-TAContig9579,Ant-TAContig9586,Ant-TAContig9587,
	Ant-TAContig11096	4559	EFN61961	Ants	Camponotus floridanus	Solute carrier family 2, facilitated glucose transporter member 5	12	kmr29_comp96532_c0_seq44,Ant-TAContig11096,kmr27_comp91419_c0_seq57,Ant-TAContig1838,kmr25_comp85519_c1_seq41,kmr25_comp85519_c1_seq43,kmr25_comp85519_c1_seq49,kmr29_comp96532_c0_seq54,Ant-TAContig9237,Ant-TAContig9238,Ant-TAContig9239,kmr29_comp96532_c0_seq30,
	Ant-TAContig8475	4555	EFN85066	Ants	Harpegnathos saltator	Transient receptor potential-gamma protein	6	Ant-TAContig8475,kmr25_comp85956_c6_seq1,kmr27_comp90325_c0_seq22,Ant-TAContig7658,Ant-TAContig10607,Ant-TAContig10608,
	kmr27_comp85728_c0_seq1	4553	F4WUJ5	Ants	Acromyrmex echinatior	Transcriptional repressor CTCF	4	kmr27_comp85728_c0_seq1,kmr29_comp91877_c1_seq4,kmr25_comp78603_c0_seq1,kmr27_comp85728_c0_seq2,
	Ant-TAContig7337	4548	EFN66142	Ants	Camponotus floridanus	Fatty acyl-CoA reductase 1	7	Ant-TAContig4427,Ant-TAContig7337,kmr25_comp85276_c4_seq7,kmr29_comp96510_c1_seq2,kmr29_comp96510_c1_seq3,kmr27_comp88497_c0_seq2,kmr29_comp96510_c1_seq4,
	Ant-TAContig10989	4546	EGI70453	Ants	Acromyrmex echinatior	Zinc finger protein 84	13	Ant-TAContig10989,Ant-TAContig7655,kmr27_comp88219_c1_seq2,kmr27_comp88219_c1_seq4,kmr27_comp88219_c1_seq6,kmr27_comp88219_c1_seq9,kmr27_comp88219_c1_seq12,kmr29_comp93442_c1_seq5,kmr29_comp93442_c1_seq9,kmr29_comp93442_c1_seq14,kmr29_comp93442_c1_seq18,kmr29_comp93442_c1_seq20,kmr29_comp93442_c1_seq22,
	kmr27_comp90823_c2_seq1	4541	E2ABQ3	Ants	Camponotus floridanus	Insulin-like growth factor-binding protein complex acid labile chain	2	kmr27_comp90823_c2_seq1,kmr31_comp2733_c0_seq1,
	kmr25_comp84697_c1_seq1	4539	EFN67184	Ants	Camponotus floridanus	Girdin	2	kmr25_comp84697_c1_seq1,Ant-TAContig1278,
	kmr25_comp80634_c0_seq1	4538	E2B006	Ants	Camponotus floridanus	Apoptotic protease-activating factor 1	2	kmr25_comp80634_c0_seq1,kmr29_comp92528_c2_seq4,
	kmr31_comp2627_c1_seq1	4533	EFN60637	Ants	Camponotus floridanus	Integrator complex subunit 3	2	kmr31_comp2627_c1_seq1,kmr29_comp88693_c0_seq1,
	kmr25_comp85638_c0_seq1	4533	EFN67110	Ants	Camponotus floridanus	Talin-1	2	kmr25_comp85638_c0_seq1,kmr29_comp96701_c2_seq1,
	kmr25_comp85746_c0_seq1	4532	E2B0R6	Ants	Camponotus floridanus	5-oxoprolinase	3	Ant-TAContig5573,kmr25_comp85746_c0_seq1,Ant-TAContig9386,
	Ant-TAContig7387	4531	EFN62446	Ants	Camponotus floridanus	Band 4.1-like protein 4A	34	kmr29_comp96174_c0_seq19,kmr29_comp96174_c0_seq20,kmr29_comp96174_c0_seq13,kmr29_comp96174_c0_seq15,Ant-TAContig7387,kmr25_comp85426_c1_seq27,kmr25_comp85426_c1_seq41,kmr25_comp85426_c1_seq30,kmr27_comp91169_c2_seq50,kmr29_comp96174_c0_seq29,kmr29_comp96174_c0_seq23,kmr29_comp96174_c0_seq24,kmr29_comp96174_c0_seq26,kmr27_comp91169_c2_seq55,kmr27_comp91169_c2_seq66,kmr29_comp96174_c0_seq57,Ant-TAC…
	kmr25_comp83453_c0_seq1	4527	E2A8G0	Ants	Camponotus floridanus	Copper-transporting ATPase 1	3	kmr25_comp83453_c0_seq1,kmr23_comp67297_c0_seq1,kmr29_comp93598_c0_seq6,
	Ant-TAContig485	4526	EFN66467	Ants	Camponotus floridanus	Phosphatidylinositol-3,4,5-trisphosphate 3-phosphatase and dual-specificity protein phosphatase PTEN	4	Ant-TAContig485,kmr29_comp94828_c1_seq4,kmr27_comp88635_c2_seq1,kmr27_comp88635_c2_seq6,
	Ant-TAContig1512	4524	EFN69563	Ants	Camponotus floridanus	TFIIH basal transcription factor complex helicase subunit	2	Ant-TAContig1512,kmr29_comp92681_c1_seq1,
	Ant-TAContig1339	4520	EFN71088	Ants	Camponotus floridanus	ATP-binding cassette sub-family G member 1	2	Ant-TAContig1339,kmr27_comp89160_c1_seq3,
	Ant-TAContig8196	4514	EFN71994	Ants	Camponotus floridanus	Actin-binding LIM protein 1	17	Ant-TAContig8196,kmr25_comp80985_c2_seq9,Ant-TAContig8198,Ant-TAContig3494,Ant-TAContig8201,Ant-TAContig8202,Ant-TAContig8204,Ant-TAContig8206,Ant-TAContig8207,Ant-TAContig8208,Ant-TAContig8209,kmr27_comp89315_c2_seq2,kmr27_comp89315_c2_seq3,kmr25_comp80985_c2_seq20,kmr25_comp80985_c2_seq7,kmr25_comp80985_c2_seq16,kmr25_comp80985_c2_seq30,
	Ant-TAContig10326	4513	EFN60352	Ants	Camponotus floridanus	Angiomotin	2	Ant-TAContig10326,kmr29_comp94455_c0_seq3,
	Ant-TAContig117	4512	EFN64539	Ants	Camponotus floridanus	Nuclear hormone receptor HR96	10	kmr25_comp85139_c1_seq7,Ant-TAContig117,kmr25_comp85139_c1_seq9,kmr27_comp90788_c0_seq9,kmr27_comp90788_c0_seq11,kmr27_comp90788_c0_seq12,kmr27_comp90788_c0_seq15,kmr27_comp90788_c0_seq16,kmr27_comp90788_c0_seq5,Ant-TAContig4518,
	Ant-TAContig1724	4506	EFN68142	Ants	Camponotus floridanus	Testis-expressed sequence 2 protein	2	Ant-TAContig1724,kmr25_comp83655_c0_seq2,
	kmr25_comp83677_c0_seq1	4498	EFN60583	Ants	Camponotus floridanus	DNA-directed RNA polymerase III subunit RPC1	2	kmr25_comp83677_c0_seq1,kmr29_comp93065_c2_seq2,
	kmr27_comp91176_c3_seq1	4494	E2A8F6	Ants	Camponotus floridanus	Procollagen-lysine,2-oxoglutarate 5-dioxygenase 3	10	kmr29_comp94730_c2_seq4,kmr27_comp91176_c3_seq1,kmr29_comp94730_c2_seq5,kmr29_comp94730_c2_seq10,kmr29_comp94730_c2_seq11,kmr23_comp68549_c2_seq1,kmr29_comp58906_c0_seq2,kmr27_comp91176_c3_seq15,kmr27_comp91176_c3_seq24,kmr27_comp91176_c3_seq26,
	Ant-TAContig7426	4493	EFN73233	Ants	Camponotus floridanus	Muscarinic acetylcholine receptor DM1	2	Ant-TAContig7426,Ant-TAContig6509,
	Ant-TAContig3932	4491	EFN65823	Ants	Camponotus floridanus	Putative sodium-coupled neutral amino acid transporter 10	2	Ant-TAContig3932,Ant-TAContig11893,
	Ant-TAContig3766	4491	EFN61554	Ants	Camponotus floridanus	WD repeat domain phosphoinositide-interacting protein 3	7	Ant-TAContig3766,Ant-TAContig7989,kmr25_comp78601_c0_seq2,kmr25_comp78601_c0_seq4,kmr27_comp87763_c0_seq2,kmr27_comp87763_c0_seq4,kmr27_comp87763_c0_seq11,
	Ant-TAContig10595	4488	EFN61859	Ants	Camponotus floridanus	Thrombospondin type-1 domain-containing protein 4	25	kmr23_comp69612_c5_seq1,Ant-TAContig10599,kmr27_comp91338_c3_seq7,Ant-TAContig10598,Ant-TAContig3643,kmr27_comp91338_c3_seq14,kmr29_comp95437_c2_seq7,kmr27_comp91338_c3_seq4,Ant-TAContig10596,Ant-TAContig3639,kmr27_comp91338_c3_seq12,Ant-TAContig3641,Ant-TAContig10595,Ant-TAContig3640,kmr29_comp95437_c2_seq3,kmr29_comp95437_c2_seq11,kmr27_comp91338_c3_seq6,Ant-TAContig10597,Ant-TAContig3638,Ant-T…
	Ant-TAContig6461	4480	EFN87700	Ants	Harpegnathos saltator	BAI1-associated protein 3	3	Ant-TAContig8968,Ant-TAContig6461,Ant-TAContig2947,
	Ant-TAContig2069	4475	EFN69867	Ants	Camponotus floridanus	Multiple epidermal growth factor-like domains 11	8	Ant-TAContig2069,Ant-TAContig4537,kmr29_comp94187_c0_seq3,kmr29_comp94187_c0_seq5,kmr29_comp94187_c0_seq2,kmr27_comp89466_c2_seq7,kmr27_comp89466_c2_seq8,kmr23_comp63909_c0_seq1,
	Ant-TAContig5510	4473	EGI61501	Ants	Acromyrmex echinatior	Putative ubiquitin carboxyl-terminal hydrolase CYLD	5	Ant-TAContig5510,kmr25_comp84989_c0_seq5,Ant-TAContig5512,Ant-TAContig5509,Ant-TAContig10698,
	Ant-TAContig10215	4470	EFN72972	Ants	Camponotus floridanus	Ankyrin repeat domain-containing protein 12	5	Ant-TAContig10215,kmr29_comp93731_c3_seq13,Ant-TAContig10216,Ant-TAContig10218,Ant-TAContig10220,
	kmr27_comp91163_c1_seq1	4466	E2A6X9	Ants	Camponotus floridanus	N-sulphoglucamine sulphohydrolase	2	kmr27_comp91163_c1_seq1,kmr25_comp85171_c1_seq11,
	kmr25_comp85071_c0_seq1	4465	E2A7J8	Ants	Camponotus floridanus	DNA repair protein RAD50	2	kmr25_comp85071_c0_seq1,kmr23_comp40556_c0_seq1,
	kmr27_comp90527_c0_seq3	4464	EGI61260	Ants	Acromyrmex echinatior	Condensin-2 complex subunit D3	8	Ant-TAContig10745,kmr27_comp90527_c0_seq9,kmr25_comp84956_c0_seq2,kmr23_comp69296_c2_seq1,kmr27_comp90527_c0_seq7,kmr27_comp90527_c0_seq3,Ant-TAContig10747,Ant-TAContig10748,
	Ant-TAContig3571	4464	EFN67499	Ants	Camponotus floridanus	Mitogen-activated protein kinase kinase kinase 4	4	Ant-TAContig3571,kmr25_comp84854_c0_seq8,kmr25_comp84854_c0_seq7,kmr29_comp96148_c0_seq3,
	kmr25_comp80485_c0_seq1	4463	E2ALX9	Ants	Camponotus floridanus	Protein Dok-7	2	kmr25_comp80485_c0_seq1,Ant-TAContig2636,
	kmr25_comp77886_c0_seq1	4461	E2AXI0	Ants	Camponotus floridanus	Protein MON2-like protein	2	kmr25_comp77886_c0_seq1,kmr23_comp54126_c0_seq1,
	kmr29_comp95122_c0_seq1	4459	E2AIA7	Ants	Camponotus floridanus	Conserved oligomeric Golgi complex subunit 6	2	kmr29_comp95122_c0_seq1,kmr25_comp83624_c0_seq2,
	kmr29_comp95857_c0_seq1	4458	E2AVC3	Ants	Camponotus floridanus	Putative uncharacterized protein	10	kmr29_comp95857_c0_seq1,Ant-TAContig5421,Ant-TAContig10727,Ant-TAContig10728,kmr29_comp95857_c0_seq11,kmr29_comp95857_c0_seq8,kmr29_comp95857_c0_seq9,kmr29_comp95857_c0_seq12,kmr29_comp95857_c0_seq7,kmr29_comp95857_c0_seq10,
	kmr29_comp90979_c0_seq1	4458	E2AT02	Ants	Camponotus floridanus	SNF-related serine/threonine-protein kinase	3	Ant-TAContig7971,kmr29_comp90979_c0_seq1,kmr31_comp11522_c0_seq1,
	kmr25_comp70261_c0_seq1	4452	EFN74400	Ants	Camponotus floridanus	Uncharacterized protein KIAA0460	2	kmr27_comp85306_c1_seq2,kmr25_comp70261_c0_seq1,
	kmr29_comp94784_c0_seq1	4450	E1ZVW9	Ants	Camponotus floridanus	Probable helicase with zinc finger domain	9	kmr29_comp94784_c0_seq1,kmr29_comp94784_c0_seq4,kmr27_comp89802_c0_seq17,kmr29_comp94784_c0_seq19,kmr29_comp94784_c0_seq8,kmr23_comp69286_c0_seq1,kmr27_comp89802_c0_seq11,kmr29_comp94784_c0_seq18,kmr29_comp94784_c0_seq21,
	kmr27_comp90678_c0_seq1	4446	EFN63579	Ants	Camponotus floridanus	Sushi, von Willebrand factor type A, EGF and pentraxin domain-containing protein 1	2	kmr27_comp90678_c0_seq1,kmr25_comp85507_c7_seq3,
	Ant-TAContig52	4444	EFN69653	Ants	Camponotus floridanus	UHRF1-binding protein 1-like	2	Ant-TAContig52,kmr27_comp87117_c0_seq7,
	Ant-TAContig332	4440	EFN62449	Ants	Camponotus floridanus	Dorsal-ventral patterning protein Sog	3	Ant-TAContig332,kmr27_comp90952_c1_seq13,kmr29_comp96068_c0_seq2,
	Ant-TAContig742	4440	EFN60305	Ants	Camponotus floridanus	hypothetical protein EAG_14504	5	Ant-TAContig742,Ant-TAContig5452,kmr25_comp83710_c0_seq3,Ant-TAContig5453,kmr27_comp88998_c0_seq10,
	kmr23_comp54404_c0_seq1	4436	E2A9X9	Ants	Camponotus floridanus	DnaJ-like protein subfamily C member 3	2	kmr23_comp54404_c0_seq1,kmr25_comp63639_c0_seq3,
	Ant-TAContig6247	4428	EFN71917	Ants	Camponotus floridanus	Eukaryotic peptide chain release factor GTP-binding subunit ERF3A	5	kmr25_comp84574_c2_seq9,Ant-TAContig6247,kmr25_comp84574_c2_seq13,kmr29_comp95911_c1_seq13,kmr25_comp84574_c2_seq4,
	Ant-TAContig1082	4420	EFN61053	Ants	Camponotus floridanus	SAPS domain family member 3	4	Ant-TAContig1082,kmr25_comp83749_c0_seq2,kmr25_comp83749_c1_seq2,kmr27_comp89429_c0_seq2,
	kmr29_comp95527_c2_seq1	4417	E2AIY5	Ants	Camponotus floridanus	Calcium-independent protein kinase C	4	kmr29_comp95527_c2_seq1,Ant-TAContig8786,kmr27_comp90783_c1_seq5,kmr27_comp90783_c1_seq3,
	Ant-TAContig5865	4411	EFN71971	Ants	Camponotus floridanus	Serine/threonine kinase 11-interacting protein	4	Ant-TAContig2394,Ant-TAContig5865,Ant-TAContig5863,kmr27_comp89462_c0_seq8,
	kmr25_comp84078_c0_seq1	4411	E2B149	Ants	Camponotus floridanus	WD repeat-containing protein 3	3	kmr25_comp84078_c0_seq9,kmr25_comp84078_c0_seq1,kmr25_comp84078_c0_seq10,
	kmr25_comp85803_c9_seq2	4400	EFN60857	Ants	Camponotus floridanus	Protein turtle	5	kmr25_comp85803_c9_seq2,Ant-TAContig5187,kmr27_comp91135_c7_seq39,kmr27_comp91135_c7_seq16,kmr27_comp91135_c7_seq28,
	kmr27_comp90340_c0_seq1	4393	E1ZYN0	Ants	Camponotus floridanus	Reversion-inducing cysteine-rich protein with Kazal motifs	2	kmr27_comp90340_c0_seq1,Ant-TAContig5075,
	Ant-TAContig7037	4391	EFN87488	Ants	Harpegnathos saltator	Tubulin--tyrosine ligase-like protein 3	2	Ant-TAContig7037,kmr25_comp82922_c0_seq5,
	kmr25_comp84624_c0_seq1	4388	EFN68352	Ants	Camponotus floridanus	A disintegrin and metalloproteinase with thrombospondin motifs 16	7	kmr25_comp84624_c0_seq1,kmr25_comp84624_c0_seq4,Ant-TAContig5427,Ant-TAContig5426,kmr25_comp84624_c0_seq7,kmr29_comp95115_c2_seq20,kmr25_comp84624_c0_seq21,
	Ant-TAContig281	4383	EFN65338	Ants	Camponotus floridanus	PH and SEC7 domain-containing protein 3	4	Ant-TAContig281,Ant-TAContig10860,kmr27_comp91545_c5_seq13,kmr29_comp96125_c1_seq44,
	Ant-TAContig2606	4376	EFN64555	Ants	Camponotus floridanus	Uncharacterized protein C4orf8	3	Ant-TAContig2606,kmr25_comp84775_c6_seq5,kmr25_comp84775_c6_seq7,
	kmr25_comp83803_c0_seq1	4375	E2C3N2	Ants	Harathos saltator	Chaperone protein DnaJ	2	kmr25_comp83803_c0_seq1,Ant-TAContig10285,
	kmr29_comp95936_c0_seq1	4371	EFN69949	Ants	Camponotus floridanus	Cysteine-rich motor neuron 1 protein	3	kmr29_comp95936_c0_seq1,kmr29_comp95936_c0_seq9,kmr31_comp7403_c0_seq1,
	Ant-TAContig10717	4370	EFN62001	Ants	Camponotus floridanus	Elongator complex protein 1	2	Ant-TAContig10717,Ant-TAContig2729,
	kmr29_comp94108_c0_seq1	4361	E2AFR5	Ants	Camponotus floridanus	E3 ubiquitin-protein ligase parkin	4	kmr29_comp94108_c0_seq1,Ant-TAContig6631,kmr29_comp94108_c0_seq9,Ant-TAContig6063,
	kmr25_comp85478_c0_seq1	4351	E1ZVE8	Ants	Camponotus floridanus	Leucine-rich repeats and immunoglobulin-like domains protein 3	3	kmr23_comp69757_c2_seq1,kmr25_comp85478_c0_seq1,kmr27_comp91325_c0_seq22,
	Ant-TAContig6077	4350	EFN66996	Ants	Camponotus floridanus	WD repeat-containing protein 78	5	Ant-TAContig6077,kmr27_comp89906_c1_seq5,kmr27_comp89906_c1_seq12,kmr29_comp95635_c3_seq8,kmr29_comp95635_c3_seq12,
	Ant-TAContig7232	4350	EFN71147	Ants	Camponotus floridanus	YTH domain-containing protein 2	2	Ant-TAContig7232,Ant-TAContig2732,
	Ant-TAContig760	4348	EFN73581	Ants	Camponotus floridanus	Insulin-like growth factor 2 mRNA-binding protein 1	12	kmr29_comp96320_c1_seq7,kmr25_comp85182_c5_seq1,kmr27_comp89108_c0_seq5,kmr27_comp89108_c0_seq2,kmr31_comp2856_c7_seq14,kmr27_comp91207_c5_seq14,kmr29_comp96320_c1_seq12,kmr27_comp90929_c0_seq1,Ant-TAContig8907,kmr27_comp90929_c0_seq9,Ant-TAContig760,Ant-TAContig6101,
	kmr25_comp81698_c0_seq1	4347	E2ASH1	Ants	Camponotus floridanus	Wilms tumor protein 1-interacting protein-like protein	4	kmr25_comp81698_c0_seq1,kmr29_comp93483_c0_seq4,kmr27_comp88298_c3_seq2,kmr25_comp81698_c0_seq2,
	kmr29_comp96082_c0_seq49	4345	EFN70834	Ants	Camponotus floridanus	Gamma-glutamyl hydrolase	5	Ant-TAContig2025,kmr29_comp96082_c0_seq49,kmr25_comp85635_c3_seq15,kmr27_comp91274_c0_seq46,kmr25_comp77689_c0_seq4,
	Insect-TAContig430	4343	EFN74938	Ants	Camponotus floridanus	Ring canal kelch-like protein	2	Insect-TAContig430,Insect-TAContig109,
	kmr29_comp90775_c0_seq1	4342	E1ZY13	Ants	Camponotus floridanus	Trinucleotide repeat-containing gene 18 protein	2	kmr29_comp90775_c0_seq1,Ant-TAContig3031,
	kmr25_comp83798_c0_seq1	4338	E2AD62	Ants	Camponotus floridanus	Gustatory receptor trehale 1	7	kmr29_comp96101_c1_seq8,kmr29_comp96101_c1_seq13,kmr25_comp83798_c0_seq1,kmr29_comp96101_c1_seq16,Ant-TAContig2598,kmr25_comp83798_c0_seq17,kmr29_comp96101_c1_seq19,
	kmr25_comp80940_c0_seq1	4335	E2AP22	Ants	Camponotus floridanus	Uncharacterized protein K03H1.5	2	kmr25_comp80940_c0_seq1,Ant-TAContig2911,
	kmr27_comp90017_c1_seq1	4334	EFN65567	Ants	Camponotus floridanus	Very low-density lipoprotein receptor	5	kmr25_comp84259_c0_seq6,kmr27_comp90017_c1_seq1,kmr29_comp95025_c1_seq13,kmr25_comp84259_c0_seq17,kmr29_comp95025_c1_seq17,
	kmr27_comp90165_c3_seq1	4326	E2AE38	Ants	Camponotus floridanus	Putative eukaryotic translation initiation factor 3 subunit	2	kmr27_comp90165_c3_seq1,kmr23_comp73633_c0_seq1,
	Ant-TAContig2548	4325	EFN68265	Ants	Camponotus floridanus	DNA topoisomerase 2-binding protein 1	2	Ant-TAContig2548,kmr27_comp89425_c0_seq2,
	Ant-TAContig2880	4317	EFN68561	Ants	Camponotus floridanus	Leucine-rich repeat-containing protein 50	2	Ant-TAContig2880,kmr25_comp85384_c4_seq2,
	kmr29_comp94509_c1_seq1	4315	E2AEQ7	Ants	Camponotus floridanus	Protein transport protein Sec31A	3	kmr31_comp4717_c0_seq1,kmr29_comp94509_c1_seq1,kmr25_comp83247_c2_seq2,
	kmr31_comp1546_c0_seq1	4312	E2A2Q9	Ants	Camponotus floridanus	General control of amino acid synthesis protein 5-like 2	5	kmr25_comp82994_c0_seq4,kmr31_comp1546_c0_seq1,kmr25_comp82994_c0_seq1,kmr27_comp89674_c0_seq3,kmr23_comp53842_c4_seq1,
	kmr25_comp84926_c1_seq1	4312	EFN74897	Ants	Camponotus floridanus	Serine/threonine-protein kinase SMG1	2	kmr25_comp84926_c1_seq1,kmr25_comp84926_c1_seq2,
	Ant-TAContig1905	4311	EFN64243	Ants	Camponotus floridanus	hypothetical protein EAG_15171	7	kmr29_comp91369_c0_seq3,Ant-TAContig1905,kmr27_comp86541_c0_seq8,kmr25_comp80712_c0_seq2,kmr29_comp91369_c0_seq15,kmr25_comp80712_c0_seq1,kmr29_comp91369_c0_seq7,
	kmr29_comp96122_c1_seq1	4306	EFN71583	Ants	Camponotus floridanus	ADAM 10	2	kmr29_comp96122_c1_seq1,kmr25_comp84263_c0_seq2,
	kmr29_comp93915_c0_seq1	4303	E2AVW1	Ants	Camponotus floridanus	Ribomal protein S6 kinase alpha-5	2	kmr29_comp93915_c0_seq1,kmr29_comp93915_c0_seq3,
	kmr25_comp84407_c1_seq1	4301	E2A4G2	Ants	Camponotus floridanus	T-complex protein 1 subunit gamma	3	kmr23_comp37086_c0_seq1,kmr25_comp84407_c1_seq1,kmr25_comp84407_c1_seq2,
	Ant-TAContig1084	4299	EFN72007	Ants	Camponotus floridanus	Poly(ADP-ribose) glycohydrolase	19	Ant-TAContig1084,kmr27_comp90785_c0_seq38,kmr25_comp85651_c10_seq35,Ant-TAContig110,Ant-TAContig7467,Ant-TAContig7468,Ant-TAContig7469,Ant-TAContig8789,Ant-TAContig8796,Ant-TAContig8797,kmr25_comp85651_c10_seq36,kmr27_comp90785_c0_seq48,kmr27_comp90785_c0_seq51,kmr25_comp85651_c10_seq23,kmr25_comp85651_c10_seq30,kmr27_comp90785_c0_seq53,kmr27_comp90785_c0_seq55,kmr25_comp85651_c10_seq53,kmr25_com…
	kmr29_comp95780_c1_seq1	4297	F4WWZ8	Ants	Acromyrmex echinatior	Patj-like protein	3	kmr29_comp95780_c1_seq1,kmr23_comp51229_c0_seq1,kmr27_comp90876_c0_seq3,
	Ant-TAContig2505	4297	EFN60911	Ants	Camponotus floridanus	Serine/threonine-protein kinase ULK2	3	Ant-TAContig2505,kmr25_comp84802_c0_seq1,Ant-TAContig2504,
	kmr23_comp51857_c1_seq1	4295	E1ZW52	Ants	Camponotus floridanus	Patched domain-containing protein 3	2	kmr23_comp51857_c1_seq1,kmr25_comp80947_c0_seq3,
	kmr23_comp64838_c0_seq1	4294	EFN72795	Ants	Camponotus floridanus	AT-rich interactive domain-containing protein 5B	3	kmr23_comp64838_c0_seq1,kmr25_comp82276_c0_seq2,kmr29_comp93631_c2_seq2,
	Ant-TAContig4754	4294	EFN60854	Ants	Camponotus floridanus	Scavenger receptor class B member 1	2	Ant-TAContig4754,kmr27_comp90579_c0_seq2,
	kmr25_comp84388_c1_seq1	4290	E2ACR6	Ants	Camponotus floridanus	Kaptin	3	kmr25_comp84388_c1_seq1,kmr23_comp71640_c0_seq1,Ant-TAContig1891,
	kmr27_comp89776_c2_seq1	4276	E2ABE7	Ants	Camponotus floridanus	Putative uncharacterized protein	2	kmr27_comp89776_c2_seq1,kmr25_comp83441_c3_seq1,
	kmr25_comp82734_c0_seq1	4274	E2AJI6	Ants	Camponotus floridanus	SID1 transmembrane family member 1	3	kmr29_comp91601_c0_seq22,kmr25_comp82734_c0_seq1,kmr29_comp91601_c0_seq27,
	kmr23_comp55208_c0_seq1	4273	EFN72601	Ants	Camponotus floridanus	Hermansky-Pudlak syndrome 3 protein-like protein	2	kmr23_comp55208_c0_seq1,kmr25_comp80334_c0_seq2,
	kmr23_comp33139_c0_seq1	4269	EFN69777	Ants	Camponotus floridanus	Synaptojanin-1	2	kmr23_comp33139_c0_seq1,kmr25_comp84834_c0_seq2,
	Ant-TAContig6587	4265	EGI63807	Ants	Acromyrmex echinatior	Transient receptor potential channel pyrexia	2	Ant-TAContig6587,kmr29_comp95137_c0_seq3,
	Ant-TAContig6330	4264	EFN61345	Ants	Camponotus floridanus	Multiple C2 and transmembrane domain-containing protein 2	6	kmr25_comp85822_c1_seq5,Ant-TAContig5317,Ant-TAContig11238,Ant-TAContig6330,Ant-TAContig9505,Ant-TAContig5318,
	kmr29_comp92261_c1_seq1	4261	E2BFJ1	Ants	Harathos saltator	Probable methyltransferase TARBP1	2	kmr29_comp92261_c1_seq1,kmr23_comp54539_c0_seq1,
	kmr29_comp96312_c1_seq5	4258	EFN74871	Ants	Camponotus floridanus	Forkhead box protein K2	3	kmr29_comp96312_c1_seq10,kmr29_comp96312_c1_seq5,kmr29_comp96312_c1_seq11,
	Ant-TAContig10926	4247	EFN74924	Ants	Camponotus floridanus	Protein unzipped	2	Ant-TAContig10926,Ant-TAContig1574,
	Ant-TAContig8330	4243	EFN60502	Ants	Camponotus floridanus	hypothetical protein EAG_10263	5	Ant-TAContig8330,Ant-TAContig8332,Ant-TAContig8333,Ant-TAContig5753,Ant-TAContig5754,
	Ant-TAContig307	4240	EFN68523	Ants	Camponotus floridanus	Serine proteinase stubble	2	Ant-TAContig307,kmr25_comp85278_c1_seq1,
	kmr27_comp89672_c9_seq1	4238	EFN70851	Ants	Camponotus floridanus	28S ribosomal protein S7, mitochondrial	3	kmr27_comp89672_c9_seq1,kmr25_comp82800_c0_seq5,kmr29_comp94985_c0_seq24,
	Ant-TAContig7879	4232	EFN66595	Ants	Camponotus floridanus	Protein unc-84-like protein A	6	Ant-TAContig7879,Ant-TAContig3474,kmr27_comp85828_c0_seq4,kmr25_comp78288_c0_seq2,kmr27_comp85828_c0_seq8,kmr29_comp93197_c0_seq13,
	kmr27_comp89437_c0_seq8	4231	EFN78803	Ants	Harpegnathos saltator	WD repeat-containing protein 49	4	kmr27_comp89437_c0_seq8,kmr25_comp83325_c0_seq7,kmr29_comp94702_c0_seq41,kmr29_comp94702_c0_seq44,
	kmr29_comp96109_c5_seq1	4221	E2AVK8	Ants	Camponotus floridanus	Protein bric-a-brac 2	2	kmr29_comp96109_c5_seq1,Ant-TAContig10856,
	kmr23_comp33719_c0_seq1	4219	EFN61649	Ants	Camponotus floridanus	Zinc transporter 10	14	kmr29_comp94112_c1_seq9,kmr25_comp79765_c0_seq2,kmr25_comp79765_c0_seq3,kmr27_comp88200_c0_seq7,kmr27_comp88200_c0_seq1,Ant-TAContig10277,kmr25_comp79765_c0_seq7,kmr27_comp88200_c0_seq21,kmr29_comp94112_c1_seq17,kmr29_comp94112_c1_seq20,kmr29_comp94112_c1_seq22,kmr29_comp94112_c1_seq26,kmr23_comp33719_c0_seq1,kmr29_comp91190_c0_seq2,
	kmr31_comp1298_c0_seq1	4214	EGI59487	Ants	Acromyrmex echinatior	Autocrine motility factor receptor, isoform 2	3	kmr31_comp1298_c0_seq1,kmr25_comp85336_c4_seq6,kmr29_comp96624_c1_seq13,
	kmr23_comp75813_c0_seq1	4211	EFN83475	Ants	Harpegnathos saltator	BTB/POZ domain-containing protein 10	2	kmr23_comp75813_c0_seq1,kmr27_comp91763_c4_seq2,
	Ant-TAContig136	4210	EFN63704	Ants	Camponotus floridanus	hypothetical protein EAG_09630	4	kmr29_comp93956_c0_seq2,Ant-TAContig136,kmr25_comp82857_c0_seq1,kmr29_comp93956_c0_seq4,
	kmr29_comp96144_c2_seq1	4205	EFN63768	Ants	Camponotus floridanus	Chromodomain-helicase-DNA-binding protein 7	4	kmr29_comp96144_c2_seq1,kmr23_comp79654_c0_seq1,kmr29_comp96144_c2_seq2,kmr27_comp87566_c0_seq5,
	Ant-TAContig6705	4205	EFN65067	Ants	Camponotus floridanus	Signal peptide, CUB and EGF-like domain-containing protein 2	6	kmr27_comp91587_c0_seq13,Ant-TAContig6705,kmr29_comp96742_c2_seq30,kmr27_comp91587_c0_seq15,kmr25_comp85342_c4_seq10,kmr27_comp91587_c0_seq30,
	Ant-TAContig273	4203	EFN64757	Ants	Camponotus floridanus	Signal transducer and activator of transcription 5B	9	Ant-TAContig273,Ant-TAContig8401,kmr25_comp85068_c3_seq1,kmr25_comp85068_c3_seq7,kmr27_comp90094_c0_seq34,kmr27_comp90094_c0_seq32,kmr27_comp90094_c0_seq10,kmr25_comp85068_c3_seq4,kmr25_comp85068_c3_seq2,
	kmr25_comp83761_c1_seq1	4201	F4W632	Ants	Acromyrmex echinatior	Polycomb protein Asx	3	kmr25_comp83761_c1_seq1,kmr25_comp83761_c1_seq2,kmr25_comp83761_c1_seq3,
	kmr27_comp88568_c0_seq1	4197	EFN63155	Ants	Camponotus floridanus	Probable RNA-binding protein 25	38	kmr25_comp80767_c0_seq5,kmr25_comp80767_c0_seq2,kmr27_comp88568_c0_seq3,kmr27_comp88568_c0_seq9,kmr27_comp88568_c0_seq19,kmr25_comp80767_c0_seq3,kmr25_comp80767_c0_seq1,kmr25_comp80767_c0_seq6,kmr25_comp80767_c0_seq4,kmr27_comp88568_c0_seq1,kmr27_comp88568_c0_seq20,kmr27_comp88568_c0_seq4,kmr27_comp88568_c0_seq13,kmr27_comp88568_c0_seq5,kmr27_comp88568_c0_seq15,kmr27_comp88568_c0_seq10,kmr27_comp…
	kmr29_comp95548_c0_seq3	4196	E2A2U3	Ants	Camponotus floridanus	Dihydroxyacetone kinase	3	kmr27_comp90205_c0_seq5,kmr29_comp95548_c0_seq3,Ant-TAContig8437,
	Ant-TAContig5541	4188	EGI57477	Ants	Acromyrmex echinatior	Zinc finger protein GLIS2	2	Ant-TAContig5541,Ant-TAContig8309,
	Ant-TAContig3654	4185	EFN86529	Ants	Harpegnathos saltator	Voltage-dependent calcium channel subunit alpha-2/delta-3	3	kmr25_comp85246_c0_seq3,Ant-TAContig3654,kmr27_comp91442_c1_seq11,
	Ant-TAContig1236	4183	EFN68451	Ants	Camponotus floridanus	WD repeat-containing protein 89	7	kmr29_comp87590_c0_seq3,kmr29_comp87590_c0_seq1,kmr29_comp87590_c0_seq4,kmr25_comp72584_c1_seq1,kmr27_comp88228_c0_seq2,kmr29_comp87590_c0_seq5,Ant-TAContig1236,
	Ant-TAContig105	4178	EGI57908	Ants	Acromyrmex echinatior	hypothetical protein G5I_14096	3	Ant-TAContig105,kmr27_comp90114_c0_seq16,kmr27_comp90114_c0_seq14,
	Ant-TAContig3596	4175	EFN66098	Ants	Camponotus floridanus	DOMON domain-containing protein CG14681	4	Ant-TAContig3596,kmr27_comp89080_c0_seq7,Ant-TAContig3597,kmr25_comp84091_c2_seq3,
	Ant-TAContig5860	4172	EFZ14905	Ants	Solenopsis invicta	hypothetical protein SINV_08859	3	Ant-TAContig5860,kmr27_comp90718_c1_seq18,Ant-TAContig4872,
	kmr31_comp10390_c0_seq1	4171	EFN73311	Ants	Camponotus floridanus	Protein AF-10	4	kmr31_comp10390_c0_seq1,kmr25_comp84876_c0_seq4,kmr29_comp95962_c0_seq2,kmr25_comp84876_c0_seq3,
	kmr23_comp75111_c0_seq1	4167	EFN65171	Ants	Camponotus floridanus	Protein smoothened	7	kmr23_comp75111_c0_seq1,kmr25_comp82583_c0_seq1,kmr27_comp87342_c0_seq4,kmr29_comp93825_c0_seq3,kmr29_comp93825_c0_seq4,kmr29_comp93825_c0_seq7,kmr29_comp93825_c0_seq8,
	kmr27_comp90720_c0_seq18	4167	EFN70536	Ants	Camponotus floridanus	Supporter of activation of yellow protein	3	kmr27_comp90720_c0_seq18,kmr29_comp96211_c3_seq6,kmr27_comp90720_c0_seq23,
	kmr25_comp83427_c2_seq1	4161	EFN73028	Ants	Camponotus floridanus	PDZ domain-containing protein 8	5	kmr25_comp83427_c2_seq1,Ant-TAContig5053,kmr23_comp59590_c3_seq1,kmr25_comp83427_c2_seq7,kmr27_comp89629_c1_seq2,
	kmr25_comp83962_c0_seq1	4160	E1ZV70	Ants	Camponotus floridanus	Carnitine O-acetyltransferase	8	kmr25_comp83962_c0_seq1,Ant-TAContig8657,Ant-TAContig8658,kmr27_comp90548_c0_seq31,kmr29_comp95617_c0_seq2,kmr29_comp95617_c0_seq4,kmr29_comp95617_c0_seq9,kmr31_comp4211_c0_seq1,
	kmr27_comp86373_c0_seq15	4158	EFN88129	Ants	Harpegnathos saltator	Heterogeneous nuclear ribonucleoprotein Q	9	kmr27_comp86373_c0_seq15,Ant-TAContig6956,kmr25_comp80436_c2_seq37,kmr25_comp80436_c2_seq36,kmr25_comp80436_c2_seq35,kmr27_comp86373_c0_seq53,kmr27_comp86373_c0_seq56,kmr27_comp86373_c0_seq57,kmr27_comp86373_c0_seq59,
	Ant-TAContig7459	4156	EFN84118	Ants	Harpegnathos saltator	Neuroglobin	7	Ant-TAContig7459,Ant-TAContig9448,Ant-TAContig9449,Ant-TAContig9450,kmr27_comp91571_c16_seq34,kmr27_comp91571_c16_seq35,kmr25_comp85627_c3_seq2,
	kmr29_comp96749_c1_seq1	4153	EGI64269	Ants	Acromyrmex echinatior	Exportin-1	2	kmr27_comp85047_c0_seq1,kmr29_comp96749_c1_seq1,
	kmr25_comp85687_c0_seq1	4153	E2A2J8	Ants	Camponotus floridanus	Putative uncharacterized protein (Fragment)	2	kmr25_comp85687_c0_seq1,kmr27_comp91650_c0_seq2,
	Ant-TAContig3070	4148	EFN61977	Ants	Camponotus floridanus	3-hydroxy-3-methylglutaryl-coenzyme A reductase	3	kmr23_comp69228_c1_seq1,Ant-TAContig3070,kmr27_comp89283_c0_seq2,
	Ant-TAContig6516	4146	EFN61369	Ants	Camponotus floridanus	Nucleolar protein 6	5	kmr27_comp89335_c0_seq1,kmr27_comp89335_c0_seq2,Ant-TAContig6516,kmr29_comp92419_c0_seq3,Ant-TAContig1156,
	Ant-TAContig5589	4142	EFN63706	Ants	Camponotus floridanus	Folliculin-interacting protein 2	3	Ant-TAContig5589,kmr27_comp90471_c0_seq13,kmr25_comp84336_c0_seq5,
	kmr23_comp68289_c2_seq1	4142	E1ZUV6	Ants	Camponotus floridanus	Tau-tubulin kinase 1	2	kmr23_comp68289_c2_seq1,kmr29_comp94375_c2_seq7,
	kmr23_comp68788_c5_seq1	4141	E2ALM5	Ants	Camponotus floridanus	Putative uncharacterized protein	2	kmr23_comp68788_c5_seq1,kmr25_comp84569_c0_seq3,
	kmr25_comp83670_c0_seq1	4138	E2ALJ6	Ants	Camponotus floridanus	Histone deacetylase complex subunit SAP130	2	kmr25_comp83670_c0_seq1,kmr23_comp67295_c0_seq1,
	kmr27_comp89915_c1_seq1	4136	E2AA42	Ants	Camponotus floridanus	Probable phphorylase b kinase regulatory subunit alpha	4	kmr27_comp89915_c1_seq1,kmr27_comp89915_c1_seq2,kmr27_comp89915_c1_seq5,kmr25_comp83308_c0_seq3,
	Ant-TAContig8612	4134	EFN60407	Ants	Camponotus floridanus	Blood vessel epicardial substance	4	Ant-TAContig5058,Ant-TAContig8613,Ant-TAContig8612,Ant-TAContig6773,
	Ant-TAContig8163	4133	EFN70577	Ants	Camponotus floridanus	hypothetical protein EAG_00651	3	Ant-TAContig8163,kmr27_comp89148_c3_seq7,kmr27_comp89148_c3_seq8,
	kmr23_comp46527_c0_seq1	4127	EFN70333	Ants	Camponotus floridanus	hypothetical protein EAG_06783	3	kmr23_comp46527_c0_seq1,kmr25_comp83371_c0_seq3,kmr25_comp83371_c0_seq2,
	kmr27_comp90390_c0_seq1	4126	EFN71930	Ants	Camponotus floridanus	Peroxisomal multifunctional enzyme type 2	18	kmr27_comp90390_c0_seq1,kmr25_comp85172_c2_seq1,kmr25_comp85172_c2_seq9,kmr27_comp90390_c0_seq3,kmr27_comp90390_c0_seq4,kmr27_comp90390_c0_seq15,kmr27_comp90390_c0_seq14,kmr27_comp90390_c0_seq12,kmr25_comp85172_c2_seq6,kmr25_comp85172_c2_seq10,kmr25_comp85172_c2_seq5,kmr25_comp85172_c2_seq7,kmr27_comp90390_c0_seq39,kmr27_comp90390_c0_seq30,kmr27_comp90390_c0_seq32,kmr27_comp90390_c0_seq24,kmr27_c…
	kmr27_comp91740_c1_seq1	4125	E1ZWD4	Ants	Camponotus floridanus	Endothelin-converting enzyme 1	4	kmr27_comp91740_c1_seq12,kmr27_comp91740_c1_seq1,Ant-TAContig9720,kmr29_comp96935_c0_seq7,
	kmr27_comp89762_c0_seq1	4124	E1ZVL4	Ants	Camponotus floridanus	Elongation factor G 2, mitochondrial	2	kmr27_comp89762_c0_seq1,Ant-TAContig2252,
	Ant-TAContig491	4124	EGI65366	Ants	Acromyrmex echinatior	Regulator of G-protein signaling 12	2	Ant-TAContig491,Ant-TAContig1890,
	kmr25_comp80624_c0_seq1	4115	F4WX65	Ants	Acromyrmex echinatior	Serine/threonine-protein phphatase 4 regulatory subunit 4	3	kmr25_comp80624_c0_seq1,kmr27_comp86507_c0_seq2,kmr25_comp80624_c0_seq2,
	kmr25_comp83084_c1_seq1	4115	E2AKX1	Ants	Camponotus floridanus	Ubiquitin conjugation factor E4 A	2	kmr25_comp83084_c1_seq1,Ant-TAContig2334,
	Ant-TAContig489	4108	EFN71120	Ants	Camponotus floridanus	hypothetical protein EAG_06277	2	Ant-TAContig489,kmr29_comp94302_c1_seq8,
	kmr27_comp91188_c0_seq1	4108	E2ABD2	Ants	Camponotus floridanus	Open rectifier potassium channel protein 1	2	kmr27_comp91188_c0_seq1,Ant-TAContig3880,
	kmr27_comp89573_c1_seq1	4104	EFN66601	Ants	Camponotus floridanus	Poly(U)-binding-splicing factor half pint	10	kmr29_comp95116_c0_seq3,kmr27_comp89573_c1_seq3,kmr27_comp89573_c1_seq1,kmr27_comp89573_c1_seq7,kmr27_comp89573_c1_seq5,kmr27_comp89573_c1_seq11,kmr27_comp89573_c1_seq9,kmr27_comp89573_c1_seq13,kmr25_comp81389_c0_seq5,kmr29_comp95116_c0_seq13,
	kmr27_comp85964_c0_seq1	4102	EFN69908	Ants	Camponotus floridanus	Zinc finger protein 800	3	kmr27_comp85964_c0_seq1,kmr25_comp82156_c0_seq2,kmr23_comp36260_c0_seq1,
	kmr25_comp84565_c4_seq18	4101	EFN60931	Ants	Camponotus floridanus	Centrosomal protein of 135 kDa	4	kmr27_comp91700_c4_seq58,kmr25_comp84565_c4_seq18,kmr25_comp84565_c4_seq21,kmr27_comp91700_c4_seq64,
	kmr27_comp90707_c2_seq1	4100	E2ATB4	Ants	Camponotus floridanus	Splicing factor 3 subunit 1	13	kmr29_comp96065_c4_seq5,kmr27_comp90707_c2_seq1,Ant-TAContig6658,kmr27_comp90707_c2_seq36,kmr27_comp90707_c2_seq39,kmr27_comp90707_c2_seq42,kmr27_comp90707_c2_seq45,kmr29_comp96065_c4_seq57,kmr29_comp96065_c4_seq58,kmr27_comp90707_c2_seq2,kmr25_comp84642_c1_seq4,kmr27_comp90707_c2_seq4,kmr27_comp90707_c2_seq8,
	Ant-TAContig2385	4100	EFN74845	Ants	Camponotus floridanus	WD repeat-containing protein 65	3	Ant-TAContig2385,Ant-TAContig2384,kmr25_comp84824_c0_seq5,
	Ant-TAContig8112	4091	EFN74218	Ants	Camponotus floridanus	Rab GTPase-activating protein 1	2	Ant-TAContig8112,kmr25_comp84762_c0_seq13,
	kmr25_comp85110_c0_seq10	4090	EFZ22560	Ants	Solenopsis invicta	hypothetical protein SINV_16346	7	kmr23_comp70002_c0_seq1,Ant-TAContig5604,kmr25_comp85110_c0_seq10,kmr25_comp85110_c0_seq13,kmr27_comp90689_c0_seq19,Ant-TAContig5603,kmr25_comp85110_c0_seq24,
	kmr27_comp89306_c0_seq1	4079	E2A0W1	Ants	Camponotus floridanus	Putative uncharacterized protein	2	kmr27_comp89306_c0_seq1,kmr23_comp55020_c2_seq1,
	Ant-TAContig318	4076	EFN73024	Ants	Camponotus floridanus	Folylpolyglutamate synthase, mitochondrial	17	Ant-TAContig318,kmr29_comp94029_c0_seq19,kmr29_comp94029_c0_seq13,kmr29_comp94029_c0_seq10,Ant-TAContig5242,Ant-TAContig8066,Ant-TAContig10255,Ant-TAContig10257,Ant-TAContig10258,Ant-TAContig10259,kmr27_comp88137_c0_seq17,kmr27_comp88137_c0_seq18,kmr27_comp88137_c0_seq13,kmr29_comp94029_c0_seq20,kmr29_comp94029_c0_seq21,kmr29_comp94029_c0_seq23,kmr29_comp94029_c0_seq42,
	kmr29_comp95479_c1_seq1	4076	E1ZW97	Ants	Camponotus floridanus	Serine/threonine-protein kinase 17A (Fragment)	3	kmr29_comp95479_c1_seq11,kmr29_comp95479_c1_seq1,kmr27_comp90480_c1_seq12,
	kmr25_comp85406_c2_seq1	4075	E2A3Z3	Ants	Camponotus floridanus	Selenide, water dikinase	4	kmr23_comp69850_c3_seq1,kmr25_comp85406_c2_seq1,kmr25_comp85406_c2_seq6,kmr29_comp96585_c1_seq13,
	kmr23_comp67546_c3_seq1	4068	EFN61415	Ants	Camponotus floridanus	60S acidic ribosomal protein P2	2	kmr23_comp67546_c3_seq1,kmr29_comp92483_c0_seq1,
	Ant-TAContig8348	4065	EFN63976	Ants	Camponotus floridanus	ELKS/RAB6-interacting/CAST family member 1	5	Ant-TAContig8348,kmr25_comp85741_c13_seq2,Ant-TAContig8352,kmr27_comp89921_c3_seq10,kmr31_comp1507_c1_seq1,
	Ant-TAContig586	4062	EFN60405	Ants	Camponotus floridanus	Retinoblastoma-binding protein 6	3	Ant-TAContig586,kmr29_comp96561_c0_seq2,kmr25_comp84701_c0_seq3,
	kmr23_comp62118_c1_seq1	4056	E2AK78	Ants	Camponotus floridanus	Probable E3 ubiquitin-protein ligase HERC2	6	kmr25_comp83133_c8_seq2,kmr23_comp62118_c1_seq1,kmr25_comp83133_c8_seq3,kmr25_comp83133_c8_seq5,kmr25_comp83133_c8_seq6,kmr27_comp84217_c1_seq2,
	kmr27_comp89800_c8_seq1	4052	E2AE06	Ants	Camponotus floridanus	Kelch repeat domain-containing protein KIAA0265-like protein	5	kmr27_comp89800_c8_seq1,kmr27_comp89800_c8_seq3,kmr25_comp82869_c5_seq6,kmr27_comp89800_c8_seq2,kmr29_comp91029_c1_seq3,
	kmr25_comp85333_c0_seq1	4050	E2ATX1	Ants	Camponotus floridanus	Putative uncharacterized protein	5	kmr25_comp85333_c0_seq2,kmr25_comp85333_c0_seq1,Ant-TAContig2152,kmr27_comp91579_c0_seq6,kmr27_comp91579_c0_seq9,
	kmr25_comp80239_c0_seq1	4050	E2AZI1	Ants	Camponotus floridanus	Zinc finger protein on ecdysone puffs	4	kmr25_comp80239_c0_seq1,kmr27_comp87446_c0_seq4,kmr27_comp87446_c0_seq10,kmr23_comp54865_c0_seq1,
	kmr25_comp86052_c5_seq9	4048	E2AVG2	Ants	Camponotus floridanus	Fatty acid synthase	3	kmr25_comp86052_c5_seq9,kmr29_comp96497_c5_seq1,kmr25_comp86052_c5_seq13,
	Ant-TAContig4973	4047	EFN62874	Ants	Camponotus floridanus	Ankyrin repeat domain-containing protein 28	2	Ant-TAContig4973,Ant-TAContig4360,
	kmr29_comp96572_c0_seq1	4045	E2AP94	Ants	Camponotus floridanus	ATP-dependent RNA helicase abstrakt	2	kmr29_comp96572_c0_seq1,kmr27_comp91357_c0_seq5,
	kmr25_comp83463_c4_seq1	4044	EFN71389	Ants	Camponotus floridanus	Uncharacterized protein C18orf8-like protein	2	kmr25_comp83463_c4_seq1,Ant-TAContig5487,
	kmr29_comp91533_c0_seq1	4043	E9J4H5	Ants	Solenopsis invicta	Putative uncharacterized protein (Fragment)	2	kmr29_comp91533_c0_seq1,Ant-TAContig5906,
	Ant-TAContig1024	4043	EFN68877	Ants	Camponotus floridanus	Thrombospondin-4	2	Ant-TAContig1024,kmr27_comp86111_c0_seq1,
	kmr25_comp84859_c4_seq2	4042	EFN66172	Ants	Camponotus floridanus	Intron-binding protein aquarius	3	kmr25_comp84859_c4_seq2,kmr25_comp84859_c4_seq3,kmr27_comp90710_c3_seq3,
	Ant-TAContig10136	4040	EFN74854	Ants	Camponotus floridanus	C3 and PZP-like alpha-2-macroglobulin domain-containing protein 8	21	kmr29_comp92574_c0_seq12,kmr29_comp92574_c0_seq16,kmr29_comp92574_c0_seq18,kmr29_comp92574_c0_seq14,kmr29_comp92574_c0_seq10,kmr29_comp92574_c0_seq8,kmr29_comp92574_c0_seq4,kmr29_comp92574_c0_seq2,kmr27_comp88262_c0_seq5,Ant-TAContig10136,Ant-TAContig2171,kmr27_comp88262_c0_seq4,kmr27_comp88262_c0_seq9,kmr27_comp88262_c0_seq6,kmr27_comp88262_c0_seq8,Ant-TAContig2172,Ant-TAContig10139,Ant-TAContig…
	kmr29_comp96240_c3_seq1	4038	E2APH3	Ants	Camponotus floridanus	Putative uncharacterized protein	11	kmr29_comp96240_c3_seq1,Ant-TAContig5709,Ant-TAContig5710,Ant-TAContig5711,Ant-TAContig5712,Ant-TAContig5713,Ant-TAContig5714,Ant-TAContig5715,Ant-TAContig5716,Ant-TAContig5717,kmr27_comp90918_c2_seq31,
	kmr27_comp91199_c3_seq1	4036	F4WSI0	Ants	Acromyrmex echinatior	Alkaline phphatase	5	kmr27_comp91199_c3_seq1,kmr27_comp91199_c3_seq16,kmr27_comp91199_c3_seq15,kmr27_comp91199_c3_seq39,kmr27_comp91199_c3_seq44,
	kmr25_comp82840_c0_seq1	4036	E1ZX07	Ants	Camponotus floridanus	Coronin	8	kmr25_comp82840_c0_seq1,kmr29_comp95818_c1_seq7,kmr25_comp82840_c0_seq3,kmr25_comp82840_c0_seq10,kmr25_comp82840_c0_seq6,kmr25_comp82840_c0_seq5,kmr27_comp87696_c1_seq11,kmr27_comp87696_c1_seq13,
	kmr27_comp90024_c2_seq1	4035	EFN68912	Ants	Camponotus floridanus	Uncharacterized protein yeiN	6	kmr29_comp94166_c1_seq5,kmr27_comp90024_c2_seq1,Ant-TAContig8378,Ant-TAContig8379,kmr27_comp90024_c2_seq20,kmr27_comp90024_c2_seq19,
	kmr25_comp80627_c1_seq1	4034	E2ADS0	Ants	Camponotus floridanus	Putative uncharacterized protein	3	kmr23_comp55770_c0_seq1,kmr25_comp80627_c1_seq1,kmr27_comp85677_c0_seq4,
	kmr29_comp92536_c0_seq2	4033	E2A880	Ants	Camponotus floridanus	Filamin-B	4	kmr29_comp92536_c0_seq2,kmr25_comp82661_c1_seq2,kmr29_comp92536_c0_seq3,kmr27_comp87025_c2_seq2,
	kmr27_comp81476_c0_seq1	4033	E9ID05	Ants	Solenopsis invicta	Putative uncharacterized protein (Fragment)	3	kmr29_comp86130_c0_seq3,kmr27_comp81476_c0_seq1,kmr29_comp86130_c0_seq4,
	kmr27_comp90386_c3_seq1	4032	E2A9M7	Ants	Camponotus floridanus	Membrane-associated guanylate kinase, WW and PDZ domain-containing protein 2	11	kmr27_comp90386_c3_seq1,Ant-TAContig8503,Ant-TAContig8501,Ant-TAContig3167,Ant-TAContig3166,Ant-TAContig8502,Ant-TAContig6694,Ant-TAContig8504,Ant-TAContig10930,kmr29_comp96235_c3_seq46,kmr29_comp96235_c3_seq47,
	kmr29_comp93776_c1_seq1	4029	E2AIU0	Ants	Camponotus floridanus	Uncharacterized protein FLJ35848	2	kmr29_comp93776_c1_seq1,kmr27_comp86560_c1_seq7,
	kmr29_comp91244_c0_seq1	4022	E9IDH1	Ants	Solenopsis invicta	Putative uncharacterized protein (Fragment)	3	kmr29_comp91244_c0_seq1,kmr23_comp72878_c0_seq1,kmr25_comp78194_c0_seq2,
	kmr29_comp94533_c2_seq1	4020	E2ABC3	Ants	Camponotus floridanus	RNA-binding protein 35A	5	kmr29_comp94533_c2_seq1,kmr25_comp81001_c1_seq1,Ant-TAContig6965,kmr25_comp81001_c1_seq16,kmr27_comp89719_c1_seq9,
	kmr29_comp96226_c0_seq3	4015	EFN73962	Ants	Camponotus floridanus	hypothetical protein EAG_05206	2	kmr29_comp96226_c0_seq3,kmr29_comp96226_c0_seq14,
	kmr25_comp84768_c3_seq1	4012	EFN70627	Ants	Camponotus floridanus	Arsenite-resistance protein 2-like protein	10	kmr25_comp84768_c3_seq1,Ant-TAContig1603,Ant-TAContig4187,kmr29_comp96089_c2_seq10,kmr27_comp91553_c0_seq5,kmr27_comp89201_c1_seq3,kmr27_comp89201_c1_seq2,kmr29_comp96089_c2_seq11,kmr29_comp96089_c2_seq13,kmr25_comp84768_c12_seq13,
	Ant-TAContig1264	4010	EFN89141	Ants	Harpegnathos saltator	Voltage-dependent T-type calcium channel subunit alpha-1H	3	Ant-TAContig1264,Ant-TAContig339,kmr23_comp68848_c0_seq1,
	kmr29_comp94568_c0_seq8	4008	EFN62090	Ants	Camponotus floridanus	Prominin-like protein	6	kmr29_comp94568_c0_seq10,Ant-TAContig2155,Ant-TAContig10352,Ant-TAContig10354,kmr29_comp94568_c0_seq8,kmr29_comp94568_c0_seq21,
	Ant-TAContig116	4005	EFN73007	Ants	Camponotus floridanus	hypothetical protein EAG_11299	4	Ant-TAContig116,kmr31_comp200_c0_seq1,kmr25_comp81833_c1_seq1,kmr29_comp93249_c4_seq9,
	kmr25_comp84535_c8_seq1	4004	E2AKD9	Ants	Camponotus floridanus	Ankyrin repeat and BTB/POZ domain-containing protein 2	10	kmr31_comp2565_c0_seq7,kmr29_comp96789_c7_seq12,Ant-TAContig11331,Ant-TAContig7150,kmr25_comp84535_c8_seq1,kmr29_comp96789_c7_seq24,kmr29_comp96789_c7_seq23,Ant-TAContig1393,kmr31_comp2565_c0_seq9,kmr29_comp96789_c7_seq40,
	kmr23_comp68213_c0_seq1	4004	EFN69459	Ants	Camponotus floridanus	Intraflagellar transport protein 172-like protein	2	kmr23_comp68213_c0_seq1,kmr25_comp84497_c0_seq9,
	Ant-TAContig2994	4004	EFN62564	Ants	Camponotus floridanus	Serologically defined colon cancer antigen 3-like protein	8	Ant-TAContig2994,kmr27_comp90400_c0_seq7,Ant-TAContig2993,Ant-TAContig7341,Ant-TAContig7342,kmr29_comp95709_c0_seq1,kmr27_comp90400_c0_seq5,kmr27_comp90400_c0_seq6,
	kmr25_comp85231_c1_seq33	4003	EFN62109	Ants	Camponotus floridanus	Coiled-coil domain-containing protein 135	3	kmr25_comp85231_c1_seq48,kmr25_comp85231_c1_seq33,kmr27_comp90907_c1_seq65,
	kmr29_comp95250_c5_seq1	4002	EFN63415	Ants	Camponotus floridanus	Transcription initiation factor TFIID subunit 3	7	Ant-TAContig570,Ant-TAContig2099,Ant-TAContig10111,kmr27_comp89264_c3_seq2,kmr29_comp95250_c5_seq1,kmr27_comp87505_c3_seq5,kmr29_comp95250_c5_seq5,
	Ant-TAContig11720	4000	EFN69579	Ants	Camponotus floridanus	Ataxin-2-like protein	4	Ant-TAContig11720,Ant-TAContig8388,Ant-TAContig8389,kmr29_comp94931_c0_seq3,
	kmr27_comp88445_c0_seq1	3999	E2AWI1	Ants	Camponotus floridanus	Fez family zinc finger protein 2 (Fragment)	2	kmr27_comp88445_c0_seq1,kmr27_comp88445_c0_seq7,
	Ant-TAContig386	3999	EFN62693	Ants	Camponotus floridanus	IQ and AAA domain-containing protein	2	Ant-TAContig386,Ant-TAContig8318,
	kmr31_comp25_c0_seq1	3999	EFN61969	Ants	Camponotus floridanus	PDZ domain-containing protein 6	6	kmr27_comp91752_c1_seq41,kmr31_comp25_c0_seq1,kmr25_comp85838_c3_seq5,kmr25_comp85838_c3_seq20,kmr25_comp85838_c3_seq7,kmr25_comp85838_c3_seq8,
	kmr29_comp96824_c2_seq2	3998	EFN66396	Ants	Camponotus floridanus	Forkhead box protein N3	6	Ant-TAContig6039,kmr29_comp96824_c2_seq3,kmr29_comp96824_c2_seq2,kmr27_comp91644_c0_seq1,Ant-TAContig7617,kmr27_comp91644_c0_seq38,
	kmr25_comp84539_c0_seq1	3998	E1ZWL8	Ants	Camponotus floridanus	Protein-L-isoaspartate O-methyltransferase domain-containing protein 1	6	kmr29_comp95946_c2_seq2,kmr25_comp84539_c0_seq1,Ant-TAContig5852,Ant-TAContig7152,Ant-TAContig6500,kmr29_comp95946_c2_seq6,
	Ant-TAContig135	3997	EFN73247	Ants	Camponotus floridanus	hypothetical protein EAG_11407	5	Ant-TAContig135,kmr31_comp10199_c0_seq1,kmr27_comp90989_c1_seq2,kmr29_comp95774_c2_seq3,Ant-TAContig2096,
	kmr27_comp90051_c7_seq4	3992	EGI69091	Ants	Acromyrmex echinatior	Protein phosphatase 1 regulatory subunit 3C	6	kmr25_comp78072_c2_seq1,kmr31_comp1244_c0_seq1,kmr27_comp90051_c7_seq4,kmr27_comp90051_c7_seq8,Ant-TAContig6278,kmr31_comp2133_c0_seq1,
	kmr25_comp78106_c0_seq1	3990	E1ZZE7	Ants	Camponotus floridanus	Dipeptidyl peptidase 4 (Fragment)	3	kmr25_comp78106_c0_seq1,kmr23_comp61964_c0_seq1,kmr25_comp78106_c0_seq5,
	kmr25_comp82738_c0_seq1	3982	E2AJU5	Ants	Camponotus floridanus	E3 ubiquitin-protein ligase MIB2	3	kmr25_comp82738_c0_seq1,Ant-TAContig7021,kmr23_comp68836_c0_seq1,
	kmr29_comp92820_c0_seq1	3977	EFN68157	Ants	Camponotus floridanus	Protein zer-1-like protein	2	kmr29_comp92820_c0_seq1,kmr29_comp92820_c0_seq3,
	kmr29_comp91667_c1_seq1	3976	EFN63610	Ants	Camponotus floridanus	Proton-coupled amino acid transporter 4	3	kmr29_comp91667_c1_seq1,kmr29_comp91667_c1_seq2,Ant-TAContig10085,
	kmr23_comp55235_c0_seq1	3971	EFN63595	Ants	Camponotus floridanus	hypothetical protein EAG_04869	5	kmr27_comp89764_c0_seq1,kmr27_comp89764_c0_seq5,kmr27_comp89764_c0_seq6,kmr23_comp55235_c0_seq1,kmr27_comp89764_c0_seq9,
	Ant-TAContig10150	3968	EFN79881	Ants	Harpegnathos saltator	Pyruvate dehydrogenase E1 component subunit alpha, somatic form, mitochondrial	4	Ant-TAContig10150,Ant-TAContig8180,kmr25_comp84202_c0_seq27,kmr27_comp89249_c3_seq1,
	Ant-TAContig3667	3967	EFN72382	Ants	Camponotus floridanus	hypothetical protein EAG_16100	4	Ant-TAContig3667,Ant-TAContig4006,Ant-TAContig4327,Ant-TAContig7460,
	kmr27_comp90022_c0_seq1	3967	E2AKL0	Ants	Camponotus floridanus	Tyrine-protein phphatase non-receptor type 4	16	Ant-TAContig8371,Ant-TAContig8372,Ant-TAContig10990,kmr27_comp90022_c0_seq8,kmr27_comp90022_c0_seq4,kmr27_comp90022_c0_seq10,kmr27_comp90022_c0_seq7,kmr27_comp90022_c0_seq1,Ant-TAContig10991,Ant-TAContig10992,kmr27_comp90022_c0_seq19,kmr27_comp90022_c0_seq21,kmr29_comp96392_c0_seq10,kmr29_comp96392_c0_seq14,kmr29_comp96392_c0_seq23,kmr29_comp96392_c0_seq27,
	Ant-TAContig4879	3963	EFN62537	Ants	Camponotus floridanus	Cytoplasmic polyadenylation element-binding protein 1-B	3	kmr25_comp73191_c0_seq2,Ant-TAContig4879,kmr27_comp82132_c0_seq4,
	Ant-TAContig7978	3962	EFN69485	Ants	Camponotus floridanus	Protein lin-54-like protein	3	kmr25_comp83802_c0_seq1,Ant-TAContig7978,kmr29_comp92447_c0_seq2,
	kmr27_comp88111_c1_seq1	3951	E2AHI7	Ants	Camponotus floridanus	CCR4-NOT transcription complex subunit 4	2	kmr27_comp88111_c1_seq1,kmr29_comp94492_c8_seq6,
	Ant-TAContig649	3946	EFN60603	Ants	Camponotus floridanus	hypothetical protein EAG_15105	2	Ant-TAContig649,kmr29_comp96840_c0_seq2,
	Ant-TAContig6339	3944	EFN63873	Ants	Camponotus floridanus	hypothetical protein EAG_11776	5	kmr27_comp91439_c1_seq6,kmr25_comp78421_c0_seq1,kmr27_comp91439_c1_seq3,kmr25_comp78421_c0_seq2,Ant-TAContig6339,
	kmr25_comp83009_c0_seq1	3944	E2AUN8	Ants	Camponotus floridanus	Phphatidylinitide phphatase SAC2	3	kmr25_comp83009_c0_seq1,kmr25_comp83009_c0_seq4,kmr25_comp83009_c0_seq3,
	kmr29_comp87986_c0_seq1	3942	E2APP2	Ants	Camponotus floridanus	Activating transcription factor 7-interacting protein 1	2	kmr29_comp87986_c0_seq1,kmr23_comp72900_c0_seq1,
	kmr25_comp82088_c0_seq1	3940	F4X2X8	Ants	Acromyrmex echinatior	Putative uncharacterized protein	2	kmr25_comp82088_c0_seq1,kmr25_comp82088_c0_seq3,
	kmr29_comp95442_c2_seq1	3930	E2ANJ8	Ants	Camponotus floridanus	Dynamin-binding protein	3	kmr29_comp95442_c2_seq1,kmr31_comp10805_c0_seq1,kmr29_comp95442_c2_seq6,
	kmr25_comp85806_c1_seq27	3928	EGI64822	Ants	Acromyrmex echinatior	Mediator of RNA polymerase II transcription subunit 14	3	kmr27_comp91450_c0_seq50,kmr25_comp85806_c1_seq27,kmr27_comp91450_c0_seq51,
	kmr25_comp77252_c0_seq1	3928	EGI57422	Ants	Acromyrmex echinatior	Serine/threonine-protein kinase PRP4-like protein	4	kmr25_comp77252_c0_seq1,kmr25_comp77252_c0_seq2,kmr27_comp87917_c0_seq2,kmr27_comp87917_c0_seq4,
	Ant-TAContig3067	3922	EGI59307	Ants	Acromyrmex echinatior	Nose resistant to fluoxetine protein 6	2	Ant-TAContig3067,kmr25_comp85160_c1_seq2,
	kmr23_comp73603_c0_seq1	3920	EFN88334	Ants	Harpegnathos saltator	Myosin-IB	2	kmr23_comp73603_c0_seq1,kmr25_comp82992_c0_seq2,
	kmr25_comp78316_c0_seq1	3916	EFN68301	Ants	Camponotus floridanus	Huntingtin-interacting protein 1	2	kmr25_comp78316_c0_seq1,kmr29_comp92850_c0_seq4,
	kmr29_comp96275_c1_seq1	3916	E2AQS7	Ants	Camponotus floridanus	Zinc finger protein ush	2	kmr29_comp96275_c1_seq1,kmr23_comp70164_c92_seq1,
	kmr25_comp77452_c0_seq1	3915	E2AN47	Ants	Camponotus floridanus	Putative uncharacterized protein	2	kmr25_comp77452_c0_seq1,kmr23_comp36607_c1_seq1,
	Insect-TAContig593	3914	EFN67076	Ants	Camponotus floridanus	Ras-associated and pleckstrin-like proteiny domains-containing protein 1	2	Insect-TAContig593,kmr25_comp85985_c3_seq2,
	kmr23_comp34873_c0_seq1	3914	EFN65076	Ants	Camponotus floridanus	Serine/threonine-protein phosphatase 2A regulatory subunit B'' subunit gamma	2	kmr23_comp34873_c0_seq1,kmr25_comp76930_c0_seq3,
	Ant-TAContig5616	3909	EFZ21413	Ants	Solenopsis invicta	hypothetical protein SINV_07976	2	Ant-TAContig5616,kmr25_comp82721_c1_seq6,
	kmr29_comp95147_c0_seq1	3906	E2ACJ7	Ants	Camponotus floridanus	Histone acetyltransferase MYST2	9	kmr25_comp82851_c1_seq4,kmr27_comp88354_c1_seq15,kmr25_comp82851_c1_seq6,kmr29_comp95147_c0_seq4,kmr29_comp95147_c0_seq9,kmr29_comp95147_c0_seq2,kmr29_comp95147_c0_seq1,kmr25_comp82851_c1_seq8,kmr27_comp88354_c1_seq17,
	Ant-TAContig8990	3897	EFN68456	Ants	Camponotus floridanus	Rho GTPase-activating protein 6	6	Ant-TAContig8990,Ant-TAContig1540,Ant-TAContig2891,Ant-TAContig529,Ant-TAContig6245,kmr25_comp84883_c2_seq3,
	kmr25_comp84981_c3_seq1	3895	E2AUK8	Ants	Camponotus floridanus	Chloride channel protein 2	2	kmr25_comp84981_c3_seq1,kmr23_comp55835_c1_seq1,
	kmr27_comp90713_c0_seq1	3894	F4WVK4	Ants	Acromyrmex echinatior	Putative methyltransferase NSUN4	3	kmr27_comp90713_c0_seq1,kmr27_comp90713_c0_seq31,kmr27_comp90713_c0_seq29,
	kmr27_comp56816_c0_seq1	3891	E2AZR8	Ants	Camponotus floridanus	Tektin-2	3	kmr27_comp56816_c0_seq1,kmr23_comp69429_c5_seq1,kmr25_comp82235_c3_seq2,
	Ant-TAContig1759	3886	EFN62085	Ants	Camponotus floridanus	Kalirin	3	Ant-TAContig1759,Ant-TAContig4702,kmr27_comp91226_c0_seq34,
	kmr29_comp96716_c5_seq1	3886	EFN67622	Ants	Camponotus floridanus	Spermatogenesis-associated protein 13	9	Ant-TAContig2992,kmr29_comp96716_c5_seq1,kmr29_comp96716_c5_seq15,Ant-TAContig764,Ant-TAContig1527,Ant-TAContig2989,kmr27_comp91412_c4_seq18,Ant-TAContig2990,Ant-TAContig2991,
	Ant-TAContig5145	3885	EFN70533	Ants	Camponotus floridanus	Solute carrier family 35 member E2	2	Ant-TAContig5145,Ant-TAContig7383,
	kmr25_comp86002_c6_seq11	3883	EFN70360	Ants	Camponotus floridanus	BTB/POZ domain-containing protein 2	6	Ant-TAContig7693,kmr29_comp96902_c2_seq10,kmr25_comp86002_c6_seq11,kmr25_comp86002_c6_seq20,kmr29_comp96902_c2_seq16,kmr23_comp69268_c0_seq1,
	kmr27_comp87651_c6_seq1	3882	E2ACS6	Ants	Camponotus floridanus	Liprin-beta-1	14	Ant-TAContig5824,kmr29_comp94465_c0_seq22,kmr29_comp94465_c0_seq18,kmr25_comp80817_c0_seq6,kmr25_comp80817_c0_seq5,kmr27_comp87651_c6_seq16,kmr27_comp87651_c6_seq15,kmr27_comp87651_c6_seq13,kmr23_comp67313_c1_seq1,kmr27_comp87651_c6_seq1,Ant-TAContig1754,kmr29_comp94465_c0_seq43,kmr25_comp80684_c2_seq5,kmr29_comp94465_c0_seq36,
	kmr29_comp95898_c2_seq1	3881	E2AL33	Ants	Camponotus floridanus	60S ribomal protein L7	2	kmr29_comp95898_c2_seq1,kmr27_comp88843_c1_seq2,
	Ant-TAContig7017	3880	EFN71954	Ants	Camponotus floridanus	WD repeat-containing protein 59	12	kmr25_comp82678_c0_seq3,kmr29_comp95172_c0_seq5,Ant-TAContig7017,kmr29_comp95172_c0_seq3,kmr23_comp43064_c0_seq1,kmr27_comp89362_c0_seq3,kmr25_comp82678_c0_seq4,kmr25_comp82678_c0_seq7,Ant-TAContig7018,kmr27_comp89362_c0_seq1,kmr29_comp95172_c0_seq7,kmr29_comp95172_c0_seq8,
	Ant-TAContig3012	3879	EFN64795	Ants	Camponotus floridanus	Inositol hexakisphosphate and diphosphoinositol-pentakisphosphate kinase	3	Ant-TAContig3012,kmr29_comp96397_c0_seq17,Ant-TAContig3011,
	Ant-TAContig340	3874	EFN72021	Ants	Camponotus floridanus	Mediator of RNA polymerase II transcription subunit 27	2	Ant-TAContig340,kmr27_comp88839_c0_seq5,
	Ant-TAContig292	3871	EFN68745	Ants	Camponotus floridanus	Chitotriosidase-1	3	Ant-TAContig292,Ant-TAContig9116,kmr27_comp91298_c1_seq6,
	Ant-TAContig926	3868	EFN74833	Ants	Camponotus floridanus	Down syndrome cell adhesion molecule-like protein 1	3	kmr25_comp85417_c1_seq3,Ant-TAContig926,kmr29_comp96263_c0_seq6,
	kmr27_comp87814_c0_seq1	3867	EFZ15303	Ants	Solenopsis invicta	hypothetical protein SINV_80115	4	Ant-TAContig11691,kmr29_comp91790_c2_seq3,kmr27_comp87814_c0_seq1,kmr29_comp91790_c2_seq4,
	kmr27_comp87575_c0_seq3	3864	EFN72392	Ants	Camponotus floridanus	hypothetical protein EAG_12527	2	kmr27_comp87575_c0_seq3,kmr27_comp87575_c0_seq4,
	kmr25_comp82568_c0_seq1	3864	E2A2P8	Ants	Camponotus floridanus	NAD-dependent deacetylase sirtuin-1	2	kmr25_comp82568_c0_seq1,kmr23_comp53771_c0_seq1,
	kmr27_comp91413_c2_seq1	3862	E2AU28	Ants	Camponotus floridanus	Myb protein	2	kmr27_comp91413_c2_seq1,kmr25_comp82560_c4_seq3,
	kmr25_comp82727_c0_seq1	3861	EFN81266	Ants	Harpegnathos saltator	Helicase SKI2W	2	kmr25_comp82727_c0_seq1,kmr25_comp82727_c0_seq2,
	kmr29_comp93935_c0_seq1	3860	E2AKG3	Ants	Camponotus floridanus	Probable exonuclease mut-7-like protein	6	kmr31_comp2336_c0_seq5,kmr27_comp90947_c0_seq13,kmr27_comp90947_c0_seq16,kmr29_comp95771_c2_seq9,Ant-TAContig10242,kmr29_comp93935_c0_seq1,
	kmr29_comp95121_c2_seq1	3859	E1ZXG2	Ants	Camponotus floridanus	Polypeptide N-acetylgalactaminyltransferase 5	10	kmr29_comp95121_c2_seq7,kmr29_comp95121_c2_seq1,kmr29_comp95121_c2_seq6,kmr29_comp95121_c2_seq11,kmr27_comp89560_c1_seq4,kmr27_comp89560_c1_seq3,Ant-TAContig8259,kmr25_comp84699_c3_seq1,kmr29_comp95121_c2_seq8,kmr29_comp95121_c2_seq9,
	kmr29_comp83917_c1_seq1	3855	E1ZWG4	Ants	Camponotus floridanus	Serine/threonine-protein kinase PINK1, mitochondrial	2	kmr29_comp83917_c1_seq1,kmr29_comp83917_c1_seq2,
	Ant-TAContig8566	3854	EFN62169	Ants	Camponotus floridanus	hypothetical protein EAG_12282	5	Ant-TAContig8566,Ant-TAContig2226,Ant-TAContig8567,Ant-TAContig8568,kmr27_comp90511_c0_seq5,
	Ant-TAContig5282	3853	EFN71803	Ants	Camponotus floridanus	hypothetical protein EAG_07554	2	Ant-TAContig5282,kmr27_comp88162_c0_seq3,
	kmr25_comp77149_c0_seq1	3849	EFN81316	Ants	Harpegnathos saltator	ADP-ribosylation factor-binding protein GGA1	2	kmr25_comp77149_c0_seq1,kmr23_comp56547_c0_seq1,
	Ant-TAContig5315	3847	EFN71593	Ants	Camponotus floridanus	Bromodomain-containing protein 8	2	Ant-TAContig5315,Ant-TAContig5316,
	kmr29_comp95461_c4_seq1	3845	EGI60515	Ants	Acromyrmex echinatior	Sodium/potassium/calcium exchanger Nckx30C	2	kmr29_comp95461_c4_seq1,kmr29_comp95461_c4_seq4,
	Ant-TAContig896	3844	EGI66055	Ants	Acromyrmex echinatior	Protein O-mannosyltransferase 1	2	Ant-TAContig896,Ant-TAContig3224,
	kmr23_comp54017_c0_seq1	3844	E2AT62	Ants	Camponotus floridanus	UPF0392 protein F13G3.3	2	kmr23_comp54017_c0_seq1,kmr27_comp90076_c2_seq1,
	Ant-TAContig4208	3838	EFN64302	Ants	Camponotus floridanus	Cubilin	5	kmr25_comp84658_c2_seq1,Ant-TAContig4208,Ant-TAContig2890,Ant-TAContig7165,kmr29_comp95707_c2_seq8,
	kmr25_comp72029_c0_seq1	3836	E2A7B5	Ants	Camponotus floridanus	Transcription initiation factor TFIID subunit 5	8	kmr29_comp95592_c1_seq7,kmr29_comp95592_c1_seq6,kmr25_comp72029_c0_seq1,kmr31_comp2809_c1_seq7,kmr29_comp95592_c1_seq13,kmr29_comp95592_c1_seq14,kmr29_comp95592_c1_seq16,kmr29_comp95592_c1_seq12,
	Ant-TAContig1541	3833	EFN65568	Ants	Camponotus floridanus	CDK5 and ABL1 enzyme substrate 1	7	Ant-TAContig1541,kmr25_comp84691_c5_seq6,kmr27_comp88259_c1_seq1,Ant-TAContig3549,Ant-TAContig8223,kmr25_comp84691_c5_seq5,kmr29_comp94060_c0_seq12,
	kmr29_comp97006_c1_seq12	3833	EGI65947	Ants	Acromyrmex echinatior	FACT complex subunit spt16	4	Ant-TAContig11779,kmr29_comp97006_c1_seq12,kmr29_comp97006_c1_seq47,kmr29_comp97006_c1_seq22,
	Ant-TAContig224	3833	EFN66303	Ants	Camponotus floridanus	Galactosylgalactosylxylosylprotein 3-beta-glucuronosyltransferase P	5	Ant-TAContig224,kmr27_comp90380_c4_seq11,kmr27_comp90380_c4_seq6,kmr27_comp90380_c4_seq8,kmr27_comp90380_c4_seq9,
	kmr23_comp33910_c0_seq1	3830	EFN70822	Ants	Camponotus floridanus	Activating signal cointegrator 1 complex subunit 2	2	kmr23_comp33910_c0_seq1,kmr25_comp83061_c2_seq2,
	kmr29_comp96447_c2_seq6	3830	EFN74451	Ants	Camponotus floridanus	Nuclear receptor-binding protein	2	kmr29_comp96447_c2_seq6,kmr29_comp96447_c2_seq13,
	kmr25_comp84838_c0_seq6	3826	EFN65087	Ants	Camponotus floridanus	Xaa-Pro aminopeptidase 2	7	kmr25_comp84838_c0_seq6,kmr27_comp90256_c0_seq31,kmr27_comp90256_c0_seq27,kmr25_comp84838_c0_seq28,kmr25_comp84838_c0_seq32,kmr25_comp84838_c0_seq25,kmr27_comp90256_c0_seq55,
	kmr27_comp90893_c3_seq1	3821	EGI63541	Ants	Acromyrmex echinatior	Anoctamin-8	2	kmr27_comp90893_c3_seq1,kmr27_comp90893_c3_seq16,
	kmr25_comp84294_c0_seq1	3819	E1ZVE9	Ants	Camponotus floridanus	Trehalase	2	kmr25_comp84294_c0_seq1,Ant-TAContig2879,
	kmr25_comp72922_c1_seq1	3818	E2A8P2	Ants	Camponotus floridanus	Putative uncharacterized protein	4	kmr27_comp75742_c0_seq2,kmr27_comp75742_c0_seq1,kmr25_comp72922_c1_seq1,kmr27_comp75742_c0_seq3,
	kmr25_comp81215_c0_seq1	3814	E2AD77	Ants	Camponotus floridanus	MLX-interacting protein	2	kmr25_comp81215_c0_seq1,kmr23_comp33912_c1_seq1,
	kmr31_comp2550_c0_seq2	3814	E2AVW3	Ants	Camponotus floridanus	Zinc finger protein ubi-d4 A	3	kmr31_comp2550_c0_seq2,kmr27_comp72201_c0_seq2,Ant-TAContig9647,
	Ant-TAContig2822	3813	EFN71447	Ants	Camponotus floridanus	Carbohydrate sulfotransferase 5	9	Ant-TAContig2822,Ant-TAContig10532,Ant-TAContig10533,Ant-TAContig10534,kmr25_comp82950_c1_seq11,kmr27_comp90060_c0_seq9,kmr27_comp90060_c0_seq11,kmr23_comp69173_c0_seq1,kmr27_comp90060_c0_seq10,
	Ant-TAContig10396	3808	EFN63819	Ants	Camponotus floridanus	Bromodomain adjacent to zinc finger domain protein 1A	2	Ant-TAContig10396,kmr31_comp6892_c1_seq1,
	Ant-TAContig5576	3805	EFZ15224	Ants	Solenopsis invicta	hypothetical protein SINV_05972	2	Ant-TAContig5576,kmr25_comp86009_c1_seq4,
	kmr27_comp90956_c1_seq1	3801	EGI62720	Ants	Acromyrmex echinatior	Voltage-dependent calcium channel subunit alpha-2/delta-4	5	kmr27_comp90956_c1_seq2,kmr27_comp90956_c1_seq1,kmr23_comp68883_c1_seq1,kmr27_comp90956_c1_seq4,kmr27_comp90956_c1_seq8,
	kmr27_comp88356_c1_seq1	3800	EGI64021	Ants	Acromyrmex echinatior	Vitellogenin-6 (Vg-like Protein B)	4	kmr25_comp81695_c0_seq1,kmr27_comp88356_c1_seq1,kmr27_comp88356_c1_seq3,kmr25_comp81695_c0_seq2,
	Ant-TAContig8386	3799	EFN64494	Ants	Camponotus floridanus	Large subunit GTPase 1-like protein	2	Ant-TAContig8386,Ant-TAContig8387,
	kmr27_comp85907_c0_seq1	3796	EFN61193	Ants	Camponotus floridanus	Locomotion-related protein Hikaru genki	3	kmr27_comp85907_c0_seq1,kmr29_comp89083_c1_seq1,kmr25_comp80929_c0_seq1,
	Ant-TAContig5285	3791	EFN66492	Ants	Camponotus floridanus	Serologically defined colon cancer antigen 8-like protein	9	Ant-TAContig5285,Ant-TAContig5284,Ant-TAContig5286,Ant-TAContig5287,Ant-TAContig5288,Ant-TAContig5289,Ant-TAContig5290,Ant-TAContig5291,kmr27_comp90939_c1_seq17,
	kmr27_comp90145_c1_seq1	3786	EFZ13911	Ants	Solenopsis invicta	hypothetical protein SINV_00270	5	kmr25_comp84679_c0_seq1,kmr25_comp84679_c0_seq3,kmr27_comp90145_c1_seq1,kmr25_comp84679_c0_seq2,kmr25_comp81264_c0_seq1,
	Ant-TAContig258	3778	EFN74519	Ants	Camponotus floridanus	hypothetical protein EAG_05981	2	Ant-TAContig258,kmr23_comp33541_c2_seq1,
	kmr25_comp84894_c0_seq1	3778	E2AE28	Ants	Camponotus floridanus	Nucleome-remodeling factor subunit NURF301	2	kmr25_comp84894_c0_seq1,Ant-TAContig2100,
	kmr27_comp89142_c0_seq1	3775	E2AAR0	Ants	Camponotus floridanus	Transcriptional repressor p66-alpha	3	kmr29_comp94663_c6_seq4,kmr27_comp89142_c0_seq1,kmr27_comp89142_c0_seq7,
	kmr25_comp85429_c2_seq1	3771	E2A0R6	Ants	Camponotus floridanus	Putative tRNA pseudouridine synthase Pus10	4	kmr27_comp88089_c0_seq3,kmr25_comp85429_c2_seq1,kmr27_comp88089_c0_seq4,kmr25_comp85429_c2_seq3,
	Ant-TAContig10628	3768	EFN62459	Ants	Camponotus floridanus	Cleft lip and palate transmembrane protein 1-like protein	8	Ant-TAContig7263,Ant-TAContig10629,Ant-TAContig10628,Ant-TAContig11857,kmr29_comp95560_c1_seq2,Ant-TAContig7266,Ant-TAContig7267,kmr25_comp85016_c1_seq10,
	kmr25_comp81763_c0_seq1	3767	E2A3B3	Ants	Camponotus floridanus	DNA repair endonuclease XPF	3	kmr23_comp54103_c0_seq1,kmr25_comp81763_c0_seq1,kmr29_comp92922_c0_seq3,
	kmr29_comp96222_c0_seq1	3767	E2AH41	Ants	Camponotus floridanus	Protein transport protein Sec24C	5	Ant-TAContig3560,kmr29_comp96222_c0_seq1,kmr27_comp91156_c2_seq7,kmr31_comp2003_c0_seq4,kmr29_comp96222_c0_seq26,
	kmr23_comp70097_c2_seq1	3767	E2A656	Ants	Camponotus floridanus	Tensin-1	2	kmr23_comp70097_c2_seq1,Ant-TAContig4887,
	Ant-TAContig2224	3766	EFZ18537	Ants	Solenopsis invicta	hypothetical protein SINV_80000	6	kmr27_comp85924_c0_seq2,Ant-TAContig2224,Ant-TAContig2223,Ant-TAContig6819,kmr27_comp85924_c0_seq6,kmr23_comp34334_c0_seq1,
	Ant-TAContig2573	3764	EFN69536	Ants	Camponotus floridanus	Tubulin-specific chaperone D	2	Ant-TAContig2573,kmr23_comp74026_c0_seq1,
	kmr25_comp84862_c0_seq1	3762	F4WS63	Ants	Acromyrmex echinatior	Eyes absent-like protein 4	7	kmr27_comp91048_c0_seq11,kmr29_comp96426_c4_seq9,kmr27_comp91048_c0_seq8,Ant-TAContig2656,kmr25_comp84862_c0_seq1,Ant-TAContig2655,kmr29_comp96426_c4_seq11,
	kmr25_comp82258_c0_seq1	3762	EFN71156	Ants	Camponotus floridanus	Glutamine-rich protein 2	2	kmr25_comp82258_c0_seq1,kmr25_comp82258_c0_seq2,
	Ant-TAContig3379	3762	EFN61626	Ants	Camponotus floridanus	Vacuolar protein sorting-associated protein 54	7	kmr27_comp90577_c0_seq1,Ant-TAContig3379,kmr27_comp90577_c0_seq2,Ant-TAContig3944,kmr27_comp90577_c0_seq13,kmr27_comp90577_c0_seq8,kmr27_comp90577_c0_seq11,
	Ant-TAContig7123	3757	EFN67157	Ants	Camponotus floridanus	Leucine-rich repeat-containing protein 45	7	kmr25_comp84196_c0_seq4,Ant-TAContig7123,kmr29_comp94440_c0_seq11,kmr29_comp94440_c0_seq9,kmr29_comp94440_c0_seq13,kmr29_comp94440_c0_seq14,kmr29_comp94440_c0_seq15,
	Ant-TAContig403	3757	EFN66658	Ants	Camponotus floridanus	Probable ATP-dependent RNA helicase kurz	2	Ant-TAContig403,kmr31_comp1479_c0_seq1,
	Ant-TAContig5466	3756	EFN72923	Ants	Camponotus floridanus	Sodium-driven chloride bicarbonate exchanger	2	Ant-TAContig5466,Ant-TAContig3574,
	kmr25_comp85577_c0_seq1	3752	E2AUX0	Ants	Camponotus floridanus	Mediator of RNA polymerase II transcription subunit 24	4	kmr23_comp70128_c2_seq1,kmr25_comp85577_c0_seq1,kmr27_comp91321_c1_seq7,kmr23_comp70128_c0_seq1,
	kmr27_comp91316_c0_seq1	3750	E2ABJ9	Ants	Camponotus floridanus	Ne resistant to fluoxetine protein 6	2	kmr27_comp91316_c0_seq1,kmr23_comp38663_c0_seq1,
	Ant-TAContig8297	3749	EFN69625	Ants	Camponotus floridanus	Protoheme IX farnesyltransferase, mitochondrial	13	Ant-TAContig8297,Ant-TAContig8299,Ant-TAContig8300,Ant-TAContig8301,Ant-TAContig8302,kmr27_comp89782_c1_seq43,kmr27_comp89782_c1_seq35,kmr27_comp89782_c1_seq36,kmr27_comp89782_c1_seq37,kmr27_comp89782_c1_seq40,kmr27_comp89782_c1_seq41,kmr27_comp89782_c1_seq42,kmr31_comp1912_c0_seq4,
	Ant-TAContig363	3749	EFN60533	Ants	Camponotus floridanus	Ras GTPase-activating protein 3	3	Ant-TAContig363,Ant-TAContig2208,Ant-TAContig2209,
	kmr27_comp78144_c0_seq1	3748	E2AHH4	Ants	Camponotus floridanus	CCR4-NOT transcription complex subunit 3	2	kmr27_comp78144_c0_seq1,kmr27_comp78144_c0_seq2,
	Ant-TAContig69	3746	EFN72645	Ants	Camponotus floridanus	Protein dispatched-like protein 1	2	Ant-TAContig69,kmr23_comp69968_c3_seq1,
	Ant-TAContig6639	3744	EFN66753	Ants	Camponotus floridanus	NF-kappa-B inhibitor cactus	3	Ant-TAContig6639,Ant-TAContig10920,kmr29_comp96220_c0_seq3,
	kmr25_comp77142_c0_seq1	3736	E2AKE7	Ants	Camponotus floridanus	Putative uncharacterized protein	4	Ant-TAContig10024,kmr25_comp77142_c0_seq1,Ant-TAContig10023,kmr29_comp89558_c0_seq4,
	kmr27_comp90828_c0_seq17	3735	EFZ19622	Ants	Solenopsis invicta	hypothetical protein SINV_00421	6	kmr27_comp90828_c0_seq22,kmr27_comp90828_c0_seq24,kmr23_comp54069_c0_seq1,kmr27_comp90828_c0_seq17,kmr27_comp90828_c0_seq23,kmr27_comp90828_c0_seq25,
	kmr27_comp89165_c0_seq1	3734	E1ZXT0	Ants	Camponotus floridanus	Tubulin--tyrine ligase-like protein 8	4	kmr23_comp55064_c0_seq1,kmr27_comp89165_c0_seq5,kmr27_comp89165_c0_seq1,kmr29_comp91665_c0_seq3,
	kmr25_comp81912_c0_seq1	3734	F4WT58	Ants	Acromyrmex echinatior	Valyl-tRNA synthetase	2	kmr25_comp81912_c0_seq1,kmr23_comp75115_c0_seq1,
	kmr25_comp83693_c1_seq1	3733	EFN69059	Ants	Camponotus floridanus	Putative epidermal cell surface receptor	2	kmr25_comp83693_c1_seq1,kmr25_comp83693_c1_seq3,
	Ant-TAContig11702	3733	EFN82173	Ants	Harpegnathos saltator	Sugar transporter ERD6-like 6	7	kmr27_comp90726_c0_seq1,Ant-TAContig10720,Ant-TAContig8743,Ant-TAContig8744,Ant-TAContig8745,Ant-TAContig11702,kmr31_comp1131_c0_seq1,
	kmr27_comp90321_c0_seq1	3732	E2AJ42	Ants	Camponotus floridanus	Putative uncharacterized protein	2	kmr27_comp90321_c0_seq1,Ant-TAContig4659,
	kmr23_comp74961_c0_seq1	3730	E2AYQ4	Ants	Camponotus floridanus	Zinc finger CCCH domain-containing protein 18	4	kmr23_comp74961_c0_seq1,kmr27_comp87888_c0_seq4,kmr27_comp87888_c0_seq2,kmr27_comp87888_c0_seq3,
	kmr27_comp90721_c0_seq1	3729	E2APC4	Ants	Camponotus floridanus	Myin-IA	2	kmr27_comp90721_c0_seq1,kmr23_comp73987_c0_seq1,
	kmr27_comp89529_c1_seq1	3728	E9IWI6	Ants	Solenopsis invicta	4-hydroxyphenylpyruvate dioxygenase (Fragment)	6	kmr27_comp89529_c1_seq1,kmr27_comp89529_c1_seq47,Ant-TAContig7069,Ant-TAContig7071,kmr27_comp89529_c1_seq6,kmr27_comp89529_c1_seq13,
	Ant-TAContig6534	3725	EFN84495	Ants	Harpegnathos saltator	Chondroitin sulfate proteoglycan 4	2	Ant-TAContig6534,kmr27_comp88112_c2_seq1,
	Ant-TAContig981	3721	EFN73813	Ants	Camponotus floridanus	Cation transport regulator-like protein 1	2	Ant-TAContig981,kmr27_comp90115_c0_seq2,
	kmr25_comp85038_c5_seq1	3721	E2ASH3	Ants	Camponotus floridanus	Voltage-dependent L-type calcium channel subunit beta-2	30	kmr25_comp85038_c5_seq9,kmr25_comp85038_c5_seq10,kmr29_comp95937_c3_seq9,kmr25_comp85038_c5_seq6,kmr27_comp91458_c4_seq18,kmr27_comp91458_c4_seq13,kmr27_comp91458_c4_seq21,kmr27_comp91458_c4_seq14,kmr25_comp85038_c5_seq4,kmr27_comp91458_c4_seq9,kmr27_comp91458_c4_seq4,kmr25_comp85038_c5_seq1,kmr27_comp91458_c4_seq19,kmr27_comp91458_c4_seq17,kmr27_comp91458_c4_seq11,kmr27_comp91458_c4_seq10,kmr27_…
	Ant-TAContig7641	3720	EFN72623	Ants	Camponotus floridanus	EF-hand domain-containing family member C2	2	Ant-TAContig7641,kmr23_comp56156_c0_seq1,
	kmr25_comp79789_c0_seq1	3719	E2AJR2	Ants	Camponotus floridanus	Fanconi anemia group J protein	14	kmr25_comp79789_c0_seq1,kmr27_comp92552_c0_seq1,kmr27_comp87532_c0_seq4,kmr29_comp91347_c0_seq5,kmr27_comp87532_c0_seq10,kmr27_comp87532_c0_seq9,kmr27_comp87532_c0_seq2,kmr25_comp79789_c0_seq5,kmr25_comp79789_c0_seq6,kmr25_comp79789_c0_seq3,kmr25_comp79789_c0_seq2,kmr25_comp79789_c0_seq4,kmr27_comp87532_c0_seq7,kmr27_comp87532_c0_seq8,
	kmr25_comp84373_c0_seq1	3718	EFN74564	Ants	Camponotus floridanus	Chondroitin sulfate synthase 1	3	kmr25_comp84373_c0_seq1,kmr25_comp84373_c0_seq2,kmr27_comp90228_c0_seq2,
	Ant-TAContig6124	3715	EFN73625	Ants	Camponotus floridanus	A disintegrin and metalloproteinase with thrombospondin motifs 7	4	Ant-TAContig6124,kmr23_comp70048_c6_seq1,kmr25_comp85906_c5_seq7,kmr25_comp85906_c5_seq9,
	kmr29_comp94188_c0_seq1	3715	E1ZV59	Ants	Camponotus floridanus	Trifunctional purine biynthetic protein adenine-3	22	kmr29_comp94188_c0_seq1,kmr27_comp89638_c0_seq22,Ant-TAContig3314,Ant-TAContig3315,kmr29_comp94188_c0_seq28,kmr29_comp94188_c0_seq23,kmr29_comp94188_c0_seq17,kmr29_comp94188_c0_seq20,kmr27_comp89638_c0_seq18,kmr25_comp82991_c0_seq5,kmr23_comp54946_c0_seq1,kmr25_comp82991_c0_seq2,kmr25_comp82991_c0_seq6,kmr25_comp82991_c0_seq3,kmr25_comp82991_c0_seq7,kmr25_comp82991_c0_seq1,kmr25_comp82991_c0_seq4…
	kmr29_comp81538_c0_seq1	3711	E2A1G6	Ants	Camponotus floridanus	SWI/SNF-related matrix-associated actin-dependent regulator chromatin subfamily E member 1	2	kmr29_comp81538_c0_seq1,kmr31_comp3637_c0_seq1,
	kmr27_comp91667_c2_seq139	3710	EFN64552	Ants	Camponotus floridanus	WD repeat-containing protein 60	2	kmr27_comp91667_c2_seq139,Ant-TAContig4266,
	Ant-TAContig351	3709	EFN64028	Ants	Camponotus floridanus	Titin	8	Ant-TAContig351,Ant-TAContig1868,kmr29_comp91602_c1_seq2,kmr25_comp84225_c5_seq2,kmr27_comp90581_c1_seq4,kmr29_comp91602_c1_seq1,kmr29_comp91602_c1_seq3,kmr29_comp91602_c1_seq4,
	Ant-TAContig6668	3705	EGI59842	Ants	Acromyrmex echinatior	Thyroid adenoma-associated protein-like protein	9	Ant-TAContig6668,Ant-TAContig4536,Ant-TAContig7565,Ant-TAContig7566,Ant-TAContig7567,kmr29_comp96730_c0_seq3,kmr25_comp85837_c3_seq14,kmr25_comp85837_c3_seq3,kmr25_comp85837_c3_seq6,
	Ant-TAContig2054	3703	EFN67872	Ants	Camponotus floridanus	Tripartite motif-containing protein 37	3	Ant-TAContig2054,kmr27_comp91547_c0_seq9,kmr29_comp95717_c0_seq5,
	Ant-TAContig5975	3702	EFN60242	Ants	Camponotus floridanus	UPF0518 protein CG3558	10	Ant-TAContig5975,Ant-TAContig3150,Ant-TAContig3151,kmr25_comp84770_c0_seq12,kmr25_comp84770_c0_seq16,kmr25_comp84770_c0_seq15,kmr25_comp84770_c0_seq10,kmr25_comp84770_c0_seq9,kmr25_comp84770_c0_seq14,kmr25_comp84770_c0_seq13,
	kmr23_comp55255_c0_seq1	3696	E2AK69	Ants	Camponotus floridanus	G-protein coupled receptor Mth2	3	kmr23_comp55255_c0_seq1,kmr27_comp89498_c1_seq3,kmr27_comp89498_c1_seq4,
	Ant-TAContig228	3688	EFN63946	Ants	Camponotus floridanus	Niemann-Pick C1-like protein 1	8	kmr29_comp93712_c0_seq24,kmr27_comp88505_c0_seq10,kmr27_comp88505_c0_seq8,Ant-TAContig228,kmr25_comp79934_c1_seq1,kmr29_comp93712_c0_seq36,kmr29_comp93712_c0_seq38,kmr29_comp93712_c0_seq48,
	kmr29_comp96551_c1_seq1	3688	E2AVE6	Ants	Camponotus floridanus	WD repeat-containing protein 6	3	Ant-TAContig4495,kmr29_comp96551_c1_seq1,Ant-TAContig4494,
	kmr27_comp87495_c0_seq1	3687	E2A6W2	Ants	Camponotus floridanus	DIS3-like exonuclease 2	3	kmr27_comp87495_c0_seq8,kmr27_comp87495_c0_seq1,kmr23_comp33617_c0_seq1,
	kmr27_comp87937_c1_seq1	3687	EGI68440	Ants	Acromyrmex echinatior	GPI ethanolamine phosphate transferase 3	2	kmr27_comp87937_c1_seq1,kmr23_comp76849_c0_seq1,
	kmr27_comp89267_c0_seq3	3676	EFN68888	Ants	Camponotus floridanus	Vinculin	3	kmr27_comp89267_c0_seq6,kmr27_comp89267_c0_seq3,kmr27_comp89267_c0_seq7,
	kmr25_comp84135_c0_seq1	3672	E2A1K0	Ants	Camponotus floridanus	Probable histone acetyltransferase MYST1	12	kmr29_comp95928_c0_seq51,kmr25_comp84135_c0_seq1,kmr27_comp90491_c0_seq41,kmr25_comp84135_c0_seq28,kmr27_comp90491_c0_seq58,kmr29_comp95928_c0_seq50,Ant-TAContig10768,kmr29_comp95928_c0_seq31,kmr29_comp95928_c0_seq33,kmr29_comp95928_c0_seq34,kmr29_comp95928_c0_seq55,kmr29_comp95928_c0_seq57,
	kmr25_comp85409_c1_seq1	3670	EFN61839	Ants	Camponotus floridanus	Delta-1-pyrroline-5-carboxylate synthetase	5	kmr25_comp85409_c1_seq3,kmr25_comp85409_c1_seq1,kmr25_comp85409_c1_seq12,kmr25_comp85409_c1_seq14,kmr25_comp85409_c1_seq11,
	Ant-TAContig820	3667	EFN72300	Ants	Camponotus floridanus	Protein outspread	4	Ant-TAContig3918,Ant-TAContig820,Ant-TAContig1778,kmr27_comp90330_c1_seq4,
	kmr25_comp39179_c0_seq1	3665	E2AFD3	Ants	Camponotus floridanus	DNA replication factor Cdt1	2	kmr25_comp39179_c0_seq1,kmr23_comp74871_c0_seq1,
	kmr25_comp84208_c0_seq1	3661	EFN70184	Ants	Camponotus floridanus	Phospholipase DDHD1	6	kmr25_comp84208_c0_seq2,Ant-TAContig3182,kmr27_comp89958_c0_seq13,Ant-TAContig3183,kmr25_comp84208_c0_seq1,kmr27_comp89958_c0_seq14,
	kmr27_comp91092_c1_seq1	3660	E2AI71	Ants	Camponotus floridanus	Rab3 GTPase-activating protein non-catalytic subunit	4	Ant-TAContig4530,Ant-TAContig4529,kmr27_comp91092_c1_seq1,kmr25_comp85141_c0_seq6,
	Ant-TAContig4501	3654	EFN64139	Ants	Camponotus floridanus	Protein suppressor of white apricot	9	Ant-TAContig4501,kmr29_comp95740_c0_seq2,kmr25_comp85823_c0_seq3,kmr27_comp90629_c0_seq10,kmr29_comp95740_c0_seq6,kmr29_comp95740_c0_seq13,kmr29_comp95740_c0_seq4,kmr27_comp90629_c0_seq5,kmr27_comp90629_c0_seq12,
	kmr31_comp2390_c0_seq1	3654	EFN71298	Ants	Camponotus floridanus	RNA-binding motif, single-stranded-interacting protein 1	3	kmr31_comp2390_c0_seq1,kmr25_comp83746_c2_seq5,Insect-TAContig649,
	kmr25_comp85588_c0_seq2	3652	E2AY35	Ants	Camponotus floridanus	Muscleblind-like protein 2	6	kmr29_comp94754_c0_seq2,kmr29_comp94754_c0_seq1,kmr25_comp85588_c0_seq2,kmr29_comp94754_c0_seq5,kmr27_comp90309_c15_seq14,kmr29_comp94754_c0_seq13,
	Ant-TAContig7080	3652	EFN60636	Ants	Camponotus floridanus	Protein groucho	10	kmr29_comp95092_c0_seq5,kmr25_comp83653_c1_seq15,kmr25_comp83653_c1_seq22,Ant-TAContig7080,Ant-TAContig7081,kmr25_comp83653_c1_seq12,kmr25_comp83653_c1_seq14,kmr25_comp83653_c1_seq13,Ant-TAContig5703,kmr25_comp83653_c1_seq26,
	Ant-TAContig9402	3651	EFZ22837	Ants	Solenopsis invicta	hypothetical protein SINV_06892	2	Ant-TAContig9402,kmr25_comp85336_c4_seq5,
	kmr25_comp83676_c0_seq1	3648	E2AM21	Ants	Camponotus floridanus	Transient receptor potential channel pyrexia	2	kmr25_comp83676_c0_seq1,kmr23_comp52605_c0_seq1,
	kmr27_comp90624_c2_seq2	3646	EFN64843	Ants	Camponotus floridanus	Glutaredoxin domain-containing cysteine-rich protein CG31559	10	kmr27_comp90624_c2_seq2,Ant-TAContig10332,Ant-TAContig10333,kmr27_comp90624_c2_seq6,kmr27_comp90624_c2_seq9,kmr27_comp90624_c2_seq3,kmr27_comp90624_c2_seq4,kmr27_comp90624_c2_seq7,kmr29_comp94469_c2_seq1,kmr29_comp94469_c2_seq4,
	kmr27_comp86796_c0_seq1	3646	E1ZXF5	Ants	Camponotus floridanus	Putative uncharacterized protein	2	kmr27_comp86796_c0_seq1,kmr25_comp80180_c0_seq1,
	Ant-TAContig2038	3644	EFN73868	Ants	Camponotus floridanus	Protein FAM40A	2	Ant-TAContig2038,Ant-TAContig5113,
	kmr29_comp94841_c1_seq1	3643	EFN83229	Ants	Harpegnathos saltator	hypothetical protein EAI_06020	3	kmr29_comp94841_c1_seq1,kmr25_comp84649_c3_seq1,kmr31_comp10434_c0_seq1,
	kmr25_comp76977_c3_seq1	3643	E2AQM5	Ants	Camponotus floridanus	Uncharacterized protein C5orf4-like protein	3	kmr25_comp76977_c3_seq1,kmr25_comp76977_c3_seq2,kmr25_comp76977_c3_seq3,
	Ant-TAContig4978	3641	EFN73627	Ants	Camponotus floridanus	A disintegrin and metalloproteinase with thrombospondin motifs 7	4	Ant-TAContig4978,kmr25_comp85906_c5_seq12,kmr25_comp85906_c5_seq10,kmr27_comp86006_c0_seq9,
	Ant-TAContig8561	3640	EFN68326	Ants	Camponotus floridanus	Uncharacterized protein KIAA1841-like protein	6	kmr29_comp96420_c1_seq1,Ant-TAContig8561,kmr27_comp90495_c0_seq14,kmr27_comp90495_c0_seq10,Ant-TAContig11006,Ant-TAContig8562,
	Ant-TAContig1305	3636	EFN71462	Ants	Camponotus floridanus	hypothetical protein EAG_07690	3	Ant-TAContig1305,kmr27_comp89511_c8_seq4,kmr29_comp93424_c0_seq4,
	Ant-TAContig1998	3631	EFN64407	Ants	Camponotus floridanus	Two pore calcium channel protein 1	2	Ant-TAContig1998,kmr23_comp38029_c0_seq1,
	Ant-TAContig2179	3630	EFN89158	Ants	Harpegnathos saltator	Vacuolar proton translocating ATPase 116 kDa subunit a isoform 1	6	Ant-TAContig7896,Ant-TAContig7895,Ant-TAContig2179,Ant-TAContig7897,kmr29_comp90532_c0_seq4,kmr27_comp86363_c0_seq8,
	kmr25_comp77229_c0_seq1	3628	EFN66099	Ants	Camponotus floridanus	DNA mismatch repair protein Mlh1	3	kmr27_comp87264_c3_seq1,kmr25_comp77229_c0_seq1,kmr25_comp77229_c0_seq2,
	kmr29_comp92246_c1_seq1	3628	E2A6J2	Ants	Camponotus floridanus	Sterile alpha motif domain-containing protein 4B	2	kmr29_comp92246_c1_seq1,kmr23_comp72819_c0_seq1,
	Ant-TAContig2801	3626	EFN65502	Ants	Camponotus floridanus	BMP-binding endothelial regulator protein	5	Ant-TAContig8154,Ant-TAContig2801,Ant-TAContig4446,kmr23_comp68448_c1_seq1,Ant-TAContig1330,
	Ant-TAContig3004	3623	EGI67529	Ants	Acromyrmex echinatior	Valyl-tRNA synthetase	2	Ant-TAContig3004,kmr29_comp90757_c0_seq2,
	Ant-TAContig10206	3614	EFN64594	Ants	Camponotus floridanus	Probable E3 ubiquitin-protein ligase RNF144A	5	kmr31_comp2634_c0_seq12,Ant-TAContig10206,kmr29_comp93636_c1_seq4,kmr29_comp93636_c2_seq2,kmr29_comp93636_c1_seq2,
	kmr27_comp90143_c1_seq2	3611	EFN74818	Ants	Camponotus floridanus	Zinc finger protein 598	2	kmr27_comp90143_c1_seq2,kmr29_comp97025_c0_seq111,
	Ant-TAContig3247	3605	EFN68801	Ants	Camponotus floridanus	Multiple epidermal growth factor-like domains 8	3	kmr25_comp82079_c0_seq2,Ant-TAContig3247,Ant-TAContig10162,
	Ant-TAContig6224	3602	EFN74041	Ants	Camponotus floridanus	hypothetical protein EAG_14625	2	Ant-TAContig6224,Ant-TAContig4060,
	Ant-TAContig3988	3597	EFN64422	Ants	Camponotus floridanus	Protein groucho	3	Ant-TAContig7013,Ant-TAContig3988,kmr29_comp93590_c0_seq3,
	kmr27_comp91423_c0_seq1	3593	E9J755	Ants	Solenopsis invicta	Guanylate cyclase (Fragment)	11	kmr27_comp91423_c0_seq1,kmr29_comp96435_c0_seq19,Ant-TAContig2405,Ant-TAContig4021,Ant-TAContig9252,Ant-TAContig11019,Ant-TAContig11021,Ant-TAContig11024,kmr25_comp85217_c0_seq1,kmr29_comp96435_c0_seq74,kmr29_comp96435_c0_seq83,
	kmr23_comp68983_c1_seq1	3592	EFN62091	Ants	Camponotus floridanus	Chorion peroxidase	2	kmr23_comp68983_c1_seq1,kmr27_comp85085_c0_seq2,
	kmr25_comp84505_c1_seq1	3590	E1ZY90	Ants	Camponotus floridanus	2-oxoglutarate dehydrogenase E1 component, mitochondrial	5	Ant-TAContig5760,kmr25_comp84505_c1_seq2,kmr25_comp84505_c1_seq1,Ant-TAContig8305,kmr27_comp89792_c2_seq8,
	Ant-TAContig2928	3590	EFZ19242	Ants	Solenopsis invicta	hypothetical protein SINV_05990	2	Ant-TAContig2928,kmr27_comp86472_c0_seq3,
	Ant-TAContig407	3584	EFN74731	Ants	Camponotus floridanus	PDZ domain-containing protein 2	2	Ant-TAContig407,kmr25_comp84637_c1_seq4,
	Ant-TAContig1505	3582	EFN74178	Ants	Camponotus floridanus	Pre-mRNA-splicing regulator female-lethal(2)D	4	Ant-TAContig11699,kmr27_comp90596_c0_seq2,Ant-TAContig1505,kmr29_comp93906_c3_seq4,
	kmr27_comp56777_c0_seq1	3578	E2AEX0	Ants	Camponotus floridanus	Tripeptidyl-peptidase 2	2	kmr27_comp56777_c0_seq1,Ant-TAContig2688,
	Ant-TAContig9431	3573	EFN71904	Ants	Camponotus floridanus	Transcription factor GATA-4	6	Ant-TAContig4920,Ant-TAContig9431,Ant-TAContig6118,Ant-TAContig7550,kmr25_comp85792_c1_seq7,kmr25_comp85792_c1_seq5,
	Ant-TAContig666	3570	EFN67754	Ants	Camponotus floridanus	Hermansky-Pudlak syndrome 5 protein-like protein	4	Ant-TAContig666,kmr25_comp83503_c0_seq2,kmr27_comp88126_c0_seq4,kmr27_comp88126_c0_seq3,
	kmr27_comp89678_c0_seq1	3569	E1ZWJ9	Ants	Camponotus floridanus	Integrin alpha-4	3	kmr29_comp94934_c1_seq13,kmr27_comp89678_c0_seq1,kmr29_comp94934_c1_seq24,
	kmr25_comp84194_c1_seq2	3567	EGI67269	Ants	Acromyrmex echinatior	Src kinase-associated phosphoprotein 2-B	3	kmr25_comp84194_c1_seq2,kmr25_comp84194_c1_seq4,Ant-TAContig5265,
	kmr25_comp81853_c1_seq1	3564	EFN60627	Ants	Camponotus floridanus	Phosphatidylinositol 3-kinase catalytic subunit type 3	2	kmr25_comp81853_c1_seq1,kmr25_comp81853_c1_seq2,
	Ant-TAContig156	3563	EFN72682	Ants	Camponotus floridanus	Synaptotagmin-3	10	Ant-TAContig156,kmr29_comp94269_c0_seq15,kmr27_comp89794_c1_seq45,kmr29_comp94269_c0_seq8,kmr29_comp94269_c0_seq17,kmr29_comp94269_c0_seq22,Ant-TAContig2584,kmr29_comp94269_c0_seq11,Ant-TAContig2582,kmr29_comp94269_c0_seq50,
	Ant-TAContig2010	3561	EFN62353	Ants	Camponotus floridanus	Transmembrane protein C6orf170	4	Ant-TAContig2010,Ant-TAContig8271,kmr29_comp95541_c1_seq5,kmr29_comp95541_c1_seq8,
	kmr25_comp82399_c0_seq1	3558	EFN74420	Ants	Camponotus floridanus	Rho guanine nucleotide exchange factor 7	4	kmr25_comp82399_c0_seq1,kmr25_comp82399_c0_seq4,kmr25_comp82399_c0_seq2,kmr23_comp53348_c0_seq1,
	kmr25_comp84858_c0_seq1	3557	EGI65866	Ants	Acromyrmex echinatior	Coiled-coil domain-containing protein 108	8	kmr27_comp91129_c0_seq2,kmr25_comp84858_c0_seq1,kmr27_comp91129_c0_seq12,kmr25_comp84858_c0_seq2,kmr27_comp91129_c0_seq4,kmr27_comp91129_c0_seq6,kmr27_comp91129_c0_seq11,kmr25_comp84858_c0_seq3,
	kmr29_comp89525_c0_seq1	3557	E2AUB8	Ants	Camponotus floridanus	Integrator complex subunit 4	2	kmr29_comp89525_c0_seq1,Ant-TAContig10022,
	Ant-TAContig10318	3556	EFN60468	Ants	Camponotus floridanus	hypothetical protein EAG_14821	4	Ant-TAContig10318,Ant-TAContig8470,kmr23_comp69266_c16_seq1,kmr25_comp85244_c1_seq1,
	kmr27_comp84461_c0_seq1	3555	EFN72466	Ants	Camponotus floridanus	BCL2/adenovirus E1B 19 kDa protein-interacting protein 3	3	kmr27_comp84461_c0_seq1,kmr29_comp94379_c0_seq1,kmr29_comp94379_c0_seq2,
	kmr25_comp85504_c1_seq1	3553	E2A3P7	Ants	Camponotus floridanus	Pyridoxal phphate phphatase PHPHO2	26	kmr25_comp85504_c1_seq10,kmr25_comp85504_c1_seq9,kmr23_comp69232_c1_seq1,kmr27_comp91161_c1_seq5,Ant-TAContig9015,Ant-TAContig9014,kmr27_comp91161_c1_seq2,Ant-TAContig9013,Ant-TAContig9012,kmr27_comp91161_c1_seq7,kmr27_comp91161_c1_seq11,kmr27_comp91161_c1_seq8,kmr25_comp85504_c1_seq1,Ant-TAContig1980,Ant-TAContig1981,Ant-TAContig10847,kmr29_comp96103_c0_seq12,Ant-TAContig9017,Ant-TAContig9019,An…
	Ant-TAContig3322	3550	EFZ13815	Ants	Solenopsis invicta	hypothetical protein SINV_06460	2	Ant-TAContig3322,Ant-TAContig3844,
	kmr25_comp82757_c0_seq1	3548	E2ATE1	Ants	Camponotus floridanus	Eukaryotic translation initiation factor 5	3	kmr23_comp54503_c0_seq1,kmr25_comp82757_c0_seq1,kmr29_comp95268_c3_seq3,
	kmr29_comp96142_c1_seq1	3545	E2A2X3	Ants	Camponotus floridanus	Phphatidylinitol-4-phphate 5-kinase type-1 alpha	14	kmr29_comp96142_c1_seq16,kmr31_comp11047_c0_seq1,kmr29_comp96142_c1_seq1,Ant-TAContig9030,kmr25_comp85228_c2_seq38,kmr27_comp91177_c0_seq45,kmr25_comp85228_c2_seq26,kmr29_comp96142_c1_seq18,kmr29_comp96142_c1_seq20,kmr25_comp85228_c2_seq24,kmr25_comp85228_c2_seq32,kmr25_comp85228_c2_seq36,kmr25_comp85228_c2_seq37,kmr25_comp85228_c2_seq50,
	Ant-TAContig1535	3544	EFN71224	Ants	Camponotus floridanus	Pyruvate dehydrogenase phosphatase regulatory subunit, mitochondrial	9	kmr25_comp83439_c0_seq9,Ant-TAContig1535,kmr25_comp83439_c0_seq14,kmr25_comp83439_c0_seq3,kmr29_comp95037_c0_seq21,kmr25_comp83439_c0_seq16,kmr25_comp83439_c0_seq13,kmr25_comp83439_c0_seq12,kmr25_comp83439_c0_seq11,
	kmr23_comp57900_c0_seq1	3541	E1ZXH7	Ants	Camponotus floridanus	ATPase WRNIP1	2	kmr23_comp57900_c0_seq1,kmr25_comp80335_c0_seq1,
	kmr27_comp90450_c0_seq1	3541	F4W9U2	Ants	Acromyrmex echinatior	Putative uncharacterized protein	2	kmr27_comp90450_c0_seq1,kmr27_comp90450_c0_seq2,
	kmr25_comp84576_c1_seq1	3540	EFN62749	Ants	Camponotus floridanus	hypothetical protein EAG_04022	3	kmr25_comp84576_c1_seq1,kmr27_comp90272_c0_seq2,kmr25_comp84576_c1_seq2,
	kmr27_comp91431_c0_seq3	3536	EFN62953	Ants	Camponotus floridanus	Centrosome-associated protein 350	2	kmr27_comp91431_c0_seq3,kmr27_comp91431_c0_seq4,
	Ant-TAContig10708	3532	EFN67472	Ants	Camponotus floridanus	Protein TKR	3	Ant-TAContig10708,kmr29_comp95801_c0_seq5,kmr27_comp86806_c0_seq1,
	kmr25_comp84529_c0_seq1	3530	E1ZYS5	Ants	Camponotus floridanus	Ankyrin repeat and sterile alpha motif domain-containing protein 1B	2	kmr25_comp84529_c0_seq1,kmr23_comp68613_c4_seq1,
	Ant-TAContig8683	3528	EFN70956	Ants	Camponotus floridanus	Breast cancer anti-estrogen resistance protein 1	6	Ant-TAContig8683,Ant-TAContig10479,Ant-TAContig8684,Ant-TAContig8685,kmr25_comp84767_c0_seq12,kmr27_comp90569_c0_seq17,
	kmr25_comp83888_c1_seq1	3527	E2ADP8	Ants	Camponotus floridanus	EH domain-binding protein 1	9	kmr25_comp83888_c1_seq1,kmr25_comp83888_c1_seq12,kmr25_comp83888_c1_seq9,kmr25_comp83888_c1_seq11,kmr25_comp83888_c1_seq5,kmr25_comp83888_c1_seq2,kmr25_comp83888_c1_seq6,kmr25_comp83888_c1_seq10,kmr29_comp94458_c0_seq7,
	Ant-TAContig3352	3525	EFN69138	Ants	Camponotus floridanus	hypothetical protein EAG_14396	2	Ant-TAContig3352,Ant-TAContig3351,
	Ant-TAContig6423	3525	EFN72478	Ants	Camponotus floridanus	Transcription initiation protein SPT3-like protein	10	Ant-TAContig6423,kmr27_comp90616_c1_seq13,kmr29_comp96272_c0_seq4,kmr25_comp84274_c3_seq8,kmr27_comp90616_c1_seq2,Ant-TAContig1684,kmr25_comp84598_c0_seq1,kmr25_comp84598_c0_seq22,kmr23_comp68349_c2_seq1,kmr25_comp84274_c3_seq9,
	kmr25_comp85454_c1_seq1	3521	E1ZUZ8	Ants	Camponotus floridanus	GPI ethanolamine phphate transferase 2	7	kmr25_comp85454_c1_seq1,kmr27_comp91366_c0_seq22,Ant-TAContig4525,Ant-TAContig4526,kmr27_comp91366_c0_seq10,kmr27_comp91366_c0_seq17,kmr27_comp91366_c0_seq19,
	kmr27_comp90300_c2_seq1	3517	EFN73753	Ants	Camponotus floridanus	Nudix hydrolase 8	4	kmr27_comp90300_c2_seq2,kmr27_comp90300_c2_seq1,Ant-TAContig11071,kmr25_comp85294_c2_seq48,
	Anoctamin-1	3515	EGI63238	Ants	Acromyrmex echinatior	Anoctamin-1	2	Ant-TAContig44,Ant-TAContig6898,
	kmr27_comp91283_c9_seq3	3513	EFN89677	Ants	Harpegnathos saltator	DnaJ-like protein subfamily B member 2	7	kmr27_comp91283_c9_seq23,kmr27_comp91283_c9_seq6,kmr27_comp91283_c9_seq20,kmr27_comp91283_c9_seq3,kmr27_comp91283_c9_seq24,kmr27_comp91283_c9_seq34,kmr29_comp92272_c1_seq21,
	Ant-TAContig7946	3511	EFN74883	Ants	Camponotus floridanus	Serine proteinase stubble	4	Ant-TAContig3380,kmr25_comp81533_c1_seq1,Ant-TAContig7946,kmr25_comp81533_c1_seq14,
	Ant-TAContig690	3510	EFN60218	Ants	Camponotus floridanus	Insulin-degrading enzyme	3	kmr25_comp78155_c0_seq2,Ant-TAContig690,kmr25_comp78155_c0_seq3,
	kmr27_comp89408_c0_seq1	3508	E2ABV6	Ants	Camponotus floridanus	Muskelin	2	kmr27_comp89408_c0_seq1,kmr23_comp69104_c0_seq1,
	kmr25_comp84711_c2_seq1	3507	EFN70076	Ants	Camponotus floridanus	Down syndrome cell adhesion molecule	3	kmr25_comp84711_c2_seq1,kmr25_comp84711_c2_seq4,kmr25_comp84711_c2_seq3,
	kmr29_comp95596_c0_seq1	3507	EFN60213	Ants	Camponotus floridanus	Uncharacterized protein C16orf68	32	kmr29_comp95596_c0_seq25,kmr29_comp95596_c0_seq24,kmr29_comp95596_c0_seq1,kmr29_comp95596_c0_seq29,kmr29_comp95596_c0_seq34,kmr29_comp95596_c0_seq23,kmr27_comp90506_c0_seq1,Ant-TAContig2541,kmr29_comp95596_c0_seq22,kmr29_comp95596_c0_seq12,kmr29_comp95596_c0_seq20,kmr29_comp95596_c0_seq10,kmr29_comp95596_c0_seq19,kmr29_comp95596_c0_seq2,kmr29_comp95596_c0_seq3,kmr29_comp95596_c0_seq4,kmr29_comp95…
	Ant-TAContig530	3505	EFN65730	Ants	Camponotus floridanus	Cullin-2	2	Ant-TAContig530,kmr25_comp82402_c0_seq2,
	kmr23_comp33998_c1_seq1	3503	EFN67124	Ants	Camponotus floridanus	Thioredoxin reductase 1, mitochondrial	4	kmr23_comp33998_c1_seq1,Ant-TAContig9978,kmr25_comp71999_c0_seq2,kmr27_comp85821_c0_seq3,
	Ant-TAContig5370	3499	EFN64300	Ants	Camponotus floridanus	Nuclear receptor interaction protein	3	Ant-TAContig5813,Ant-TAContig5370,kmr27_comp88698_c0_seq5,
	kmr27_comp87855_c0_seq1	3497	EFN67793	Ants	Camponotus floridanus	WD repeat-containing protein 40A	2	kmr27_comp87855_c0_seq1,kmr25_comp82811_c0_seq2,
	kmr25_comp83420_c3_seq1	3491	EFN61487	Ants	Camponotus floridanus	UPF0487 protein C17orf71-like protein	3	Ant-TAContig3350,kmr25_comp83420_c3_seq1,kmr27_comp89495_c2_seq2,
	kmr27_comp90867_c0_seq2	3488	EFN73752	Ants	Camponotus floridanus	GPI inositol-deacylase	4	kmr27_comp90867_c0_seq2,Ant-TAContig5311,Ant-TAContig5312,Ant-TAContig7511,
	Ant-TAContig8836	3485	EFN68343	Ants	Camponotus floridanus	Myotubularin-related protein 8	2	Ant-TAContig8836,Ant-TAContig7740,
	kmr25_comp85492_c11_seq1	3484	E2AXI9	Ants	Camponotus floridanus	Ubiquitin-protein ligase E3A	2	kmr25_comp85492_c11_seq1,kmr27_comp88520_c0_seq2,
	Ant-TAContig4679	3483	EFN71212	Ants	Camponotus floridanus	Bifunctional protein NCOAT	3	Ant-TAContig4679,kmr25_comp81037_c0_seq5,kmr27_comp88456_c0_seq10,
	Ant-TAContig993	3483	EFN72779	Ants	Camponotus floridanus	Formin-binding protein 4	3	Ant-TAContig993,kmr23_comp74129_c0_seq1,kmr27_comp86670_c0_seq2,
	Ant-TAContig6573	3483	EGI68284	Ants	Acromyrmex echinatior	Melanoma-associated antigen E1	5	kmr25_comp83862_c0_seq3,Ant-TAContig6573,Ant-TAContig1029,kmr25_comp83862_c0_seq7,Ant-TAContig7095,
	Ant-TAContig10417	3481	EFN70104	Ants	Camponotus floridanus	Sodium/calcium exchanger 3	5	Ant-TAContig10417,kmr25_comp84487_c4_seq7,Ant-TAContig10418,kmr27_comp90923_c4_seq7,kmr29_comp94879_c0_seq21,
	kmr25_comp84340_c1_seq1	3480	E2ADD0	Ants	Camponotus floridanus	SH3 domain-containing kinase-binding protein 1	3	kmr25_comp84340_c1_seq1,Ant-TAContig4401,kmr25_comp84340_c1_seq4,
	Ant-TAContig286	3476	EFN66504	Ants	Camponotus floridanus	Molybdenum cofactor synthesis protein 3	3	kmr29_comp95497_c0_seq9,Ant-TAContig286,kmr25_comp83981_c0_seq4,
	Ant-TAContig304	3473	EFN72378	Ants	Camponotus floridanus	Glutamate receptor delta-2 subunit	2	Ant-TAContig304,kmr29_comp92916_c0_seq8,
	kmr31_comp898_c1_seq1	3473	E2AAC9	Ants	Camponotus floridanus	Protein roadkill	2	kmr31_comp898_c1_seq1,Ant-TAContig2985,
	kmr27_comp81909_c0_seq1	3471	EFN68927	Ants	Camponotus floridanus	Protein argonaute-2	2	kmr27_comp81909_c0_seq1,kmr25_comp59875_c0_seq2,
	kmr31_comp266_c0_seq1	3471	E2A3N4	Ants	Camponotus floridanus	Regulator of G-protein signaling 7	3	kmr31_comp266_c0_seq1,kmr23_comp69822_c6_seq1,kmr29_comp95621_c1_seq12,
	kmr25_comp83574_c2_seq1	3468	EFN62419	Ants	Camponotus floridanus	Microfibrillar-associated protein 1	3	kmr25_comp83574_c2_seq1,kmr29_comp94722_c2_seq2,Ant-TAContig2538,
	kmr25_comp65870_c0_seq1	3464	E2AJU3	Ants	Camponotus floridanus	Dynamin-like 120 kDa protein, mitochondrial	2	kmr25_comp65870_c0_seq1,kmr27_comp79042_c0_seq4,
	Ant-TAContig4031	3460	EFN67886	Ants	Camponotus floridanus	Irregular chiasm C-roughest protein	7	Ant-TAContig4031,kmr27_comp89757_c0_seq3,Ant-TAContig4030,kmr27_comp89757_c0_seq4,kmr25_comp84075_c1_seq1,kmr25_comp84075_c1_seq2,Ant-TAContig4032,
	kmr29_comp95345_c0_seq1	3458	EFN68748	Ants	Camponotus floridanus	RNA-binding protein 39	13	kmr27_comp89630_c0_seq16,Ant-TAContig8281,Ant-TAContig8279,Ant-TAContig8278,kmr29_comp95345_c0_seq9,kmr29_comp95345_c0_seq1,kmr29_comp95345_c0_seq7,Ant-TAContig8282,Ant-TAContig4683,kmr27_comp89630_c0_seq20,kmr27_comp89630_c0_seq34,kmr27_comp89630_c0_seq40,kmr27_comp89630_c0_seq42,
	Ant-TAContig6522	3458	EFN66932	Ants	Camponotus floridanus	Spastin	5	Ant-TAContig3850,Ant-TAContig6522,Ant-TAContig2977,Ant-TAContig2978,Ant-TAContig2979,
	kmr29_comp88851_c0_seq1	3456	EFN61836	Ants	Camponotus floridanus	Uncharacterized protein KIAA0232	4	kmr29_comp88851_c0_seq1,Ant-TAContig7930,kmr25_comp80310_c0_seq3,kmr29_comp88851_c0_seq2,
	kmr29_comp95639_c0_seq1	3453	EFN73858	Ants	Camponotus floridanus	Transcription factor GAGA	7	kmr29_comp95639_c0_seq1,Ant-TAContig5908,Ant-TAContig6234,kmr27_comp90483_c1_seq7,kmr27_comp90483_c1_seq2,kmr29_comp95639_c0_seq35,kmr29_comp95639_c0_seq38,
	kmr29_comp93883_c2_seq5	3452	EGI62030	Ants	Acromyrmex echinatior	Carboxyl-terminal PDZ ligand of neuronal nitric oxide synthase protein	4	kmr29_comp93883_c2_seq5,kmr29_comp93883_c2_seq11,Ant-TAContig11706,kmr29_comp93883_c2_seq17,
	kmr23_comp74061_c0_seq1	3452	EFN70830	Ants	Camponotus floridanus	DNA topoisomerase 3-alpha	2	kmr23_comp74061_c0_seq1,kmr27_comp88415_c0_seq2,
	kmr25_comp75886_c0_seq1	3452	EFN65867	Ants	Camponotus floridanus	Plasminogen activator inhibitor 1	2	kmr25_comp75886_c0_seq1,kmr25_comp75886_c0_seq2,
	kmr29_comp92456_c0_seq1	3450	EFN63856	Ants	Camponotus floridanus	Bestrophin-2	2	kmr29_comp92456_c0_seq1,kmr23_comp75923_c0_seq1,
	kmr29_comp95411_c1_seq1	3448	EGI68698	Ants	Acromyrmex echinatior	hypothetical protein G5I_02635	7	kmr29_comp95411_c1_seq2,kmr25_comp84996_c0_seq4,kmr25_comp84996_c0_seq1,kmr29_comp95411_c1_seq1,kmr25_comp84996_c0_seq7,kmr29_comp95411_c1_seq3,Ant-TAContig2235,
	kmr25_comp83369_c0_seq1	3440	F4X4F4	Ants	Acromyrmex echinatior	Fas-binding factor 1	2	kmr25_comp83369_c0_seq1,kmr25_comp83369_c0_seq3,
	kmr23_comp74279_c0_seq1	3440	EFN69058	Ants	Camponotus floridanus	Serine/threonine-protein kinase/endoribonuclease ire-1	2	kmr23_comp74279_c0_seq1,kmr25_comp70820_c0_seq2,
	Ant-TAContig4223	3437	EFN74913	Ants	Camponotus floridanus	Alpha-aminoadipic semialdehyde dehydrogenase	19	Ant-TAContig11341,Ant-TAContig4223,kmr29_comp96802_c0_seq80,Ant-TAContig4219,Ant-TAContig4215,Ant-TAContig11340,kmr29_comp96802_c0_seq74,kmr29_comp96802_c0_seq35,kmr29_comp96802_c0_seq33,kmr29_comp96802_c0_seq50,kmr27_comp90551_c0_seq43,kmr27_comp90551_c0_seq44,kmr29_comp96802_c0_seq62,kmr29_comp96802_c0_seq64,kmr29_comp96802_c0_seq65,kmr29_comp96802_c0_seq68,kmr29_comp96802_c0_seq70,kmr29_comp96…
	kmr25_comp83078_c0_seq1	3437	EFN63287	Ants	Camponotus floridanus	Zinc finger Ran-binding domain-containing protein 1	2	kmr25_comp83078_c0_seq1,kmr23_comp53951_c2_seq1,
	kmr23_comp69245_c0_seq1	3433	E2A0K5	Ants	Camponotus floridanus	Cell division cycle protein 23-like protein	3	kmr23_comp69245_c0_seq1,kmr25_comp83849_c0_seq1,kmr25_comp83849_c1_seq1,
	kmr25_comp85023_c12_seq1	3433	EFN68361	Ants	Camponotus floridanus	Squamous cell carcinoma antigen recognized by T-cells 3	3	kmr29_comp93605_c0_seq1,kmr25_comp85023_c12_seq1,kmr25_comp85023_c12_seq3,
	kmr29_comp96748_c0_seq36	3432	EFN66299	Ants	Camponotus floridanus	Myosin-1	7	kmr29_comp96748_c0_seq39,kmr29_comp96748_c0_seq56,kmr29_comp96748_c0_seq36,kmr29_comp96748_c0_seq60,kmr29_comp96748_c0_seq54,kmr29_comp96748_c0_seq41,kmr29_comp96748_c0_seq58,
	kmr27_comp90151_c0_seq2	3432	EFN74813	Ants	Camponotus floridanus	Uncharacterized protein KIAA0831	3	kmr27_comp90151_c0_seq2,Ant-TAContig2883,Ant-TAContig7574,
	Ant-TAContig150	3429	EFN66485	Ants	Camponotus floridanus	Sec1 family domain-containing protein 2	2	Ant-TAContig150,kmr27_comp88394_c3_seq5,
	kmr27_comp88978_c0_seq1	3428	E2AUM9	Ants	Camponotus floridanus	High mobility group protein 20A	3	kmr27_comp88978_c0_seq1,kmr23_comp53857_c1_seq1,kmr27_comp88978_c0_seq16,
	Ant-TAContig4860	3428	EGI68500	Ants	Acromyrmex echinatior	Protein FAN	20	Ant-TAContig4860,Ant-TAContig10113,kmr27_comp85859_c0_seq6,kmr29_comp92291_c1_seq13,kmr25_comp79392_c0_seq3,kmr29_comp92291_c1_seq22,Ant-TAContig10114,Ant-TAContig10112,Ant-TAContig6168,kmr27_comp85859_c0_seq9,kmr27_comp85859_c0_seq3,Ant-TAContig4859,Ant-TAContig6169,kmr25_comp79392_c0_seq9,kmr25_comp79392_c0_seq4,kmr27_comp85859_c0_seq13,kmr27_comp85859_c0_seq15,kmr27_comp85859_c0_seq16,kmr27_co…
	Ant-TAContig5136	3424	EFN74573	Ants	Camponotus floridanus	Bumetanide-sensitive sodium-(potassium)-chloride cotransporter	2	Ant-TAContig5136,kmr25_comp78743_c0_seq2,
	kmr25_comp83121_c0_seq1	3424	E2AEA9	Ants	Camponotus floridanus	Calnexin	3	kmr29_comp91867_c0_seq1,kmr25_comp83121_c0_seq1,Ant-TAContig10095,
	Ant-TAContig3592	3422	EFN63015	Ants	Camponotus floridanus	CUG-BP- and ETR-3-like factor 1	3	Ant-TAContig3592,Ant-TAContig8359,kmr25_comp81433_c1_seq3,
	Ant-TAContig1845	3421	EFN71759	Ants	Camponotus floridanus	Proclotting enzyme	4	kmr29_comp95402_c3_seq33,Ant-TAContig10578,Ant-TAContig1845,kmr29_comp95402_c3_seq45,
	Ant-TAContig546	3419	EFN70309	Ants	Camponotus floridanus	Caskin-1	2	Ant-TAContig546,kmr29_comp95564_c0_seq3,
	Ant-TAContig338	3415	EFN73289	Ants	Camponotus floridanus	UNC45-like protein A	2	Ant-TAContig338,kmr29_comp80007_c0_seq1,
	Ant-TAContig6964	3414	EFZ13551	Ants	Solenopsis invicta	hypothetical protein SINV_08984	5	kmr29_comp91767_c2_seq1,Ant-TAContig6964,kmr29_comp91767_c2_seq3,kmr29_comp91767_c2_seq5,kmr29_comp91767_c2_seq4,
	kmr25_comp86061_c2_seq91	3413	EFN62457	Ants	Camponotus floridanus	Exocyst complex component 2	9	kmr29_comp95648_c0_seq16,kmr29_comp95648_c0_seq23,kmr25_comp86061_c2_seq91,kmr25_comp86061_c2_seq99,kmr29_comp95648_c0_seq14,kmr25_comp86061_c2_seq104,kmr25_comp86061_c2_seq121,kmr29_comp95648_c0_seq35,kmr29_comp95648_c0_seq28,
	kmr29_comp90929_c0_seq1	3413	E2AT66	Ants	Camponotus floridanus	Peroxidasin	2	kmr29_comp90929_c0_seq1,kmr25_comp71667_c0_seq2,
	kmr27_comp86838_c0_seq1	3413	E2AEJ4	Ants	Camponotus floridanus	Rho GTPase-activating protein 26	3	Ant-TAContig4073,kmr27_comp86838_c0_seq1,kmr23_comp34614_c0_seq1,
	kmr25_comp83386_c0_seq1	3410	EFN74456	Ants	Camponotus floridanus	Lethal(3)malignant brain tumor-like 3 protein	5	kmr23_comp77571_c0_seq1,kmr25_comp83386_c0_seq2,kmr25_comp83386_c0_seq1,kmr27_comp89271_c0_seq2,kmr27_comp89271_c0_seq3,
	Ant-TAContig4320	3407	EFN60781	Ants	Camponotus floridanus	Calmodulin-binding transcription activator 1	5	Ant-TAContig4320,Ant-TAContig1060,Ant-TAContig4120,Ant-TAContig8723,kmr27_comp90683_c1_seq17,
	kmr25_comp83407_c0_seq1	3406	E2AGH8	Ants	Camponotus floridanus	Probable leucyl-tRNA synthetase, mitochondrial	4	kmr27_comp88731_c0_seq7,kmr25_comp83407_c0_seq1,kmr23_comp53634_c0_seq1,kmr27_comp88731_c0_seq8,
	kmr29_comp95309_c0_seq1	3406	E2AI30	Ants	Camponotus floridanus	Transmembrane protein 8	5	kmr29_comp95309_c0_seq1,Ant-TAContig1829,kmr25_comp83674_c2_seq2,kmr27_comp89369_c5_seq1,kmr29_comp94094_c2_seq1,
	kmr25_comp84568_c0_seq1	3398	E2AT90	Ants	Camponotus floridanus	Putative uncharacterized protein	3	kmr25_comp84568_c0_seq2,kmr25_comp84568_c0_seq1,kmr25_comp84568_c0_seq3,
	kmr29_comp94994_c1_seq1	3396	E1ZVM4	Ants	Camponotus floridanus	UPF0420 protein C16orf58-like protein	6	Ant-TAContig2501,kmr29_comp94994_c1_seq1,Ant-TAContig2500,kmr25_comp85480_c1_seq23,Ant-TAContig2499,kmr25_comp85480_c1_seq36,
	kmr25_comp81687_c0_seq1	3395	E2B034	Ants	Camponotus floridanus	Putative uncharacterized protein (Fragment)	5	kmr29_comp94578_c0_seq22,Ant-TAContig3417,kmr29_comp94578_c0_seq18,kmr25_comp81687_c0_seq1,kmr29_comp94578_c0_seq21,
	Ant-TAContig11891	3394	EFN63989	Ants	Camponotus floridanus	Differentially expressed in FDCP 8-like protein	9	kmr29_comp96806_c7_seq2,Ant-TAContig11348,Ant-TAContig11346,Ant-TAContig11891,kmr29_comp96806_c7_seq3,Ant-TAContig11347,Ant-TAContig11349,kmr27_comp91346_c2_seq15,kmr27_comp91346_c2_seq17,
	kmr29_comp90238_c1_seq1	3394	E2A9V3	Ants	Camponotus floridanus	Suppressor of cytokine signaling 7	3	kmr29_comp90238_c1_seq1,kmr27_comp85470_c0_seq2,kmr29_comp90238_c1_seq2,
	kmr25_comp79667_c0_seq1	3390	E2AYS4	Ants	Camponotus floridanus	Nuclear factor NF-kappa-B p110 subunit	3	kmr25_comp79667_c0_seq1,Ant-TAContig5252,Ant-TAContig5253,
	kmr25_comp84185_c0_seq1	3388	E2A0C9	Ants	Camponotus floridanus	Rap1 GTPase-GDP dissociation stimulator 1-B	7	kmr25_comp84185_c0_seq10,kmr25_comp84185_c0_seq11,kmr25_comp84185_c0_seq1,Ant-TAContig5680,Ant-TAContig5679,kmr29_comp95289_c0_seq25,kmr25_comp84185_c0_seq19,
	kmr25_comp84134_c1_seq1	3386	E2AAL3	Ants	Camponotus floridanus	Alpha-aminoadipic semialdehyde synthase, mitochondrial	3	Ant-TAContig5645,kmr25_comp84134_c1_seq1,kmr27_comp89957_c1_seq6,
	kmr25_comp82396_c0_seq1	3385	E1ZYC8	Ants	Camponotus floridanus	Putative uncharacterized protein	4	kmr25_comp82396_c0_seq1,kmr27_comp89388_c0_seq3,kmr23_comp67946_c0_seq1,kmr29_comp94349_c0_seq5,
	Ant-TAContig5094	3383	EFN68790	Ants	Camponotus floridanus	CD109 antigen	4	Ant-TAContig5094,kmr27_comp89912_c2_seq4,Ant-TAContig7108,kmr29_comp94546_c2_seq5,
	Ant-TAContig3699	3383	EFN68395	Ants	Camponotus floridanus	Oxysterol-binding protein 1	7	kmr27_comp86654_c1_seq2,Ant-TAContig3699,kmr29_comp91697_c0_seq5,kmr29_comp91697_c0_seq4,kmr27_comp86654_c1_seq3,kmr31_comp977_c0_seq2,kmr25_comp80562_c0_seq4,
	kmr29_comp95705_c4_seq1	3382	E2AXJ5	Ants	Camponotus floridanus	ELAV-like protein 4	4	kmr29_comp95705_c4_seq1,kmr27_comp89589_c1_seq5,kmr27_comp88773_c4_seq7,Ant-TAContig10245,
	kmr25_comp82763_c0_seq1	3381	EFN78216	Ants	Harpegnathos saltator	Embryonic polarity protein dorsal	2	kmr25_comp82763_c0_seq1,Ant-TAContig1542,
	kmr25_comp83542_c0_seq1	3381	EFN73528	Ants	Camponotus floridanus	Glutamate [NMDA] receptor subunit zeta-1	4	kmr25_comp83542_c0_seq1,kmr23_comp68467_c0_seq1,kmr25_comp83542_c0_seq5,kmr25_comp83542_c0_seq3,
	kmr25_comp79801_c0_seq1	3381	F4WC35	Ants	Acromyrmex echinatior	Heparan-alpha-glucaminide N-acetyltransferase	6	kmr25_comp79801_c0_seq1,kmr29_comp94184_c0_seq1,Ant-TAContig10300,Ant-TAContig10301,kmr25_comp79801_c0_seq3,kmr27_comp88339_c0_seq10,
	Ant-TAContig11114	3378	EFN74689	Ants	Camponotus floridanus	hypothetical protein EAG_02401	4	Ant-TAContig11114,Ant-TAContig7479,kmr29_comp96564_c3_seq5,kmr29_comp96564_c3_seq7,
	kmr25_comp80735_c0_seq1	3374	EFN60365	Ants	Camponotus floridanus	Spermatogenesis-associated protein 20	3	kmr29_comp93217_c0_seq2,kmr25_comp80735_c0_seq1,kmr29_comp93217_c0_seq3,
	Ant-TAContig1528	3372	EFN73246	Ants	Camponotus floridanus	hypothetical protein EAG_11405	2	Ant-TAContig1528,kmr27_comp90737_c1_seq4,
	kmr31_comp2188_c0_seq1	3370	EFN64621	Ants	Camponotus floridanus	Uncharacterized protein C05D11.1	2	kmr31_comp2188_c0_seq1,kmr25_comp82433_c0_seq9,
	kmr27_comp90239_c0_seq1	3368	E2AC08	Ants	Camponotus floridanus	Broad-complex core protein isoform 6	5	Ant-TAContig4782,kmr27_comp90239_c0_seq1,kmr27_comp90239_c0_seq6,kmr27_comp90239_c0_seq7,kmr27_comp90239_c0_seq8,
	Ant-TAContig1653	3367	EFN72718	Ants	Camponotus floridanus	Lipoma HMGIC fusion partner-like 4 protein	3	Ant-TAContig1653,kmr29_comp94860_c1_seq1,Ant-TAContig4554,
	Ant-TAContig3135	3365	EFN78314	Ants	Harpegnathos saltator	Excitatory amino acid transporter 3	4	Ant-TAContig11004,kmr25_comp84291_c1_seq5,Ant-TAContig3135,kmr29_comp96415_c6_seq23,
	kmr23_comp58205_c0_seq1	3360	E2A9P8	Ants	Camponotus floridanus	DNA primase large subunit	5	kmr23_comp58205_c0_seq1,kmr25_comp72979_c0_seq1,Ant-TAContig3035,kmr25_comp83320_c1_seq9,kmr29_comp94555_c0_seq8,
	kmr29_comp96066_c0_seq1	3359	E2A6I7	Ants	Camponotus floridanus	Hormone-sensitive lipase	3	kmr29_comp96066_c0_seq8,kmr29_comp96066_c0_seq1,Ant-TAContig10830,
	kmr25_comp83947_c0_seq1	3356	E2AF18	Ants	Camponotus floridanus	Double-stranded RNA-specific editase Adar	2	kmr25_comp83947_c0_seq1,Ant-TAContig5078,
	Ant-TAContig3490	3354	EFZ17233	Ants	Solenopsis invicta	hypothetical protein SINV_00485	11	Ant-TAContig3489,Ant-TAContig3488,Ant-TAContig3490,Ant-TAContig488,Ant-TAContig3487,Ant-TAContig3647,Ant-TAContig10347,kmr29_comp94529_c6_seq44,Ant-TAContig10345,Ant-TAContig10346,kmr25_comp81581_c2_seq9,
	Ant-TAContig1057	3354	EFN64693	Ants	Camponotus floridanus	Polypeptide N-acetylgalactosaminyltransferase 1	2	Ant-TAContig1057,Ant-TAContig3307,
	kmr27_comp91052_c1_seq1	3352	E2AUC1	Ants	Camponotus floridanus	Neuronal calcium sensor 2	2	kmr27_comp91052_c1_seq1,Ant-TAContig616,
	Ant-TAContig2160	3352	EFN62702	Ants	Camponotus floridanus	Solute carrier family 12 member 9	2	Ant-TAContig2160,kmr25_comp81500_c0_seq2,
	Ant-TAContig11723	3352	EFN71948	Ants	Camponotus floridanus	Zinc finger CCCH domain-containing protein 10	3	kmr25_comp84130_c1_seq3,Ant-TAContig11723,kmr25_comp84130_c1_seq2,
	Ant-TAContig3823	3351	EFN74875	Ants	Camponotus floridanus	Dorsal-ventral patterning tolloid-like protein 1	2	Ant-TAContig3823,kmr27_comp90488_c2_seq3,
	kmr27_comp90373_c1_seq1	3348	E2A6U0	Ants	Camponotus floridanus	Probable cation-transporting ATPase 13A3	19	kmr27_comp90373_c1_seq1,kmr29_comp95658_c1_seq38,kmr29_comp95658_c1_seq36,kmr29_comp95658_c1_seq33,kmr29_comp95658_c1_seq27,kmr29_comp95658_c1_seq25,kmr29_comp95658_c1_seq19,kmr29_comp95658_c1_seq16,kmr29_comp95658_c1_seq13,kmr29_comp95658_c1_seq7,Ant-TAContig6084,kmr29_comp95658_c1_seq2,Ant-TAContig7579,kmr27_comp90373_c1_seq53,kmr27_comp90373_c1_seq43,kmr25_comp84677_c0_seq35,kmr25_comp84677_c0…
	kmr25_comp79586_c0_seq1	3347	E1ZVU4	Ants	Camponotus floridanus	Cytolic carboxypeptidase-like protein 5	2	kmr25_comp79586_c0_seq1,kmr25_comp79586_c0_seq2,
	Ant-TAContig5686	3347	EFN60322	Ants	Camponotus floridanus	Probable glutamine-dependent NAD(+) synthetase	3	kmr27_comp85573_c0_seq2,Ant-TAContig5686,kmr25_comp80881_c2_seq4,
	kmr29_comp95474_c1_seq1	3346	E2ADQ1	Ants	Camponotus floridanus	FERM domain-containing protein 3	5	kmr29_comp95474_c1_seq1,kmr27_comp91040_c8_seq1,kmr27_comp91040_c8_seq3,kmr29_comp95474_c1_seq3,kmr29_comp95474_c1_seq6,
	kmr23_comp34357_c0_seq1	3346	EFN67030	Ants	Camponotus floridanus	hypothetical protein EAG_04323	2	kmr23_comp34357_c0_seq1,kmr25_comp82438_c0_seq2,
	kmr29_comp95871_c1_seq9	3342	EFN62289	Ants	Camponotus floridanus	hypothetical protein EAG_08337	11	kmr29_comp95871_c1_seq11,kmr27_comp90660_c1_seq20,kmr27_comp90660_c1_seq13,kmr29_comp95871_c1_seq17,kmr29_comp95871_c1_seq9,kmr27_comp90660_c1_seq22,kmr27_comp90660_c1_seq21,kmr29_comp95871_c1_seq50,kmr29_comp95871_c1_seq54,kmr29_comp95871_c1_seq59,kmr29_comp95871_c1_seq65,
	kmr29_comp93345_c0_seq1	3340	E2ADZ5	Ants	Camponotus floridanus	Calexcitin-2	3	kmr27_comp87680_c0_seq1,kmr29_comp93345_c0_seq1,kmr27_comp87680_c0_seq2,
	Ant-TAContig8492	3337	EFN60856	Ants	Camponotus floridanus	Protein turtle	7	kmr27_comp90368_c0_seq6,Ant-TAContig8492,kmr25_comp84632_c0_seq3,kmr25_comp84632_c0_seq5,kmr27_comp90368_c0_seq10,kmr25_comp84632_c0_seq4,kmr27_comp90368_c0_seq8,
	Ant-TAContig877	3336	EFN73941	Ants	Camponotus floridanus	RING finger protein 31	6	Ant-TAContig877,kmr27_comp91311_c3_seq3,Ant-TAContig946,kmr25_comp85559_c1_seq7,kmr27_comp91311_c3_seq8,kmr25_comp85559_c1_seq5,
	Ant-TAContig5448	3334	EGI60678	Ants	Acromyrmex echinatior	DNA ligase 3	2	Ant-TAContig5448,Ant-TAContig5447,
	kmr25_comp85484_c0_seq16	3334	EFN83418	Ants	Harpegnathos saltator	hypothetical protein EAI_02237	9	kmr25_comp85484_c0_seq16,kmr27_comp90983_c1_seq48,kmr27_comp90983_c1_seq79,Ant-TAContig5768,kmr25_comp85484_c0_seq39,kmr27_comp90983_c1_seq53,kmr27_comp90983_c1_seq58,kmr27_comp90983_c1_seq62,kmr27_comp90983_c1_seq77,
	kmr27_comp89077_c0_seq1	3333	EGI69425	Ants	Acromyrmex echinatior	Integrator complex subunit 5	4	kmr27_comp89077_c0_seq3,kmr27_comp89077_c0_seq2,kmr27_comp89077_c0_seq1,kmr27_comp89077_c0_seq4,
	kmr29_comp94774_c0_seq1	3332	EGI59501	Ants	Acromyrmex echinatior	28S ribosomal protein S30, mitochondrial	18	kmr29_comp94774_c0_seq7,kmr29_comp94774_c0_seq5,kmr25_comp83294_c0_seq6,kmr29_comp94774_c0_seq9,Ant-TAContig10392,kmr29_comp94774_c0_seq1,kmr25_comp83294_c0_seq4,kmr29_comp94774_c0_seq11,kmr29_comp94774_c0_seq10,kmr23_comp68271_c0_seq1,Ant-TAContig8134,Ant-TAContig8135,kmr23_comp71302_c0_seq1,kmr25_comp83294_c0_seq12,kmr27_comp88950_c0_seq12,kmr29_comp94774_c0_seq31,kmr29_comp94774_c0_seq19,kmr29…
	kmr25_comp85961_c4_seq1	3327	E2A1R8	Ants	Camponotus floridanus	Aspartyl-tRNA synthetase, mitochondrial	2	kmr25_comp85961_c4_seq1,kmr27_comp85290_c0_seq1,
	kmr25_comp83568_c0_seq1	3324	F4WRE8	Ants	Acromyrmex echinatior	Vacuolar protein sorting-associated protein 45	2	kmr25_comp83568_c0_seq1,Ant-TAContig2753,
	kmr25_comp84693_c0_seq1	3321	EFN69346	Ants	Camponotus floridanus	Protein DPCD	2	kmr25_comp84693_c0_seq1,kmr25_comp84693_c0_seq2,
	kmr23_comp78781_c0_seq1	3321	EFN71800	Ants	Camponotus floridanus	Ras-specific guanine nucleotide-releasing factor RalGPS1	2	kmr23_comp78781_c0_seq1,kmr25_comp84635_c0_seq3,
	Ant-TAContig2308	3320	EFN71134	Ants	Camponotus floridanus	Ubiquitin carboxyl-terminal hydrolase 16	2	Ant-TAContig2308,kmr25_comp83075_c0_seq3,
	Ant-TAContig1406	3317	EFN69345	Ants	Camponotus floridanus	Segmentation protein cap'n'collar	2	Ant-TAContig1406,Ant-TAContig7395,
	Ant-TAContig2280	3315	EFN73006	Ants	Camponotus floridanus	DNA-directed RNA polymerase III subunit RPC7-like	2	Ant-TAContig2280,Ant-TAContig9044,
	kmr23_comp73806_c0_seq1	3314	E2AGW4	Ants	Camponotus floridanus	Putative uncharacterized protein	2	kmr23_comp73806_c0_seq1,kmr25_comp84119_c1_seq2,
	Ant-TAContig70	3312	EGI58534	Ants	Acromyrmex echinatior	6-phosphofructo-2-kinase/fructose-2,6-biphosphatase 1	2	Ant-TAContig70,kmr27_comp81911_c1_seq4,
	Ant-TAContig1303	3311	EFN71059	Ants	Camponotus floridanus	Centrosomal protein of 97 kDa	2	Ant-TAContig1303,Ant-TAContig4361,
	Ant-TAContig6746	3310	EFN69733	Ants	Camponotus floridanus	Leukocyte elastase inhibitor	2	Ant-TAContig6746,kmr27_comp84640_c0_seq2,
	Ant-TAContig5270	3308	EFN61288	Ants	Camponotus floridanus	SH3 domain-containing RING finger protein 3	5	Ant-TAContig5270,Ant-TAContig5269,Ant-TAContig5267,Ant-TAContig5268,kmr25_comp81555_c0_seq5,
	kmr25_comp82379_c2_seq1	3302	EGI64294	Ants	Acromyrmex echinatior	hypothetical protein G5I_07279	3	Ant-TAContig8671,kmr25_comp82379_c2_seq1,Ant-TAContig8672,
	Ant-TAContig1780	3299	EFN65043	Ants	Camponotus floridanus	Olfactomedin-like protein 2A	2	Ant-TAContig1780,kmr25_comp83189_c0_seq24,
	kmr27_comp91090_c0_seq6	3298	EFN65951	Ants	Camponotus floridanus	Protein GPR107	2	kmr27_comp91090_c0_seq6,kmr27_comp91090_c0_seq9,
	kmr27_comp87732_c0_seq1	3297	EGI58838	Ants	Acromyrmex echinatior	LisH domain-containing protein ARMC9	6	kmr27_comp87732_c0_seq4,kmr27_comp87732_c0_seq1,Ant-TAContig6017,kmr27_comp87732_c0_seq3,kmr29_comp93005_c0_seq3,kmr29_comp93005_c0_seq4,
	kmr25_comp84937_c0_seq1	3296	E2AWM0	Ants	Camponotus floridanus	ZZ-type zinc finger-containing protein 3	3	kmr25_comp84937_c0_seq2,kmr25_comp84937_c0_seq1,kmr27_comp89558_c0_seq4,
	Ant-TAContig462	3294	EFN72964	Ants	Camponotus floridanus	Argininosuccinate lyase	2	Ant-TAContig462,kmr29_comp94484_c1_seq13,
	kmr27_comp86868_c0_seq1	3294	EFN77656	Ants	Harpegnathos saltator	Endophilin-B1	2	kmr27_comp86868_c0_seq1,Ant-TAContig2612,
	kmr27_comp89910_c0_seq1	3294	E2ALU5	Ants	Camponotus floridanus	Putative uncharacterized protein	2	kmr27_comp89910_c0_seq1,kmr27_comp89910_c0_seq2,
	kmr25_comp84287_c0_seq1	3294	E2AXS3	Ants	Camponotus floridanus	S-adenylmethionine decarboxylase proenzyme	2	kmr25_comp84287_c0_seq1,kmr25_comp84287_c0_seq7,
	kmr25_comp76922_c0_seq1	3292	E2AYS8	Ants	Camponotus floridanus	Tetratricopeptide repeat protein 37	3	kmr25_comp76922_c0_seq1,kmr27_comp86885_c0_seq4,kmr23_comp34557_c1_seq1,
	kmr25_comp83551_c0_seq1	3283	E2AV42	Ants	Camponotus floridanus	Rho GTPase-activating protein 18	3	kmr25_comp83551_c0_seq1,Ant-TAContig10104,kmr29_comp92111_c0_seq1,
	kmr23_comp70249_c0_seq1	3283	EFN62976	Ants	Camponotus floridanus	Transcription termination factor 2	5	kmr23_comp70249_c0_seq1,kmr29_comp125889_c0_seq1,Ant-TAContig6813,Ant-TAContig9989,kmr29_comp81532_c0_seq1,
	Ant-TAContig10422	3281	EFN62767	Ants	Camponotus floridanus	Protein KIAA1219	7	Ant-TAContig10424,Ant-TAContig10422,Ant-TAContig4051,Ant-TAContig4049,Ant-TAContig4050,kmr25_comp83536_c0_seq10,Ant-TAContig10425,
	kmr29_comp95424_c0_seq7	3279	EFN72287	Ants	Camponotus floridanus	Ankyrin repeat domain-containing protein 17	8	kmr29_comp95424_c0_seq7,Ant-TAContig1851,kmr27_comp89516_c13_seq9,kmr29_comp95424_c0_seq24,kmr25_comp83747_c2_seq5,kmr29_comp95424_c0_seq11,kmr29_comp95424_c0_seq21,kmr23_comp71341_c0_seq1,
	kmr25_comp82499_c0_seq1	3275	E2AIH7	Ants	Camponotus floridanus	Integrator complex subunit 8	3	kmr25_comp82499_c0_seq1,kmr25_comp82499_c0_seq4,kmr23_comp34906_c0_seq1,
	Ant-TAContig3664	3275	EFN73836	Ants	Camponotus floridanus	Pancreatic triacylglycerol lipase	9	Ant-TAContig6667,Ant-TAContig3665,Ant-TAContig3664,kmr25_comp85553_c4_seq3,Ant-TAContig2878,kmr25_comp85553_c4_seq6,Ant-TAContig3666,kmr25_comp85553_c4_seq10,kmr25_comp85553_c4_seq7,
	kmr27_comp88627_c1_seq1	3274	E2AJU7	Ants	Camponotus floridanus	ATP-binding cassette sub-family D member 3	2	kmr27_comp88627_c1_seq1,kmr27_comp88627_c1_seq4,
	kmr27_comp89163_c3_seq2	3274	EGI64607	Ants	Acromyrmex echinatior	Eukaryotic translation initiation factor 2-alpha kinase 4	2	kmr27_comp89163_c3_seq2,kmr27_comp89163_c3_seq3,
	Ant-TAContig2514	3271	EFN65572	Ants	Camponotus floridanus	EVI5-like protein	2	Ant-TAContig2514,kmr25_comp83755_c0_seq5,
	kmr27_comp91526_c4_seq1	3268	EFN73905	Ants	Camponotus floridanus	Uncharacterized protein KIAA0329/KIAA0297	3	kmr27_comp91526_c4_seq1,Ant-TAContig3962,kmr29_comp95225_c0_seq5,
	kmr23_comp71210_c0_seq1	3266	E2ABX0	Ants	Camponotus floridanus	Protein yellow	4	kmr23_comp71210_c0_seq1,kmr25_comp83594_c0_seq2,kmr27_comp88741_c1_seq1,kmr27_comp88741_c1_seq2,
	kmr31_comp1341_c0_seq1	3266	EFN70091	Ants	Camponotus floridanus	YTH domain-containing protein 1	4	kmr29_comp91585_c1_seq2,kmr27_comp82214_c0_seq2,kmr31_comp1341_c0_seq1,kmr27_comp82214_c0_seq3,
	Ant-TAContig5951	3263	EFN66531	Ants	Camponotus floridanus	Membrane metallo-endopeptidase-like 1	4	Ant-TAContig5951,kmr25_comp84587_c0_seq3,kmr25_comp84587_c0_seq4,kmr25_comp84587_c0_seq7,
	kmr27_comp90011_c0_seq1	3262	E2AX14	Ants	Camponotus floridanus	Neuropeptides capa receptor	2	kmr27_comp90011_c0_seq1,Ant-TAContig2148,
	Ant-TAContig2420	3256	EFN73299	Ants	Camponotus floridanus	Codanin-1	2	Ant-TAContig2420,Ant-TAContig2421,
	kmr27_comp86761_c0_seq1	3254	EFN70168	Ants	Camponotus floridanus	Uncharacterized protein C4orf29-like protein	3	kmr27_comp86761_c0_seq1,kmr27_comp86761_c0_seq2,kmr25_comp82100_c0_seq5,
	kmr25_comp72186_c0_seq1	3251	E2AS22	Ants	Camponotus floridanus	Translocation protein SEC62	2	kmr25_comp72186_c0_seq1,kmr23_comp71496_c0_seq1,
	kmr25_comp79833_c0_seq1	3250	E2A1P9	Ants	Camponotus floridanus	RNA polymerase-associated protein Rtf1	2	kmr23_comp54222_c0_seq1,kmr25_comp79833_c0_seq1,
	kmr27_comp90901_c1_seq1	3250	EFN67612	Ants	Camponotus floridanus	WD repeat-containing protein 26	8	kmr27_comp90901_c1_seq2,kmr27_comp90901_c1_seq1,kmr25_comp80974_c0_seq3,kmr25_comp80974_c0_seq6,kmr29_comp92298_c0_seq5,kmr23_comp54373_c0_seq1,kmr25_comp80974_c0_seq1,kmr27_comp90901_c1_seq7,
	kmr27_comp88022_c0_seq1	3247	EFN64092	Ants	Camponotus floridanus	Probable ATP-dependent RNA helicase DDX17	3	kmr27_comp88022_c0_seq1,kmr25_comp82334_c0_seq1,kmr27_comp88022_c0_seq3,
	Ant-TAContig7345	3247	EFN62851	Ants	Camponotus floridanus	Rho-related BTB domain-containing protein 1	4	Ant-TAContig7345,Ant-TAContig8986,Ant-TAContig10831,kmr27_comp91114_c1_seq54,
	Ant-TAContig3460	3246	EFN61167	Ants	Camponotus floridanus	hypothetical protein EAG_12725	2	Ant-TAContig3460,Ant-TAContig364,
	Ant-TAContig4947	3243	EFN64304	Ants	Camponotus floridanus	Probable G-protein coupled receptor 158	3	kmr27_comp90912_c2_seq2,Ant-TAContig4947,kmr25_comp84690_c0_seq3,
	kmr25_comp77352_c0_seq1	3242	E1ZVF1	Ants	Camponotus floridanus	Nucleolar protein 9	4	kmr25_comp77352_c0_seq1,kmr23_comp54763_c0_seq1,kmr29_comp87280_c0_seq6,kmr29_comp87280_c0_seq8,
	kmr29_comp92560_c8_seq1	3241	E2AWS9	Ants	Camponotus floridanus	Protein hairless	4	kmr29_comp92560_c8_seq1,Ant-TAContig11707,kmr27_comp88710_c9_seq2,kmr23_comp65093_c1_seq1,
	kmr27_comp88885_c0_seq1	3240	EGI64245	Ants	Acromyrmex echinatior	Inositol polyphosphate 5-phosphatase OCRL-1	8	kmr27_comp88885_c0_seq1,kmr27_comp88885_c0_seq3,kmr27_comp88885_c0_seq2,kmr27_comp88885_c0_seq5,kmr27_comp88885_c0_seq11,kmr27_comp88885_c0_seq9,kmr23_comp69578_c1_seq1,kmr27_comp88885_c0_seq14,
	kmr25_comp82747_c0_seq1	3235	E9JD28	Ants	Solenopsis invicta	Putative uncharacterized protein (Fragment)	3	kmr25_comp82747_c0_seq1,kmr29_comp94068_c0_seq4,kmr29_comp94068_c0_seq3,
	kmr23_comp74189_c0_seq1	3234	EFN61467	Ants	Camponotus floridanus	Nuclear valosin-containing protein-like	2	kmr23_comp74189_c0_seq1,kmr25_comp39003_c0_seq2,
	Ant-TAContig8721	3234	EFN60510	Ants	Camponotus floridanus	PR domain zinc finger protein 1	2	Ant-TAContig8721,kmr23_comp68821_c0_seq1,
	kmr25_comp83067_c0_seq1	3227	E2AFE7	Ants	Camponotus floridanus	Piwi-like protein 1	2	kmr25_comp83067_c0_seq1,kmr27_comp86234_c0_seq2,
	kmr29_comp61490_c1_seq1	3226	E2AXC8	Ants	Camponotus floridanus	Kinase suppressor of Ras 2	2	kmr29_comp61490_c1_seq1,kmr23_comp33844_c1_seq1,
	kmr25_comp84282_c0_seq1	3225	EFN61305	Ants	Camponotus floridanus	Insulin-like growth factor-binding protein complex acid labile chain	3	kmr25_comp84282_c0_seq1,kmr25_comp84282_c0_seq2,kmr27_comp90433_c0_seq3,
	Ant-TAContig2971	3222	EFN88401	Ants	Harpegnathos saltator	Coiled-coil domain-containing protein 13	4	kmr27_comp89862_c0_seq5,Ant-TAContig2971,kmr27_comp89862_c0_seq6,kmr25_comp82733_c0_seq2,
	Ant-TAContig3021	3220	EFN69843	Ants	Camponotus floridanus	hypothetical protein EAG_11461	5	Ant-TAContig3021,Ant-TAContig3013,Ant-TAContig3014,Ant-TAContig3018,Ant-TAContig3020,
	kmr25_comp77671_c1_seq1	3219	EFN69533	Ants	Camponotus floridanus	Exocyst complex component 7	2	kmr25_comp77671_c1_seq1,kmr27_comp86518_c1_seq2,
	kmr27_comp89668_c0_seq1	3218	E2AY34	Ants	Camponotus floridanus	Circadian locomoter output cycles protein kaput	4	Ant-TAContig4596,kmr29_comp95401_c0_seq4,kmr27_comp89668_c0_seq1,kmr25_comp84122_c0_seq8,
	Ant-TAContig4592	3218	EFN67023	Ants	Camponotus floridanus	Wiskott-Aldrich syndrome protein family member 3	3	Ant-TAContig4592,kmr27_comp90086_c1_seq3,kmr27_comp90086_c1_seq2,
	Ant-TAContig3495	3217	EFN65060	Ants	Camponotus floridanus	hypothetical protein EAG_12947	2	Ant-TAContig3495,Ant-TAContig10679,
	Ant-TAContig3637	3215	EFN61580	Ants	Camponotus floridanus	UDP-glucuronosyltransferase 1-9	5	Ant-TAContig3637,kmr25_comp83671_c1_seq1,kmr27_comp88653_c0_seq2,kmr23_comp69000_c5_seq1,kmr29_comp93280_c0_seq4,
	kmr29_comp92084_c0_seq1	3213	E2A3L3	Ants	Camponotus floridanus	26S proteasome regulatory subunit rpn1	2	kmr29_comp92084_c0_seq1,Ant-TAContig4104,
	Ant-TAContig394	3213	EFN61975	Ants	Camponotus floridanus	Ras GTPase-activating-like protein IQGAP1	2	Ant-TAContig394,kmr31_comp11680_c0_seq1,
	kmr27_comp89814_c0_seq12	3211	EFZ12690	Ants	Solenopsis invicta	hypothetical protein SINV_11492	13	kmr29_comp95270_c0_seq16,kmr29_comp95270_c0_seq13,kmr29_comp95270_c0_seq10,kmr29_comp95270_c0_seq5,kmr29_comp95270_c0_seq1,kmr27_comp89814_c0_seq12,Ant-TAContig10225,kmr29_comp93774_c1_seq5,kmr29_comp95270_c0_seq26,kmr29_comp95270_c0_seq27,Ant-TAContig8083,Ant-TAContig8084,kmr27_comp88645_c0_seq13,
	Ant-TAContig1532	3209	EFN62842	Ants	Camponotus floridanus	Solute carrier family 2, facilitated glucose transporter member 8	2	Ant-TAContig1532,Ant-TAContig9124,
	Ant-TAContig3422	3209	EFN71766	Ants	Camponotus floridanus	Vacuolar protein sorting-associated protein 16-like protein	2	Ant-TAContig3422,kmr27_comp85575_c0_seq2,
	kmr25_comp85308_c1_seq1	3208	EFN66720	Ants	Camponotus floridanus	Ras-specific guanine nucleotide-releasing factor 2	4	Ant-TAContig4269,kmr25_comp85308_c1_seq1,kmr25_comp85308_c1_seq10,kmr25_comp85308_c1_seq11,
	kmr23_comp72711_c0_seq1	3208	EFN73830	Ants	Camponotus floridanus	Translation initiation factor eIF-2B subunit gamma	2	kmr23_comp72711_c0_seq1,kmr27_comp89801_c0_seq2,
	Ant-TAContig4439	3206	EFZ20605	Ants	Solenopsis invicta	hypothetical protein SINV_15186	2	Ant-TAContig4439,kmr25_comp77244_c0_seq2,
	kmr27_comp91601_c1_seq2	3206	EFN61300	Ants	Camponotus floridanus	Solute carrier family 22 member 3	4	kmr27_comp91601_c1_seq2,Ant-TAContig1870,Ant-TAContig5331,kmr25_comp85701_c1_seq14,
	kmr27_comp91504_c1_seq1	3206	F4X088	Ants	Acromyrmex echinatior	UPF0418 protein FAM164A	2	kmr27_comp91504_c1_seq1,kmr27_comp91504_c1_seq4,
	kmr23_comp33607_c0_seq1	3203	EFN64920	Ants	Camponotus floridanus	Testis-expressed protein 14	7	kmr27_comp85151_c0_seq2,kmr27_comp85151_c0_seq3,kmr23_comp33607_c0_seq1,kmr29_comp91528_c0_seq4,kmr27_comp85151_c0_seq6,kmr27_comp85151_c0_seq4,kmr25_comp71848_c0_seq2,
	kmr25_comp61472_c0_seq1	3201	E2ADQ9	Ants	Camponotus floridanus	Pleckstrin-like proteiny domain-containing family M member 3	2	kmr25_comp61472_c0_seq1,kmr23_comp72670_c0_seq1,
	kmr25_comp83533_c0_seq1	3201	EFN72756	Ants	Camponotus floridanus	UPF0415 protein C7orf25-like protein	2	kmr25_comp83533_c0_seq1,Ant-TAContig11696,
	Ant-TAContig1651	3197	EFN66439	Ants	Camponotus floridanus	DNA repair and recombination protein RAD54B	6	Ant-TAContig1651,kmr25_comp73736_c0_seq5,kmr25_comp78145_c1_seq1,kmr25_comp73736_c0_seq1,kmr25_comp73736_c0_seq4,kmr23_comp69090_c2_seq1,
	kmr29_comp96491_c0_seq9	3196	EFN66623	Ants	Camponotus floridanus	Asparagine synthetase domain-containing protein 1	3	Ant-TAContig3026,kmr29_comp96491_c0_seq9,kmr27_comp91378_c2_seq36,
	kmr29_comp95483_c0_seq1	3194	E1ZVU1	Ants	Camponotus floridanus	Anaphase-promoting complex subunit 5	2	kmr29_comp95483_c0_seq1,kmr29_comp95483_c0_seq8,
	kmr31_comp10904_c0_seq1	3192	EFN74210	Ants	Camponotus floridanus	Gamma-aminobutyric acid type B receptor subunit 1	2	kmr31_comp10904_c0_seq1,kmr27_comp90957_c2_seq2,
	kmr23_comp75633_c0_seq1	3192	EFN72205	Ants	Camponotus floridanus	Wolframin	2	kmr23_comp75633_c0_seq1,kmr25_comp51398_c0_seq1,
	kmr27_comp87912_c0_seq1	3186	E2AAD6	Ants	Camponotus floridanus	Vacuolar protein sorting-associated protein 53-like protein	2	kmr27_comp87912_c0_seq1,kmr29_comp94675_c0_seq5,
	Ant-TAContig660	3186	EFN69799	Ants	Camponotus floridanus	Zinc finger protein ZPR1	5	Ant-TAContig660,Ant-TAContig2637,Ant-TAContig2638,Ant-TAContig2639,kmr27_comp90349_c0_seq1,
	kmr29_comp96945_c1_seq18	3185	EFN73096	Ants	Camponotus floridanus	Spermatogenesis-associated protein 5	2	kmr29_comp96945_c1_seq18,kmr29_comp96945_c1_seq21,
	kmr27_comp89336_c4_seq18	3184	EFN66708	Ants	Camponotus floridanus	hypothetical protein EAG_00698	5	kmr25_comp83873_c0_seq23,kmr27_comp89336_c4_seq30,kmr27_comp89336_c4_seq18,kmr25_comp83873_c0_seq25,kmr27_comp89336_c4_seq32,
	kmr29_comp96907_c0_seq1	3182	E2A8E1	Ants	Camponotus floridanus	Poly(A) polymerase gamma	3	Ant-TAContig11447,kmr29_comp96907_c0_seq1,kmr23_comp69847_c12_seq1,
	Ant-TAContig8215	3182	EFN67750	Ants	Camponotus floridanus	Transmembrane protein 131	2	kmr29_comp94969_c1_seq2,Ant-TAContig8215,
	kmr31_comp3816_c0_seq1	3179	E2AU18	Ants	Camponotus floridanus	Acylamino-acid-releasing enzyme	2	kmr31_comp3816_c0_seq1,kmr27_comp88161_c0_seq1,
	Ant-TAContig373	3177	EFN66188	Ants	Camponotus floridanus	Protein cereblon	2	Ant-TAContig373,Ant-TAContig5056,
	Ant-TAContig2859	3175	EFN60941	Ants	Camponotus floridanus	Fanconi anemia group D2 protein	3	Ant-TAContig2859,Ant-TAContig7843,kmr23_comp56751_c0_seq1,
	kmr25_comp81895_c0_seq1	3175	E2AXL7	Ants	Camponotus floridanus	Mesoderm induction early response protein 1	3	kmr25_comp81895_c0_seq1,kmr27_comp89409_c1_seq4,Ant-TAContig5676,
	kmr25_comp81944_c0_seq1	3174	EFN70717	Ants	Camponotus floridanus	Lutropin-choriogonadotropic hormone receptor	2	kmr25_comp81944_c0_seq1,kmr27_comp87234_c0_seq2,
	kmr27_comp85184_c0_seq1	3174	E2A8T4	Ants	Camponotus floridanus	Putative uncharacterized protein	2	kmr27_comp85184_c0_seq1,Ant-TAContig636,
	Ant-TAContig96	3171	EFN65627	Ants	Camponotus floridanus	hypothetical protein EAG_10884	2	Ant-TAContig96,kmr23_comp33942_c3_seq1,
	Ant-TAContig30	3169	EFN69034	Ants	Camponotus floridanus	Serine/threonine-protein kinase TBK1	2	Ant-TAContig30,kmr25_comp79702_c0_seq3,
	Ant-TAContig11783	3169	EFN61529	Ants	Camponotus floridanus	U3 small nucleolar ribonucleoprotein protein MPP10	6	Ant-TAContig6832,Ant-TAContig11783,kmr29_comp96871_c0_seq2,Ant-TAContig6333,kmr29_comp96871_c0_seq13,kmr27_comp88133_c2_seq4,
	kmr27_comp89488_c0_seq1	3168	E2ANU2	Ants	Camponotus floridanus	Phpholipase D1	5	kmr27_comp89488_c0_seq1,Ant-TAContig3939,kmr25_comp81277_c1_seq1,kmr23_comp68171_c0_seq1,kmr25_comp81277_c1_seq3,
	kmr23_comp78856_c0_seq1	3167	EFN65597	Ants	Camponotus floridanus	Aminopeptidase N	2	kmr23_comp78856_c0_seq1,kmr25_comp73201_c0_seq2,
	kmr25_comp82755_c0_seq1	3163	EFN66510	Ants	Camponotus floridanus	Transmembrane GTPase Marf	2	kmr25_comp82755_c0_seq2,kmr25_comp82755_c0_seq1,
	Ant-TAContig7994	3161	EFN60822	Ants	Camponotus floridanus	hypothetical protein EAG_12146	6	kmr23_comp68694_c3_seq1,kmr27_comp87891_c1_seq3,kmr27_comp87891_c1_seq7,Ant-TAContig7995,Ant-TAContig7994,kmr25_comp82748_c2_seq3,
	kmr25_comp83229_c0_seq1	3161	EFN69548	Ants	Camponotus floridanus	Lipase maturation factor 2	2	kmr25_comp83229_c0_seq1,kmr29_comp90708_c0_seq1,
	Ant-TAContig4151	3161	EFN79218	Ants	Harpegnathos saltator	Uncharacterized protein CG3556	4	Ant-TAContig4151,kmr25_comp84214_c0_seq4,kmr27_comp91856_c1_seq13,kmr25_comp84214_c0_seq3,
	kmr27_comp90090_c0_seq1	3160	E2ANS2	Ants	Camponotus floridanus	Aromatic-L-amino-acid decarboxylase	2	kmr27_comp90090_c0_seq1,kmr25_comp84350_c0_seq2,
	kmr27_comp81235_c0_seq1	3160	EGI57938	Ants	Acromyrmex echinatior	DNA replication licensing factor Mcm2	2	kmr25_comp72535_c0_seq1,kmr27_comp81235_c0_seq1,
	kmr29_comp96895_c0_seq2	3160	EFN68770	Ants	Camponotus floridanus	E3 SUMO-protein ligase PIAS1	5	kmr29_comp96895_c0_seq2,Ant-TAContig7577,Ant-TAContig7578,Ant-TAContig11432,kmr29_comp96895_c0_seq6,
	kmr29_comp96251_c0_seq1	3159	E2AX88	Ants	Camponotus floridanus	SON protein	5	kmr23_comp67346_c0_seq1,kmr29_comp96251_c0_seq1,Ant-TAContig8983,kmr29_comp96251_c0_seq13,kmr29_comp96251_c0_seq34,
	kmr29_comp94968_c3_seq1	3155	E9IXE0	Ants	Solenopsis invicta	Putative uncharacterized protein (Fragment)	13	kmr27_comp89869_c2_seq29,Ant-TAContig8321,Ant-TAContig4665,Ant-TAContig2378,Ant-TAContig8322,Ant-TAContig4664,Ant-TAContig4663,kmr27_comp89869_c2_seq32,Insect-TAContig556,Insect-TAContig65,kmr27_comp89869_c2_seq25,kmr29_comp94968_c3_seq1,Ant-TAContig6075,
	Ant-TAContig2609	3154	EFN72027	Ants	Camponotus floridanus	Endoplasmic reticulum mannosyl-oligosaccharide 1,2-alpha-mannosidase	3	Ant-TAContig2609,kmr27_comp84696_c0_seq3,kmr27_comp84696_c0_seq4,
	kmr25_comp83967_c1_seq1	3153	E1ZVF2	Ants	Camponotus floridanus	DNA (Cytine-5)-methyltransferase 3A	5	kmr25_comp83967_c1_seq1,kmr25_comp83967_c1_seq9,kmr27_comp89874_c2_seq4,Ant-TAContig2769,kmr27_comp89874_c2_seq10,
	kmr27_comp86726_c0_seq1	3152	E2BPT0	Ants	Harathos saltator	Stromal interaction molecule-like protein	2	kmr27_comp86726_c0_seq1,Ant-TAContig4385,
	kmr27_comp89594_c0_seq1	3151	F4X5V0	Ants	Acromyrmex echinatior	Protein LMBR1L	2	kmr27_comp89594_c0_seq1,kmr29_comp94753_c0_seq3,
	kmr25_comp85207_c0_seq1	3149	E9IHM8	Ants	Solenopsis invicta	Putative uncharacterized protein (Fragment)	15	kmr25_comp85207_c0_seq1,Ant-TAContig5123,Ant-TAContig5124,Ant-TAContig5125,Ant-TAContig6103,Ant-TAContig8991,Ant-TAContig10916,Ant-TAContig10917,Ant-TAContig10918,kmr27_comp91140_c0_seq47,kmr27_comp91140_c0_seq69,kmr29_comp96218_c0_seq33,kmr27_comp91140_c0_seq44,kmr27_comp91140_c0_seq45,kmr27_comp91140_c0_seq62,
	kmr27_comp90658_c0_seq1	3148	EFN61695	Ants	Camponotus floridanus	UPF0469 protein KIAA0907-like protein	2	kmr27_comp90658_c0_seq1,kmr27_comp90658_c0_seq20,
	Ant-TAContig1376	3146	EGI65384	Ants	Acromyrmex echinatior	Glutamine synthetase 2 cytoplasmic	3	kmr27_comp56982_c0_seq2,Ant-TAContig1376,kmr25_comp63329_c0_seq3,
	Ant-TAContig393	3145	EFN64786	Ants	Camponotus floridanus	UPF0563 protein	3	Ant-TAContig1519,Ant-TAContig393,kmr25_comp85045_c4_seq2,
	kmr27_comp89532_c3_seq1	3144	E1ZYC3	Ants	Camponotus floridanus	OTU domain-containing protein 4	3	kmr27_comp89532_c3_seq1,kmr25_comp83970_c4_seq8,kmr27_comp89532_c3_seq10,
	kmr25_comp81954_c1_seq1	3143	EFN60412	Ants	Camponotus floridanus	72 kDa inositol polyphosphate 5-phosphatase	2	kmr25_comp81954_c1_seq1,kmr29_comp91068_c0_seq1,
	kmr29_comp94007_c0_seq1	3141	EFN68706	Ants	Camponotus floridanus	Acetylcholinesterase	16	kmr29_comp94007_c0_seq10,kmr29_comp94007_c0_seq8,kmr29_comp94007_c0_seq2,Ant-TAContig2651,kmr29_comp94007_c0_seq7,kmr29_comp94007_c0_seq5,kmr29_comp94007_c0_seq4,kmr29_comp94007_c0_seq1,kmr29_comp94007_c0_seq12,kmr29_comp94007_c0_seq9,kmr29_comp94007_c0_seq3,kmr29_comp94007_c0_seq11,kmr29_comp94007_c0_seq13,kmr29_comp94007_c0_seq14,kmr29_comp94007_c0_seq16,kmr29_comp94007_c0_seq17,
	kmr29_comp95558_c0_seq2	3140	EGI58316	Ants	Acromyrmex echinatior	Ankyrin repeat domain-containing protein 27	2	kmr29_comp95558_c0_seq2,kmr29_comp95558_c0_seq5,
	kmr25_comp77332_c0_seq1	3138	EGI57905	Ants	Acromyrmex echinatior	Solute carrier organic anion transporter family member 4A1	5	kmr25_comp77332_c0_seq1,kmr27_comp84473_c0_seq2,kmr25_comp77332_c0_seq2,kmr23_comp54756_c1_seq1,kmr27_comp84473_c0_seq6,
	kmr27_comp88485_c2_seq1	3138	E2A431	Ants	Camponotus floridanus	Tudor domain-containing protein 3	4	kmr27_comp88485_c2_seq1,Ant-TAContig4691,Ant-TAContig7011,Ant-TAContig8056,
	Ant-TAContig4730	3137	EFN73026	Ants	Camponotus floridanus	Formin-binding protein 1-like	2	Ant-TAContig4730,Ant-TAContig8091,
	Ant-TAContig5306	3135	EGI67005	Ants	Acromyrmex echinatior	Programmed cell death 6-interacting protein	2	Ant-TAContig5306,kmr25_comp81300_c0_seq2,
	Ant-TAContig83	3130	EFN61301	Ants	Camponotus floridanus	Ectonucleotide pyrophosphatase/phosphodiesterase family member 4	19	Ant-TAContig83,kmr25_comp85530_c2_seq19,Ant-TAContig4142,Ant-TAContig6283,Ant-TAContig6284,Ant-TAContig6285,Ant-TAContig7428,Ant-TAContig9137,kmr27_comp91323_c4_seq6,kmr25_comp85530_c2_seq38,kmr25_comp85530_c2_seq28,kmr27_comp91323_c4_seq36,kmr27_comp91323_c4_seq14,kmr27_comp91323_c4_seq4,kmr27_comp91323_c4_seq53,kmr27_comp91323_c4_seq17,kmr27_comp91323_c4_seq37,kmr27_comp91323_c4_seq38,kmr27_com…
	kmr23_comp33688_c0_seq1	3128	EFN68388	Ants	Camponotus floridanus	ATP-binding cassette sub-family D member 1	2	kmr23_comp33688_c0_seq1,kmr25_comp81432_c0_seq2,
	kmr27_comp89800_c10_seq1	3128	EFN67572	Ants	Camponotus floridanus	Dolichyl-diphosphooligosaccharide--protein glycosyltransferase subunit STT3B	2	kmr27_comp89800_c10_seq1,kmr23_comp33921_c2_seq1,
	kmr27_comp87502_c2_seq1	3127	E9IQK4	Ants	Solenopsis invicta	Putative uncharacterized protein (Fragment)	3	kmr27_comp87502_c2_seq1,kmr27_comp87502_c2_seq2,kmr25_comp81459_c0_seq1,
	kmr25_comp84223_c0_seq1	3127	E2ANG6	Ants	Camponotus floridanus	Sodium-independent sulfate anion transporter	6	kmr25_comp84223_c0_seq1,Ant-TAContig4773,Ant-TAContig4774,kmr27_comp90130_c0_seq6,kmr27_comp90130_c0_seq12,kmr25_comp84223_c0_seq6,
	Ant-TAContig3784	3124	EFN72883	Ants	Camponotus floridanus	Neutral alpha-glucosidase AB	2	Ant-TAContig3784,kmr23_comp33999_c1_seq1,
	Ant-TAContig3629	3122	EFN71977	Ants	Camponotus floridanus	Mitochondrial sodium/hydrogen exchanger NHA2	2	Ant-TAContig3629,kmr27_comp91400_c0_seq2,
	kmr29_comp95364_c2_seq7	3122	E2A5D7	Ants	Camponotus floridanus	Putative uncharacterized protein	2	kmr29_comp95364_c2_seq7,kmr25_comp82956_c1_seq3,
	kmr25_comp82814_c0_seq1	3118	E2A0A8	Ants	Camponotus floridanus	tRNA guanine-2'-O-methyltransferase TRM13-like protein	2	kmr25_comp82814_c0_seq1,kmr25_comp82814_c0_seq2,
	kmr27_comp88044_c1_seq1	3116	F4X5R6	Ants	Acromyrmex echinatior	Mediator of RNA polymerase II transcription subunit 16	5	kmr27_comp88044_c1_seq8,Ant-TAContig1624,Ant-TAContig3311,kmr27_comp88044_c1_seq1,kmr23_comp61202_c0_seq1,
	Ant-TAContig891	3113	EFN72064	Ants	Camponotus floridanus	hypothetical protein EAG_13797	3	Ant-TAContig891,Ant-TAContig3392,kmr29_comp95314_c0_seq8,
	Ant-TAContig1294	3111	EFN70063	Ants	Camponotus floridanus	UPF0407 protein CG10958	2	Ant-TAContig1294,kmr25_comp80089_c0_seq2,
	kmr29_comp96308_c2_seq4	3108	E1ZZE9	Ants	Camponotus floridanus	Glycylphphatidylinitol anchor attachment 1 protein	5	kmr29_comp96308_c2_seq9,kmr29_comp96308_c2_seq4,kmr29_comp96308_c2_seq7,kmr25_comp84935_c1_seq5,kmr29_comp96308_c2_seq16,
	kmr27_comp89189_c1_seq1	3108	E2BPR1	Ants	Harathos saltator	Neuronal acetylcholine receptor subunit alpha-10	3	kmr27_comp89189_c1_seq1,kmr27_comp89189_c1_seq7,kmr25_comp83516_c0_seq8,
	kmr23_comp73574_c0_seq1	3108	EFN67573	Ants	Camponotus floridanus	UPF0622 protein	2	kmr23_comp73574_c0_seq1,kmr25_comp72886_c0_seq2,
	kmr29_comp94771_c4_seq1	3107	EFN67964	Ants	Camponotus floridanus	Dipeptidyl peptidase 4	4	kmr25_comp83429_c3_seq2,Ant-TAContig2276,kmr29_comp94771_c4_seq1,kmr25_comp83429_c3_seq4,
	kmr29_comp96414_c2_seq1	3104	E2AH19	Ants	Camponotus floridanus	Protein disulfide-isomerase A5	2	kmr29_comp96414_c2_seq1,kmr29_comp96414_c2_seq2,
	Ant-TAContig298	3103	EFZ19011	Ants	Solenopsis invicta	hypothetical protein SINV_04164	3	Ant-TAContig298,kmr23_comp69112_c0_seq1,kmr29_comp95243_c1_seq9,
	kmr25_comp83198_c0_seq1	3100	EFN74860	Ants	Camponotus floridanus	JmjC domain-containing histone demethylation protein 1D	3	kmr25_comp83198_c0_seq1,Ant-TAContig1736,kmr25_comp83198_c0_seq3,
	kmr25_comp80716_c1_seq1	3099	E2AL99	Ants	Camponotus floridanus	Bromodomain-containing protein 7	2	kmr25_comp80716_c1_seq1,kmr25_comp80716_c1_seq4,
	kmr25_comp81988_c3_seq1	3099	E2ARX4	Ants	Camponotus floridanus	TBC1 domain family member 24	12	kmr25_comp81988_c3_seq1,Ant-TAContig1726,Ant-TAContig5764,kmr27_comp88014_c3_seq47,kmr27_comp88014_c3_seq49,kmr27_comp88014_c3_seq21,kmr25_comp81988_c3_seq17,kmr27_comp88014_c3_seq22,kmr27_comp88014_c3_seq12,kmr27_comp88014_c3_seq18,kmr25_comp81988_c3_seq15,kmr27_comp88014_c3_seq20,
	Ant-TAContig2091	3094	EFN74991	Ants	Camponotus floridanus	hypothetical protein EAG_05134	2	Ant-TAContig2091,kmr29_comp87240_c0_seq2,
	kmr29_comp94817_c0_seq5	3089	EFN74887	Ants	Camponotus floridanus	TATA element modulatory factor	9	kmr29_comp94817_c0_seq5,kmr29_comp94817_c0_seq7,kmr29_comp94817_c0_seq6,kmr29_comp94817_c0_seq8,Ant-TAContig1904,Ant-TAContig5133,Ant-TAContig8171,Ant-TAContig8172,kmr25_comp82833_c1_seq5,
	kmr23_comp70942_c0_seq1	3083	EFZ14973	Ants	Solenopsis invicta	hypothetical protein SINV_01110	2	kmr23_comp70942_c0_seq1,kmr29_comp85589_c0_seq2,
	Ant-TAContig10429	3083	EFN61853	Ants	Camponotus floridanus	Mitochondrial uncoupling protein 2	5	Ant-TAContig11864,Ant-TAContig10429,Ant-TAContig10430,kmr29_comp94915_c3_seq6,kmr23_comp71309_c0_seq1,
	Ant-TAContig4822	3081	EFN62390	Ants	Camponotus floridanus	4-coumarate--CoA ligase 1	17	kmr25_comp85751_c0_seq2,Ant-TAContig4822,Ant-TAContig4817,Ant-TAContig4818,Ant-TAContig4819,Ant-TAContig4820,Ant-TAContig4821,kmr27_comp91291_c0_seq12,kmr23_comp67323_c0_seq1,kmr25_comp85751_c0_seq10,kmr25_comp85751_c0_seq7,kmr25_comp85751_c0_seq4,kmr25_comp85751_c0_seq8,kmr25_comp85751_c0_seq6,kmr25_comp85751_c0_seq26,kmr25_comp85751_c0_seq27,kmr27_comp91291_c0_seq24,
	kmr23_comp34088_c1_seq1	3081	EGI67080	Ants	Acromyrmex echinatior	LAS1-like protein	19	Ant-TAContig7687,kmr27_comp91791_c1_seq2,kmr31_comp2093_c0_seq1,kmr23_comp34088_c1_seq1,Ant-TAContig11558,Ant-TAContig1510,Ant-TAContig2051,Ant-TAContig7774,Ant-TAContig7775,Ant-TAContig11663,Ant-TAContig11664,Ant-TAContig11665,Ant-TAContig11666,kmr31_comp2872_c1_seq26,kmr29_comp97044_c0_seq30,kmr29_comp91324_c0_seq2,kmr25_comp81006_c0_seq4,kmr25_comp81006_c0_seq2,kmr25_comp81006_c0_seq5,
	Ant-TAContig113	3081	EFN66219	Ants	Camponotus floridanus	Membrane metallo-endopeptidase-like 1	5	Ant-TAContig113,Ant-TAContig9794,Ant-TAContig7696,Ant-TAContig9793,kmr29_comp96962_c0_seq5,
	kmr27_comp89671_c3_seq4	3080	EFN68129	Ants	Camponotus floridanus	Glycogenin-1	4	kmr27_comp89671_c3_seq4,kmr27_comp89671_c3_seq14,kmr25_comp83667_c0_seq2,kmr27_comp89671_c3_seq7,
	Ant-TAContig4386	3079	EFZ18061	Ants	Solenopsis invicta	hypothetical protein SINV_00113	2	Ant-TAContig4386,kmr29_comp95466_c0_seq2,
	Ant-TAContig700	3079	EFN60501	Ants	Camponotus floridanus	Uncharacterized protein C1orf112	3	Ant-TAContig700,Ant-TAContig5372,kmr27_comp90592_c0_seq4,
	kmr29_comp92488_c0_seq1	3078	EGI62513	Ants	Acromyrmex echinatior	N-acetyllactosaminide beta-1,3-N-acetylglucosaminyltransferase	6	kmr29_comp92488_c0_seq1,kmr29_comp92488_c0_seq2,Ant-TAContig3916,kmr23_comp64920_c0_seq1,kmr27_comp87697_c1_seq3,kmr27_comp87697_c1_seq4,
	kmr23_comp53823_c0_seq1	3077	EFN70124	Ants	Camponotus floridanus	MMS19 nucleotide excision repair protein-like protein	2	kmr23_comp53823_c0_seq1,kmr25_comp77957_c0_seq3,
	kmr29_comp90683_c1_seq1	3073	E9IGT2	Ants	Solenopsis invicta	Putative uncharacterized protein (Fragment)	3	Ant-TAContig550,kmr29_comp90683_c1_seq1,kmr25_comp81877_c0_seq4,
	kmr23_comp75625_c0_seq1	3073	EFN70753	Ants	Camponotus floridanus	U6 snRNA-specific terminal uridylyltransferase 1	4	kmr23_comp75625_c0_seq1,kmr25_comp71816_c0_seq2,kmr27_comp81719_c0_seq2,kmr27_comp81719_c0_seq4,
	kmr25_comp82307_c0_seq1	3071	E2AET2	Ants	Camponotus floridanus	Protein tamozhennic	2	kmr25_comp82307_c0_seq1,Ant-TAContig2266,
	kmr25_comp81514_c0_seq9	3069	EGI59734	Ants	Acromyrmex echinatior	Serine/threonine-protein kinase SIK2	2	kmr25_comp81514_c0_seq9,kmr25_comp81514_c0_seq16,
	kmr23_comp75386_c0_seq1	3069	EFN68453	Ants	Camponotus floridanus	UV radiation resistance-associated gene protein	4	kmr25_comp77106_c0_seq2,kmr25_comp77106_c0_seq3,kmr23_comp75386_c0_seq1,kmr25_comp77106_c0_seq4,
	Ant-TAContig4610	3058	EFN71597	Ants	Camponotus floridanus	Glycerol-3-phosphate acyltransferase, mitochondrial	2	Ant-TAContig4610,kmr27_comp90500_c0_seq1,
	Ant-TAContig1908	3056	EFN73895	Ants	Camponotus floridanus	SH2B adapter protein 2	2	Ant-TAContig1908,kmr23_comp68726_c0_seq1,
	Ant-TAContig454	3055	EFN66714	Ants	Camponotus floridanus	Autophagy-related protein 3	2	Ant-TAContig454,kmr31_comp10924_c0_seq1,
	kmr25_comp84879_c4_seq3	3055	EFN61390	Ants	Camponotus floridanus	Endophilin-A	7	kmr27_comp90285_c2_seq7,kmr25_comp84879_c4_seq3,kmr29_comp94857_c0_seq8,kmr31_comp8883_c0_seq1,kmr25_comp84879_c4_seq5,kmr27_comp90285_c2_seq10,kmr29_comp94857_c0_seq14,
	Ant-TAContig5802	3055	EFN61063	Ants	Camponotus floridanus	Solute carrier family 15 member 1	7	Ant-TAContig5802,Ant-TAContig5801,Ant-TAContig5803,Ant-TAContig8655,kmr25_comp84918_c1_seq27,kmr25_comp84918_c1_seq20,kmr25_comp84918_c1_seq24,
	kmr27_comp86018_c0_seq1	3049	EFN63665	Ants	Camponotus floridanus	E3 ubiquitin-protein ligase Topors	6	kmr27_comp86018_c0_seq1,kmr27_comp86018_c0_seq3,kmr23_comp73442_c0_seq1,kmr25_comp71996_c0_seq2,kmr27_comp86018_c0_seq5,kmr29_comp89948_c0_seq4,
	kmr27_comp89667_c0_seq2	3049	F4X5H0	Ants	Acromyrmex echinatior	Synaptic vesicle glycoprotein 2B (Fragment)	3	kmr27_comp89667_c0_seq3,kmr27_comp89667_c0_seq2,kmr23_comp58305_c4_seq1,
	kmr27_comp84817_c0_seq1	3047	E2ABH5	Ants	Camponotus floridanus	Regulator of G-protein signaling 12	2	kmr27_comp84817_c0_seq1,kmr29_comp93256_c0_seq8,
	kmr29_comp95539_c0_seq3	3045	EFN87058	Ants	Harpegnathos saltator	Aminopeptidase N	3	kmr29_comp95539_c0_seq3,kmr27_comp91575_c0_seq17,kmr27_comp91575_c0_seq11,
	Ant-TAContig6750	3045	EFN66141	Ants	Camponotus floridanus	Fatty acyl-CoA reductase 1	2	Ant-TAContig6750,kmr25_comp80839_c0_seq2,
	kmr31_comp232_c0_seq1	3043	E2ASL5	Ants	Camponotus floridanus	Protein bric-a-brac 1	3	kmr31_comp232_c0_seq1,Ant-TAContig8136,kmr29_comp94044_c0_seq2,
	Ant-TAContig7306	3042	EFN67807	Ants	Camponotus floridanus	DEP domain-containing protein 5	10	Ant-TAContig7306,kmr23_comp69685_c1_seq1,Ant-TAContig7308,Ant-TAContig7309,kmr27_comp90775_c0_seq15,kmr25_comp85162_c2_seq8,kmr27_comp90775_c0_seq14,kmr27_comp90775_c0_seq19,kmr27_comp90775_c0_seq8,kmr27_comp90775_c0_seq11,
	Ant-TAContig9559	3042	EFN65064	Ants	Camponotus floridanus	Fibrillin-2	6	Ant-TAContig11388,Ant-TAContig9559,Ant-TAContig3864,Ant-TAContig5737,Ant-TAContig9560,kmr29_comp96842_c1_seq10,
	Ant-TAContig5736	3040	EFN63511	Ants	Camponotus floridanus	Homeobox protein unc-4	2	Ant-TAContig5736,kmr27_comp91228_c0_seq5,
	kmr27_comp90536_c0_seq1	3040	EFN71848	Ants	Camponotus floridanus	hypothetical protein EAG_13674	7	kmr27_comp90536_c0_seq1,kmr27_comp90536_c0_seq5,kmr29_comp95276_c0_seq2,kmr27_comp90536_c0_seq6,kmr27_comp90536_c0_seq2,kmr29_comp95276_c0_seq9,kmr25_comp83980_c1_seq2,
	Ant-TAContig5559	3033	EFN64293	Ants	Camponotus floridanus	Angiotensin-converting enzyme	3	kmr29_comp94611_c0_seq3,Ant-TAContig5559,kmr25_comp83036_c0_seq4,
	kmr23_comp73741_c0_seq1	3033	E2A0M4	Ants	Camponotus floridanus	Probable elongation factor G, mitochondrial (Fragment)	2	kmr23_comp73741_c0_seq1,kmr25_comp79691_c0_seq2,
	Ant-TAContig8031	3033	EFN69812	Ants	Camponotus floridanus	Serine/threonine-protein kinase polo	2	Ant-TAContig8031,kmr29_comp86812_c0_seq1,
	kmr25_comp85510_c5_seq1	3030	E2AI76	Ants	Camponotus floridanus	Dynein heavy chain 7, axonemal	4	kmr25_comp85510_c5_seq1,kmr25_comp85510_c5_seq4,kmr27_comp91210_c6_seq5,kmr23_comp69378_c7_seq1,
	Ant-TAContig10097	3030	EFN70722	Ants	Camponotus floridanus	Histone-lysine N-methyltransferase, H3 lysine-79 specific	2	Ant-TAContig10097,Ant-TAContig10098,
	Ant-TAContig3907	3026	EFN65124	Ants	Camponotus floridanus	Probable beta-hexosaminidase fdl	2	Ant-TAContig3907,Ant-TAContig3908,
	Ant-TAContig699	3024	EFN70414	Ants	Camponotus floridanus	hypothetical protein EAG_08709	2	Ant-TAContig699,Ant-TAContig2703,
	Ant-TAContig7424	3024	EFN71927	Ants	Camponotus floridanus	Monocarboxylate transporter 3	8	kmr29_comp95979_c1_seq7,Ant-TAContig7424,kmr25_comp85525_c8_seq3,Ant-TAContig9234,kmr27_comp91418_c2_seq16,kmr23_comp70110_c8_seq1,Ant-TAContig5673,kmr29_comp89338_c0_seq2,
	kmr25_comp83626_c2_seq1	3024	EFN74867	Ants	Camponotus floridanus	UBX domain-containing protein 7	2	kmr25_comp83626_c2_seq1,kmr27_comp90695_c0_seq1,
	Ant-TAContig4174	3023	EFN70866	Ants	Camponotus floridanus	hypothetical protein EAG_04276	2	Ant-TAContig4174,kmr25_comp83341_c2_seq3,
	kmr23_comp70124_c9_seq1	3021	E2BF27	Ants	Harathos saltator	Glutamate receptor 1	2	kmr23_comp70124_c9_seq1,kmr25_comp84950_c1_seq16,
	kmr29_comp95607_c0_seq1	3021	E9JC14	Ants	Solenopsis invicta	Putative uncharacterized protein (Fragment)	13	kmr29_comp95607_c0_seq1,kmr29_comp95607_c0_seq20,kmr29_comp95607_c0_seq21,kmr29_comp95607_c0_seq25,kmr23_comp69231_c1_seq1,kmr27_comp85693_c0_seq2,kmr29_comp95607_c0_seq9,kmr29_comp95607_c0_seq10,kmr29_comp95607_c0_seq12,kmr29_comp95607_c0_seq16,kmr29_comp95607_c0_seq17,kmr29_comp95607_c0_seq19,kmr29_comp95607_c0_seq33,
	Ant-TAContig284	3021	EFN86857	Ants	Harpegnathos saltator	Sodium channel protein Nach	5	kmr25_comp85385_c0_seq6,kmr25_comp85385_c0_seq5,Ant-TAContig284,kmr23_comp68454_c2_seq1,Ant-TAContig9103,
	kmr27_comp86751_c0_seq1	3018	EFN68284	Ants	Camponotus floridanus	Cathepsin L	2	kmr27_comp86751_c0_seq1,kmr23_comp34107_c0_seq1,
	Ant-TAContig1769	3018	EFN70815	Ants	Camponotus floridanus	Liprin-alpha-3	3	Ant-TAContig1769,kmr29_comp96773_c0_seq49,kmr29_comp96773_c0_seq68,
	kmr31_comp2708_c1_seq2	3018	EFN68131	Ants	Camponotus floridanus	Very long-chain specific acyl-CoA dehydrogenase, mitochondrial	2	kmr23_comp54326_c2_seq1,kmr31_comp2708_c1_seq2,
	kmr27_comp89845_c0_seq1	3016	EFN73529	Ants	Camponotus floridanus	Monocarboxylate transporter 12	6	kmr27_comp89845_c0_seq1,kmr25_comp84465_c1_seq6,Ant-TAContig6209,Ant-TAContig10391,kmr25_comp84465_c1_seq4,kmr29_comp94770_c0_seq2,
	Ant-TAContig6012	3014	EFN62722	Ants	Camponotus floridanus	Proteasome subunit beta type-1	4	Ant-TAContig6012,Ant-TAContig6906,Ant-TAContig6907,kmr25_comp77723_c0_seq4,
	kmr23_comp68278_c0_seq1	3010	EFN61606	Ants	Camponotus floridanus	Nucleolar complex protein 4-like protein B	2	kmr23_comp68278_c0_seq1,kmr25_comp78048_c1_seq2,
	Ant-TAContig6195	3010	EFN65784	Ants	Camponotus floridanus	Tubulin gamma-1 chain	6	Ant-TAContig6195,kmr25_comp53246_c0_seq1,kmr27_comp86521_c1_seq6,kmr31_comp1004_c0_seq1,kmr27_comp86521_c1_seq3,kmr27_comp86521_c1_seq4,
	kmr25_comp86011_c0_seq1	3008	E2A734	Ants	Camponotus floridanus	Uncharacterized protein KIAA0082-like protein	2	kmr25_comp86011_c0_seq1,Ant-TAContig9784,
	kmr29_comp91118_c0_seq1	3007	EFN66038	Ants	Camponotus floridanus	KH domain-containing protein C56G2.1	2	kmr29_comp91118_c0_seq1,Ant-TAContig7074,
	kmr29_comp89025_c1_seq1	3006	EFN68264	Ants	Camponotus floridanus	Protein sidekick	4	Ant-TAContig5190,kmr29_comp89025_c1_seq1,Ant-TAContig6900,Ant-TAContig6899,
	kmr25_comp82257_c3_seq1	3005	EFN74222	Ants	Camponotus floridanus	hypothetical protein EAG_14134	5	kmr25_comp82257_c3_seq1,kmr27_comp88975_c0_seq6,kmr27_comp88975_c0_seq5,kmr25_comp82257_c3_seq2,kmr27_comp88975_c0_seq4,
	kmr25_comp80876_c1_seq1	3004	E2A4N1	Ants	Camponotus floridanus	Rhodopsin, GQ-coupled	8	kmr25_comp80876_c1_seq8,kmr25_comp80876_c1_seq2,kmr25_comp80876_c1_seq9,kmr25_comp80876_c1_seq7,kmr23_comp35444_c1_seq1,kmr25_comp80876_c1_seq12,kmr25_comp80876_c1_seq1,kmr25_comp80876_c1_seq11,
	kmr25_comp84189_c2_seq1	3003	EFZ21680	Ants	Solenopsis invicta	hypothetical protein SINV_09447	2	kmr25_comp84189_c2_seq1,kmr25_comp84189_c2_seq2,
	kmr25_comp82528_c2_seq1	2999	F4WJ18	Ants	Acromyrmex echinatior	Casein kinase I isoform epsilon	2	kmr25_comp82528_c2_seq1,kmr25_comp82528_c2_seq3,
	kmr23_comp65304_c4_seq1	2998	EFN68138	Ants	Camponotus floridanus	Laminin subunit alpha-1	2	kmr23_comp65304_c4_seq1,kmr27_comp88074_c7_seq2,
	kmr23_comp72604_c0_seq1	2996	E9INW2	Ants	Solenopsis invicta	Putative uncharacterized protein (Fragment)	3	kmr23_comp72604_c0_seq1,kmr29_comp92688_c0_seq1,kmr27_comp78988_c0_seq2,
	Ant-TAContig9368	2995	EFN69107	Ants	Camponotus floridanus	Collagen alpha-1(I) chain	7	kmr25_comp85761_c0_seq4,Ant-TAContig5862,kmr27_comp91507_c0_seq8,Ant-TAContig9369,Ant-TAContig9368,Ant-TAContig2246,Ant-TAContig6280,
	kmr27_comp90638_c0_seq2	2994	EFN83103	Ants	Harpegnathos saltator	Probable ATP-dependent RNA helicase DHX36	3	kmr27_comp90638_c0_seq2,kmr27_comp90638_c0_seq3,kmr29_comp96006_c0_seq3,
	Ant-TAContig10288	2993	EFN70108	Ants	Camponotus floridanus	Acrosin	5	Ant-TAContig10288,Ant-TAContig10292,Ant-TAContig10293,Ant-TAContig10294,Ant-TAContig10296,
	kmr25_comp84341_c0_seq1	2993	EFN67437	Ants	Camponotus floridanus	Protein fem-1-like protein B	8	kmr25_comp84341_c0_seq1,kmr23_comp68438_c0_seq1,kmr25_comp84341_c0_seq2,kmr25_comp84341_c0_seq4,kmr25_comp84341_c0_seq6,kmr25_comp84341_c0_seq5,kmr25_comp84341_c0_seq8,kmr25_comp84341_c0_seq7,
	kmr27_comp85629_c0_seq1	2991	E2A758	Ants	Camponotus floridanus	Activin receptor type-1	3	kmr27_comp85629_c0_seq4,kmr27_comp85629_c0_seq1,kmr23_comp36259_c0_seq1,
	Ant-TAContig19	2991	EFN61521	Ants	Camponotus floridanus	Calcium/calmodulin-dependent protein kinase kinase 2	2	Ant-TAContig19,Ant-TAContig11445,
	Ant-TAContig556	2991	EFN67625	Ants	Camponotus floridanus	GA-binding protein subunit beta-2	3	kmr25_comp80693_c6_seq4,Ant-TAContig556,kmr23_comp34583_c0_seq1,
	kmr29_comp94792_c0_seq1	2989	E2A657	Ants	Camponotus floridanus	WD repeat and SOF domain-containing protein 1	3	kmr29_comp94792_c0_seq1,kmr31_comp1811_c0_seq1,kmr29_comp94792_c0_seq3,
	Ant-TAContig7443	2983	EFN66867	Ants	Camponotus floridanus	hypothetical protein EAG_04771	11	Ant-TAContig7443,Ant-TAContig7,kmr27_comp91288_c4_seq17,Ant-TAContig7446,kmr27_comp91288_c4_seq26,kmr27_comp91288_c4_seq30,kmr25_comp85603_c1_seq26,kmr27_comp91288_c4_seq8,kmr27_comp91288_c4_seq5,kmr27_comp91288_c4_seq9,kmr27_comp91288_c4_seq6,
	kmr23_comp34633_c1_seq1	2982	E2AZS2	Ants	Camponotus floridanus	Putative uncharacterized protein	2	kmr23_comp34633_c1_seq1,Ant-TAContig157,
	kmr25_comp82984_c0_seq1	2981	EFN68928	Ants	Camponotus floridanus	Centaurin-gamma-1A	6	kmr25_comp82984_c0_seq4,kmr25_comp82984_c0_seq1,kmr25_comp82984_c0_seq8,kmr29_comp90914_c0_seq5,kmr25_comp82984_c0_seq15,kmr25_comp82984_c0_seq2,
	kmr23_comp44944_c0_seq1	2980	EFN70204	Ants	Camponotus floridanus	Mothers against decapentaplegic-like protein 4	5	kmr23_comp44944_c0_seq1,kmr25_comp83066_c0_seq4,kmr25_comp83066_c0_seq3,kmr25_comp83066_c0_seq2,kmr29_comp94251_c0_seq3,
	Ant-TAContig1931	2979	EFN61526	Ants	Camponotus floridanus	hypothetical protein EAG_11762	2	Ant-TAContig1931,kmr27_comp91434_c0_seq2,
	kmr25_comp78175_c0_seq1	2979	E2A0U3	Ants	Camponotus floridanus	Protein bunched, class 2 isoform	2	kmr25_comp78175_c0_seq1,kmr23_comp72903_c0_seq1,
	kmr29_comp94177_c0_seq1	2975	F4WUH0	Ants	Acromyrmex echinatior	Glutamate receptor 1	4	kmr29_comp94177_c0_seq1,kmr23_comp53856_c0_seq1,kmr29_comp94177_c0_seq4,kmr29_comp94177_c0_seq10,
	kmr23_comp53504_c2_seq1	2975	EFN74449	Ants	Camponotus floridanus	Integral membrane protein GPR155	2	kmr23_comp53504_c2_seq1,kmr25_comp82150_c0_seq2,
	kmr29_comp94361_c1_seq1	2972	EFN62183	Ants	Camponotus floridanus	B(0,+)-type amino acid transporter 1	7	kmr29_comp94361_c1_seq1,kmr29_comp94361_c1_seq4,Ant-TAContig10320,kmr29_comp94361_c1_seq3,Ant-TAContig5307,Ant-TAContig8027,kmr29_comp94361_c1_seq9,
	Ant-TAContig1277	2972	EFN82070	Ants	Harpegnathos saltator	Centrosomal protein of 110 kDa	4	Ant-TAContig1277,kmr25_comp79737_c0_seq2,kmr25_comp79737_c0_seq3,kmr25_comp79737_c0_seq4,
	Ant-TAContig10192	2969	EFN81634	Ants	Harpegnathos saltator	Rhotekin	2	Ant-TAContig10192,Ant-TAContig3652,
	kmr25_comp84339_c0_seq1	2968	E2AUH5	Ants	Camponotus floridanus	Alpha-(1,3)-fucyltransferase C	2	kmr25_comp84339_c0_seq1,kmr25_comp84339_c0_seq3,
	Ant-TAContig8249	2966	EFN89004	Ants	Harpegnathos saltator	Proton-coupled amino acid transporter 4	6	Ant-TAContig8249,Ant-TAContig8251,Ant-TAContig10307,kmr29_comp94224_c0_seq10,kmr29_comp94224_c0_seq11,kmr29_comp94224_c0_seq16,
	Ant-TAContig10427	2964	EFN62860	Ants	Camponotus floridanus	Mitogen-activated protein kinase kinase kinase 7-interacting protein 2	14	Ant-TAContig10427,Ant-TAContig1228,Ant-TAContig10428,kmr25_comp82117_c1_seq2,kmr25_comp82117_c1_seq4,kmr25_comp82117_c1_seq6,kmr29_comp94906_c0_seq3,kmr29_comp94906_c0_seq5,kmr29_comp94906_c0_seq6,kmr29_comp94906_c0_seq9,kmr29_comp94906_c0_seq13,kmr29_comp94906_c0_seq14,kmr29_comp94906_c0_seq16,kmr29_comp94906_c0_seq19,
	kmr25_comp81317_c0_seq7	2963	EFN63607	Ants	Camponotus floridanus	hypothetical protein EAG_07385	3	kmr25_comp81317_c0_seq7,kmr23_comp67477_c0_seq1,kmr27_comp89024_c0_seq22,
	kmr27_comp89047_c0_seq1	2956	E2APN8	Ants	Camponotus floridanus	ATP-binding cassette sub-family B member 7, mitochondrial	3	kmr27_comp89047_c0_seq1,Ant-TAContig4755,Ant-TAContig4756,
	kmr25_comp83530_c0_seq1	2956	E2ASE8	Ants	Camponotus floridanus	Gluce dehydrogenase [acceptor]	3	kmr23_comp63722_c2_seq1,kmr25_comp83530_c0_seq1,Ant-TAContig1900,
	Ant-TAContig3331	2956	EFN81171	Ants	Harpegnathos saltator	Palmitoyltransferase ZDHHC17	2	Ant-TAContig3331,Ant-TAContig7103,
	kmr25_comp84226_c0_seq1	2956	E2A2X8	Ants	Camponotus floridanus	Segmentation polarity homeobox protein engrailed	2	kmr25_comp84226_c0_seq1,kmr23_comp69529_c1_seq1,
	kmr25_comp81124_c1_seq1	2953	E2ABF2	Ants	Camponotus floridanus	Synaptic vesicle glycoprotein 2B	3	kmr25_comp81124_c1_seq1,kmr25_comp81124_c1_seq2,kmr25_comp81124_c1_seq3,
	kmr25_comp85367_c0_seq1	2953	E2A1U6	Ants	Camponotus floridanus	Tubulin polyglutamylase ttll6	11	kmr25_comp85367_c0_seq4,kmr25_comp85367_c0_seq1,kmr23_comp68840_c1_seq1,kmr27_comp90979_c0_seq16,kmr27_comp90979_c0_seq13,kmr27_comp90979_c0_seq11,kmr27_comp90979_c0_seq15,kmr25_comp85367_c0_seq6,kmr27_comp90979_c0_seq9,kmr25_comp85367_c0_seq12,kmr25_comp85367_c0_seq8,
	kmr25_comp80928_c0_seq1	2952	E2AHX2	Ants	Camponotus floridanus	PDZ and LIM domain protein 3	4	kmr25_comp80928_c0_seq1,Ant-TAContig6473,kmr25_comp80928_c0_seq3,kmr25_comp80928_c0_seq4,
	kmr27_comp87150_c2_seq1	2946	E2AK89	Ants	Camponotus floridanus	Protein son of sevenless	2	kmr27_comp87150_c2_seq1,kmr27_comp87150_c2_seq3,
	Ant-TAContig4485	2946	EFN62863	Ants	Camponotus floridanus	PTB domain-containing engulfment adapter protein 1	2	Ant-TAContig4485,kmr27_comp86926_c0_seq2,
	kmr25_comp82522_c0_seq1	2944	EFN61034	Ants	Camponotus floridanus	hypothetical protein EAG_15010	7	kmr27_comp88760_c0_seq4,kmr25_comp82522_c0_seq1,kmr23_comp55150_c0_seq1,kmr27_comp88760_c0_seq3,kmr27_comp88760_c0_seq8,kmr25_comp82522_c0_seq5,kmr27_comp88760_c0_seq9,
	Ant-TAContig2873	2943	EFN70098	Ants	Camponotus floridanus	Ankyrin repeat domain-containing protein 6	3	Ant-TAContig2873,kmr27_comp89760_c1_seq5,kmr27_comp89760_c1_seq4,
	kmr25_comp84322_c1_seq1	2942	E1ZY62	Ants	Camponotus floridanus	Monocarboxylate transporter 12	2	kmr25_comp84322_c1_seq1,kmr23_comp68740_c1_seq1,
	kmr25_comp81314_c0_seq1	2939	EFN62059	Ants	Camponotus floridanus	Protein CLEC16A	2	kmr25_comp81314_c0_seq1,kmr25_comp81314_c0_seq2,
	kmr25_comp80665_c0_seq1	2939	E2AKF3	Ants	Camponotus floridanus	Protein fem-1-like protein C	3	kmr25_comp80665_c0_seq1,kmr27_comp81933_c0_seq2,Ant-TAContig7828,
	Ant-TAContig2354	2939	EFN67982	Ants	Camponotus floridanus	Protein strawberry notch	5	Ant-TAContig2354,kmr25_comp84215_c2_seq1,kmr25_comp84215_c1_seq1,kmr25_comp84215_c2_seq2,kmr27_comp90062_c1_seq4,
	kmr25_comp85983_c3_seq1	2938	E2AZR4	Ants	Camponotus floridanus	Ras-related protein Rab-23	3	kmr27_comp87570_c0_seq14,kmr25_comp85983_c3_seq1,Ant-TAContig4003,
	Ant-TAContig6647	2937	EFN64544	Ants	Camponotus floridanus	MAP kinase-activating death domain protein	2	Ant-TAContig6647,kmr27_comp89935_c4_seq4,
	kmr25_comp85491_c3_seq3	2936	E2AS70	Ants	Camponotus floridanus	Putative polypeptide N-acetylgalactaminyltransferase 9	2	kmr25_comp85491_c3_seq3,kmr25_comp85491_c3_seq4,
	Ant-TAContig745	2935	EFN69644	Ants	Camponotus floridanus	Proton-coupled amino acid transporter 4	2	Ant-TAContig745,kmr29_comp92388_c0_seq2,
	Ant-TAContig433	2935	EGI61423	Ants	Acromyrmex echinatior	Reticulon-4-interacting protein 1, mitochondrial	2	Ant-TAContig433,Ant-TAContig4710,
	kmr23_comp33556_c1_seq1	2932	EFN74071	Ants	Camponotus floridanus	hypothetical protein EAG_04457	2	kmr23_comp33556_c1_seq1,kmr25_comp85060_c0_seq4,
	Ant-TAContig3619	2930	EFN74429	Ants	Camponotus floridanus	hypothetical protein EAG_08883	7	Ant-TAContig3619,kmr25_comp81058_c0_seq6,Ant-TAContig2735,Ant-TAContig3618,Ant-TAContig8169,kmr25_comp81058_c0_seq9,kmr25_comp81058_c0_seq8,
	Ant-TAContig2206	2930	EFN64980	Ants	Camponotus floridanus	Putative sestrin	3	Ant-TAContig2206,kmr31_comp2540_c2_seq2,kmr25_comp80478_c1_seq1,
	kmr25_comp82830_c0_seq1	2928	EFN64358	Ants	Camponotus floridanus	UDP-sugar transporter UST74c	4	kmr25_comp82830_c0_seq1,kmr27_comp89132_c0_seq3,kmr27_comp89132_c0_seq4,kmr23_comp35182_c1_seq1,
	Ant-TAContig8116	2923	EFN70608	Ants	Camponotus floridanus	hypothetical protein EAG_03797	4	Ant-TAContig2555,Ant-TAContig8116,Ant-TAContig1248,Ant-TAContig2556,
	kmr29_comp95296_c1_seq1	2918	E2AWI0	Ants	Camponotus floridanus	Carbonic anhydrase-related protein 10 (Fragment)	2	kmr29_comp95296_c1_seq1,kmr23_comp70138_c95_seq1,
	Ant-TAContig1771	2918	EFN70813	Ants	Camponotus floridanus	Sperm-associated antigen 6	8	Ant-TAContig1771,kmr25_comp84628_c0_seq4,kmr27_comp90394_c3_seq12,kmr27_comp90394_c3_seq10,kmr25_comp84628_c0_seq2,kmr27_comp90394_c3_seq4,kmr27_comp90394_c3_seq2,kmr23_comp70105_c2_seq1,
	kmr27_comp88756_c2_seq1	2913	E9IBM8	Ants	Solenopsis invicta	Putative uncharacterized protein (Fragment)	12	kmr25_comp82653_c3_seq4,kmr25_comp82653_c3_seq7,kmr29_comp94100_c3_seq24,kmr29_comp94100_c3_seq23,kmr27_comp88756_c2_seq10,kmr27_comp88756_c2_seq17,kmr25_comp82653_c3_seq6,kmr27_comp88756_c2_seq22,kmr27_comp88756_c2_seq1,kmr27_comp88756_c2_seq31,kmr29_comp94100_c3_seq27,kmr29_comp94100_c3_seq30,
	kmr25_comp80934_c0_seq1	2913	EFN66176	Ants	Camponotus floridanus	Zinc finger protein 235	2	kmr25_comp80934_c0_seq1,kmr23_comp76426_c0_seq1,
	kmr27_comp57014_c0_seq1	2912	E2B1J3	Ants	Camponotus floridanus	Transmembrane protein 184C	2	kmr27_comp57014_c0_seq1,kmr31_comp3953_c0_seq1,
	kmr25_comp84436_c2_seq1	2910	E2ANM3	Ants	Camponotus floridanus	Laccase-3	5	kmr25_comp84436_c2_seq1,kmr25_comp84436_c2_seq2,kmr29_comp87259_c0_seq1,kmr27_comp87398_c0_seq3,kmr27_comp82005_c0_seq5,
	kmr23_comp67838_c1_seq1	2909	E2AI29	Ants	Camponotus floridanus	Protein O-mannyl-transferase 2	5	kmr23_comp67838_c1_seq1,Ant-TAContig522,Ant-TAContig4770,kmr29_comp94491_c0_seq7,kmr29_comp94491_c0_seq8,
	kmr27_comp84367_c0_seq1	2909	EFN68764	Ants	Camponotus floridanus	Sorting nexin-29	3	kmr27_comp84367_c0_seq1,kmr29_comp88859_c0_seq1,kmr25_comp77428_c0_seq2,
	kmr27_comp89919_c2_seq1	2907	E2AXR6	Ants	Camponotus floridanus	RCC1 and BTB domain-containing protein 1	2	kmr27_comp89919_c2_seq1,Ant-TAContig4146,
	Ant-TAContig10140	2905	EFN68856	Ants	Camponotus floridanus	MAP kinase-activated protein kinase 2	3	Ant-TAContig10140,Ant-TAContig2474,kmr29_comp92599_c2_seq3,
	kmr23_comp37590_c0_seq1	2904	E2A5D9	Ants	Camponotus floridanus	RING finger and SPRY domain-containing protein 1	3	kmr23_comp37590_c0_seq1,kmr25_comp80979_c1_seq1,kmr27_comp76811_c0_seq2,
	Ant-TAContig8660	2903	EFN78198	Ants	Harpegnathos saltator	Vesicle-fusing ATPase 1	2	Ant-TAContig8660,Ant-TAContig3580,
	Ant-TAContig182	2901	EFN63208	Ants	Camponotus floridanus	2-hydroxyacylsphingosine 1-beta-galactosyltransferase	4	Ant-TAContig182,kmr25_comp82270_c0_seq3,kmr25_comp82270_c0_seq4,kmr29_comp93792_c0_seq7,
	kmr25_comp84700_c0_seq1	2900	E2AQG3	Ants	Camponotus floridanus	Putative uncharacterized protein	2	kmr25_comp84700_c0_seq1,kmr25_comp84700_c0_seq2,
	Ant-TAContig21	2899	EFN69464	Ants	Camponotus floridanus	hypothetical protein EAG_06659	12	Ant-TAContig21,Ant-TAContig2713,Ant-TAContig8488,kmr25_comp83519_c0_seq4,kmr27_comp90344_c0_seq12,kmr27_comp90344_c0_seq14,Ant-TAContig10681,kmr27_comp90344_c0_seq17,kmr25_comp83519_c0_seq7,kmr27_comp90344_c0_seq16,kmr29_comp95712_c0_seq22,kmr29_comp95712_c0_seq33,
	kmr25_comp73025_c0_seq1	2898	E2B262	Ants	Camponotus floridanus	CTD small phphatase-like protein 2	2	kmr25_comp73025_c0_seq1,kmr23_comp54783_c0_seq1,
	kmr27_comp85947_c0_seq4	2897	EFN66876	Ants	Camponotus floridanus	RILP-like protein-like protein	3	kmr29_comp91166_c0_seq5,kmr27_comp85947_c0_seq4,kmr23_comp35011_c1_seq1,
	Ant-TAContig3576	2896	EFN73918	Ants	Camponotus floridanus	Rab proteins geranylgeranyltransferase component A 2	2	Ant-TAContig3576,kmr27_comp56493_c0_seq2,
	kmr29_comp89955_c1_seq3	2893	E2A524	Ants	Camponotus floridanus	Adenine deaminase-like protein	2	kmr29_comp89955_c1_seq3,kmr23_comp69204_c7_seq1,
	kmr29_comp94564_c2_seq1	2893	E2AE70	Ants	Camponotus floridanus	ATP-dependent Clp protease ATP-binding subunit clpX-like, mitochondrial	7	kmr27_comp90023_c0_seq1,kmr29_comp94564_c2_seq1,kmr25_comp84473_c0_seq3,kmr27_comp90023_c0_seq2,kmr31_comp213_c0_seq1,kmr25_comp84473_c0_seq1,kmr27_comp90023_c0_seq3,
	Ant-TAContig6307	2892	EFN68448	Ants	Camponotus floridanus	N-acetyllactosaminide beta-1,3-N-acetylglucosaminyltransferase	9	Ant-TAContig6307,Ant-TAContig6309,Ant-TAContig8869,Ant-TAContig8870,Ant-TAContig8878,Ant-TAContig11101,kmr25_comp84790_c0_seq13,kmr25_comp84790_c0_seq4,kmr27_comp90898_c0_seq94,
	kmr23_comp69157_c1_seq1	2892	EFN87653	Ants	Harpegnathos saltator	Uncharacterized protein C11orf2	2	kmr23_comp69157_c1_seq1,kmr25_comp81611_c0_seq4,
	kmr29_comp88609_c0_seq1	2891	E2A806	Ants	Camponotus floridanus	Coiled-coil and C2 domain-containing protein 1-like	4	kmr29_comp88609_c0_seq1,kmr25_comp62777_c0_seq1,kmr29_comp88609_c0_seq4,kmr29_comp88609_c0_seq3,
	kmr23_comp34304_c0_seq1	2885	EFN66606	Ants	Camponotus floridanus	Protein FAM43A	2	kmr23_comp34304_c0_seq1,kmr25_comp53803_c0_seq2,
	kmr23_comp66808_c0_seq1	2883	E2A4X7	Ants	Camponotus floridanus	Galanin receptor type 1	2	kmr23_comp66808_c0_seq1,kmr27_comp88521_c2_seq2,
	kmr27_comp90997_c2_seq13	2881	EFN66225	Ants	Camponotus floridanus	Syntaxin-binding protein 5	4	kmr27_comp90997_c2_seq13,kmr29_comp96901_c5_seq30,kmr25_comp84313_c0_seq4,kmr29_comp96901_c5_seq44,
	kmr25_comp85628_c1_seq1	2881	E2AAW2	Ants	Camponotus floridanus	Tetratricopeptide repeat protein 39B	3	kmr25_comp85628_c1_seq1,Ant-TAContig6576,kmr27_comp91095_c0_seq3,
	kmr25_comp82002_c0_seq1	2878	E2AIT8	Ants	Camponotus floridanus	CCR4-NOT transcription complex subunit 10	4	kmr25_comp82002_c0_seq2,kmr25_comp82002_c0_seq1,kmr25_comp82002_c0_seq6,kmr25_comp82002_c0_seq5,
	kmr25_comp82434_c0_seq1	2878	E2A5K1	Ants	Camponotus floridanus	Dymeclin	3	kmr25_comp82434_c0_seq1,kmr25_comp82434_c0_seq16,kmr23_comp57003_c0_seq1,
	Ant-TAContig2301	2878	EFZ19937	Ants	Solenopsis invicta	hypothetical protein SINV_11289	2	Ant-TAContig2301,kmr25_comp72715_c1_seq2,
	kmr25_comp72123_c0_seq1	2877	EFN83752	Ants	Harpegnathos saltator	Kinesin-associated protein 3	5	kmr25_comp72123_c0_seq1,kmr23_comp56951_c0_seq1,kmr27_comp85491_c0_seq3,kmr25_comp72123_c0_seq4,kmr27_comp85491_c0_seq4,
	kmr27_comp91127_c1_seq1	2875	EFN73279	Ants	Camponotus floridanus	Armadillo repeat-containing protein 8	7	Ant-TAContig7422,Ant-TAContig3557,kmr27_comp91127_c1_seq4,kmr27_comp91127_c1_seq1,Ant-TAContig4753,kmr25_comp85524_c2_seq8,Ant-TAContig7423,
	kmr25_comp83938_c1_seq1	2871	E2C8F2	Ants	Harathos saltator	DnaJ-like protein subfamily C member 10 (Fragment)	2	kmr25_comp83938_c1_seq1,kmr23_comp62093_c0_seq1,
	Ant-TAContig4705	2871	EFN70626	Ants	Camponotus floridanus	Low-density lipoprotein receptor-related protein 2	2	Ant-TAContig4705,kmr27_comp89774_c2_seq3,
	kmr23_comp33988_c0_seq1	2866	EFN65175	Ants	Camponotus floridanus	Fatty-acid amide hydrolase 2	2	kmr23_comp33988_c0_seq1,kmr27_comp77147_c0_seq3,
	kmr29_comp96404_c0_seq4	2865	EFN67810	Ants	Camponotus floridanus	hypothetical protein EAG_07308	2	kmr29_comp96404_c0_seq4,kmr29_comp96404_c0_seq14,
	Ant-TAContig362	2864	EFN74415	Ants	Camponotus floridanus	Axonemal 84 kDa protein	4	Ant-TAContig362,Ant-TAContig4967,Ant-TAContig4966,kmr27_comp87740_c0_seq17,
	kmr29_comp89500_c0_seq1	2863	EFN63680	Ants	Camponotus floridanus	GATA-binding factor A	5	kmr29_comp89500_c0_seq1,kmr29_comp89500_c0_seq3,Ant-TAContig5528,Ant-TAContig10021,kmr29_comp89500_c0_seq6,
	Ant-TAContig253	2861	EFN69027	Ants	Camponotus floridanus	Proton-coupled amino acid transporter 3	19	kmr23_comp70029_c1_seq1,kmr25_comp85909_c0_seq16,Ant-TAContig253,kmr25_comp85909_c0_seq34,kmr27_comp91668_c0_seq31,kmr25_comp85909_c0_seq33,Ant-TAContig11381,Ant-TAContig5294,kmr29_comp96836_c0_seq50,kmr27_comp91668_c0_seq28,kmr27_comp91668_c0_seq39,kmr27_comp91668_c0_seq34,kmr27_comp91668_c0_seq30,kmr27_comp91668_c0_seq40,kmr29_comp96836_c0_seq56,Ant-TAContig3604,kmr27_comp91668_c0_seq11,kmr25_c…
	Ant-TAContig3325	2861	EFN61055	Ants	Camponotus floridanus	Tumor susceptibility gene 101 protein	6	kmr29_comp92093_c0_seq1,kmr27_comp86021_c0_seq1,kmr29_comp92093_c0_seq3,kmr27_comp86021_c0_seq2,Ant-TAContig3325,kmr29_comp92093_c0_seq5,
	Ant-TAContig359	2860	EFN66395	Ants	Camponotus floridanus	Zinc finger FYVE domain-containing protein 1	4	Ant-TAContig359,kmr27_comp87588_c0_seq3,kmr27_comp87588_c0_seq6,kmr23_comp34615_c0_seq1,
	kmr27_comp88909_c1_seq4	2858	E2C7U3	Ants	Harathos saltator	Zinc transporter ZIP2	2	kmr27_comp88909_c1_seq5,kmr27_comp88909_c1_seq4,
	kmr23_comp68888_c8_seq1	2856	EFN73932	Ants	Camponotus floridanus	Trinucleotide repeat-containing gene 18 protein	3	kmr23_comp68888_c8_seq1,kmr27_comp90512_c3_seq2,kmr27_comp90512_c3_seq3,
	kmr29_comp90598_c0_seq1	2854	EFN87131	Ants	Harpegnathos saltator	Synaptotagmin-10	2	Ant-TAContig3260,kmr29_comp90598_c0_seq1,
	Ant-TAContig6439	2853	EFN60907	Ants	Camponotus floridanus	Peroxidase	2	Ant-TAContig6439,Ant-TAContig7010,
	Ant-TAContig7192	2851	EFN71799	Ants	Camponotus floridanus	Harmonin	15	Ant-TAContig7192,Ant-TAContig10962,Ant-TAContig10959,Ant-TAContig10960,Ant-TAContig10961,Ant-TAContig10963,kmr29_comp96299_c0_seq31,kmr29_comp96299_c0_seq15,kmr29_comp96299_c0_seq17,kmr29_comp96299_c0_seq11,kmr29_comp96299_c0_seq13,kmr29_comp96299_c0_seq30,kmr29_comp96299_c0_seq44,kmr29_comp96299_c0_seq47,kmr29_comp96299_c0_seq48,
	Ant-TAContig9331	2851	EFN61433	Ants	Camponotus floridanus	hypothetical protein EAG_10809	3	Ant-TAContig10539,Ant-TAContig9331,Ant-TAContig6115,
	Ant-TAContig5919	2851	EFN74628	Ants	Camponotus floridanus	Thioredoxin domain-containing protein 11	2	Ant-TAContig5919,kmr27_comp89389_c1_seq2,
	kmr27_comp89455_c0_seq1	2850	EGI57918	Ants	Acromyrmex echinatior	Acid sphingomyelinase-like phosphodiesterase 3b	2	kmr27_comp89455_c0_seq1,kmr27_comp89455_c0_seq4,
	Ant-TAContig4469	2848	EFN72109	Ants	Camponotus floridanus	ATP-binding cassette sub-family G member 5	5	kmr27_comp90799_c0_seq2,Ant-TAContig4469,kmr27_comp90799_c0_seq5,kmr25_comp85059_c0_seq2,kmr25_comp85059_c0_seq3,
	kmr29_comp93667_c0_seq1	2848	E2AWU9	Ants	Camponotus floridanus	Chloride channel protein 7	10	Ant-TAContig5471,kmr27_comp88053_c0_seq4,Ant-TAContig5472,kmr29_comp93667_c0_seq1,Ant-TAContig5469,Ant-TAContig2123,Ant-TAContig10209,Ant-TAContig5470,Ant-TAContig5473,kmr27_comp88053_c0_seq6,
	Ant-TAContig4987	2847	EFZ22801	Ants	Solenopsis invicta	hypothetical protein SINV_13754	4	Ant-TAContig4987,kmr29_comp94923_c0_seq3,kmr25_comp84443_c0_seq2,kmr29_comp94923_c0_seq8,
	kmr31_comp10359_c0_seq1	2846	EFN60214	Ants	Camponotus floridanus	Polycomb protein Suz12	2	kmr31_comp10359_c0_seq1,kmr29_comp92212_c0_seq6,
	kmr25_comp83954_c0_seq1	2845	E2ATX6	Ants	Camponotus floridanus	2-hydroxyacyl-CoA lyase 1	2	kmr25_comp83954_c0_seq1,kmr23_comp69183_c3_seq1,
	kmr27_comp88790_c1_seq1	2844	E2AY68	Ants	Camponotus floridanus	60 kDa SS-A/Ro ribonucleoprotein	2	kmr27_comp88790_c1_seq1,Ant-TAContig2153,
	kmr25_comp75862_c0_seq1	2844	E2ABP8	Ants	Camponotus floridanus	Phpholipase A2 inhibitor subunit B	3	kmr25_comp75862_c0_seq1,kmr23_comp38227_c1_seq1,kmr27_comp85316_c0_seq4,
	kmr27_comp91761_c5_seq9	2842	E2ADB1	Ants	Camponotus floridanus	Kazrin (Fragment)	3	kmr27_comp91761_c5_seq9,kmr25_comp85949_c2_seq7,kmr25_comp85949_c2_seq8,
	Ant-TAContig9060	2841	EFN63515	Ants	Camponotus floridanus	hypothetical protein EAG_07055	2	Ant-TAContig9060,kmr29_comp95918_c4_seq2,
	kmr25_comp81177_c0_seq1	2840	EFZ11393	Ants	Solenopsis invicta	hypothetical protein SINV_15165	3	kmr25_comp81177_c0_seq1,kmr25_comp81177_c0_seq2,kmr23_comp71034_c0_seq1,
	Ant-TAContig251	2839	EGI59810	Ants	Acromyrmex echinatior	Thyrotropin-releasing hormone-degrading ectoenzyme	2	Ant-TAContig251,kmr25_comp84645_c1_seq3,
	Ant-TAContig4267	2836	EFN65956	Ants	Camponotus floridanus	hypothetical protein EAG_06001	3	Ant-TAContig4267,kmr25_comp77882_c0_seq2,kmr29_comp93817_c0_seq2,
	kmr25_comp85282_c1_seq1	2836	E2A5U5	Ants	Camponotus floridanus	Putative uncharacterized protein	22	kmr29_comp95739_c0_seq5,kmr25_comp85282_c1_seq1,kmr29_comp95739_c0_seq25,kmr29_comp95739_c0_seq21,kmr27_comp90852_c1_seq33,kmr29_comp95739_c0_seq14,kmr29_comp95739_c0_seq20,kmr29_comp95739_c0_seq9,kmr29_comp95739_c0_seq15,kmr27_comp90852_c1_seq42,kmr29_comp95739_c0_seq17,kmr29_comp95739_c0_seq22,kmr29_comp95739_c0_seq12,kmr29_comp95739_c0_seq18,kmr27_comp90852_c1_seq34,kmr27_comp90852_c1_seq29,km…
	kmr27_comp86930_c0_seq1	2835	E2B123	Ants	Camponotus floridanus	Solute carrier family 2, facilitated gluce transporter member 8	3	kmr27_comp86930_c0_seq1,kmr31_comp7094_c0_seq1,kmr29_comp96295_c1_seq1,
	Ant-TAContig146	2832	EFN71850	Ants	Camponotus floridanus	Gibberellin 20 oxidase 3	2	Ant-TAContig146,Ant-TAContig8167,
	kmr27_comp85980_c1_seq1	2830	E2AFQ6	Ants	Camponotus floridanus	Transmembrane protein 104-like protein	2	kmr27_comp85980_c1_seq1,kmr27_comp85980_c1_seq2,
	Ant-TAContig2180	2829	EFN74148	Ants	Camponotus floridanus	Putative ferric-chelate reductase 1-like protein	2	Ant-TAContig2180,kmr25_comp84906_c2_seq2,
	Ant-TAContig10003	2827	EFN60610	Ants	Camponotus floridanus	Coatomer subunit epsilon	4	Ant-TAContig10003,Ant-TAContig190,kmr25_comp81498_c2_seq3,kmr23_comp68718_c0_seq1,
	Ant-TAContig4085	2827	EFN67746	Ants	Camponotus floridanus	LisH domain and HEAT repeat-containing protein KIAA1468	3	Ant-TAContig4085,Ant-TAContig4084,kmr25_comp83529_c1_seq3,
	Ant-TAContig6868	2826	EFN67134	Ants	Camponotus floridanus	Merlin	2	Ant-TAContig6868,Ant-TAContig4837,
	kmr25_comp79799_c1_seq5	2825	EFN74048	Ants	Camponotus floridanus	Serine/threonine-protein kinase MST4	3	kmr25_comp79799_c1_seq5,kmr25_comp79799_c1_seq8,kmr27_comp91632_c7_seq8,
	kmr25_comp84183_c0_seq1	2822	EFN60975	Ants	Camponotus floridanus	Adenosine receptor A2b	2	kmr25_comp84183_c0_seq1,kmr25_comp84183_c0_seq2,
	Ant-TAContig3956	2819	EFN63578	Ants	Camponotus floridanus	hypothetical protein EAG_02377	4	Ant-TAContig3956,Ant-TAContig3957,Ant-TAContig7093,kmr25_comp83800_c0_seq3,
	kmr27_comp89838_c0_seq1	2818	EFN63109	Ants	Camponotus floridanus	Arginyl-tRNA--protein transferase 1	7	Ant-TAContig4833,kmr27_comp89838_c0_seq1,kmr25_comp84442_c0_seq9,Ant-TAContig4832,kmr23_comp69212_c0_seq1,kmr27_comp89838_c0_seq8,Ant-TAContig396,
	kmr25_comp81468_c0_seq1	2818	E2AC74	Ants	Camponotus floridanus	Putative uncharacterized protein	5	kmr25_comp81468_c0_seq1,kmr25_comp81468_c0_seq6,kmr23_comp67578_c0_seq1,kmr25_comp81468_c0_seq7,kmr27_comp87355_c1_seq9,
	kmr27_comp89565_c3_seq1	2818	EFN74819	Ants	Camponotus floridanus	Transcription factor HNF-4-like protein	3	kmr27_comp89565_c3_seq1,Ant-TAContig4413,kmr27_comp89565_c3_seq4,
	kmr27_comp82419_c0_seq1	2816	E2AA08	Ants	Camponotus floridanus	Alpha-(1,6)-fucyltransferase	5	kmr27_comp82419_c0_seq1,Ant-TAContig3446,Ant-TAContig6146,Ant-TAContig7833,Ant-TAContig7834,
	kmr23_comp68949_c1_seq1	2816	E2ATG8	Ants	Camponotus floridanus	Myin-I heavy chain	2	kmr23_comp68949_c1_seq1,Ant-TAContig4403,
	kmr27_comp89619_c2_seq1	2816	EFN73693	Ants	Camponotus floridanus	Zinc finger with UFM1-specific peptidase domain protein	2	kmr27_comp89619_c2_seq1,kmr25_comp79357_c2_seq1,
	Ant-TAContig3124	2815	EFN66359	Ants	Camponotus floridanus	Cyclic AMP-dependent transcription factor ATF-6 alpha	2	Ant-TAContig3124,Ant-TAContig7806,
	kmr27_comp82641_c1_seq1	2814	E2A401	Ants	Camponotus floridanus	PIH1 domain-containing protein 2	2	kmr27_comp82641_c1_seq1,kmr27_comp82641_c1_seq2,
	kmr29_comp91779_c0_seq1	2814	EFN60725	Ants	Camponotus floridanus	Vacuolar protein sorting-associated protein 35	3	Ant-TAContig4028,kmr29_comp91779_c0_seq3,kmr29_comp91779_c0_seq1,
	kmr29_comp91481_c0_seq1	2811	E2AQQ5	Ants	Camponotus floridanus	Mitochondrial inner membrane protease subunit 2	2	kmr29_comp91481_c0_seq1,kmr23_comp72017_c0_seq1,
	kmr25_comp84412_c2_seq1	2811	EFN68766	Ants	Camponotus floridanus	Tripartite motif-containing protein 2	2	kmr25_comp84412_c2_seq1,Ant-TAContig4117,
	kmr25_comp81481_c0_seq1	2809	F4WAP9	Ants	Acromyrmex echinatior	Down syndrome cell adhesion molecule-like protein	3	kmr25_comp81481_c0_seq1,Ant-TAContig1293,Ant-TAContig2317,
	Ant-TAContig108	2807	EFN66097	Ants	Camponotus floridanus	WD repeat-containing protein 32-like protein	4	Ant-TAContig108,kmr31_comp10355_c0_seq1,kmr29_comp85914_c0_seq6,kmr29_comp85914_c0_seq12,
	Ant-TAContig10152	2805	EFN62418	Ants	Camponotus floridanus	DnaJ-like protein subfamily C member 1	3	Ant-TAContig10152,kmr27_comp43000_c0_seq1,kmr23_comp67320_c2_seq1,
	kmr29_comp95603_c0_seq2	2802	EFN61000	Ants	Camponotus floridanus	Golgi-associated plant pathogenesis-related protein 1	7	kmr27_comp90776_c1_seq4,kmr29_comp95603_c0_seq2,kmr25_comp84903_c0_seq7,Ant-TAContig534,kmr27_comp90776_c1_seq10,kmr25_comp84903_c0_seq9,kmr25_comp84903_c0_seq10,
	Ant-TAContig6712	2802	EFN66270	Ants	Camponotus floridanus	Leukotriene A-4 hydrolase	2	Ant-TAContig6712,kmr27_comp81802_c0_seq2,
	kmr25_comp80415_c1_seq1	2802	E2AM70	Ants	Camponotus floridanus	Protein RFT1-like protein	2	kmr25_comp80415_c1_seq1,kmr23_comp53697_c0_seq1,
	kmr29_comp92500_c0_seq1	2800	E2AUP2	Ants	Camponotus floridanus	Cuticle protein 6	2	kmr29_comp92500_c0_seq1,kmr27_comp91082_c14_seq1,
	kmr25_comp85469_c0_seq1	2800	E2AH90	Ants	Camponotus floridanus	Monocarboxylate transporter 12	21	kmr25_comp85469_c0_seq1,Ant-TAContig2028,Ant-TAContig2029,Ant-TAContig2030,Ant-TAContig2031,Ant-TAContig9244,Ant-TAContig9245,Ant-TAContig9246,Ant-TAContig9247,Ant-TAContig9248,Ant-TAContig9249,Ant-TAContig9250,Ant-TAContig9251,kmr27_comp91422_c0_seq43,kmr25_comp85469_c0_seq25,kmr27_comp91422_c0_seq22,kmr27_comp91422_c0_seq26,kmr27_comp91422_c0_seq28,kmr27_comp91422_c0_seq30,kmr27_comp91422_c0_se…
	kmr25_comp82694_c1_seq1	2800	E2A1E7	Ants	Camponotus floridanus	Ne resistant to fluoxetine protein 6	2	kmr25_comp82694_c1_seq1,kmr23_comp53400_c1_seq1,
	Ant-TAContig2767	2799	EFN68422	Ants	Camponotus floridanus	Serine/threonine-protein kinase PLK2	2	Ant-TAContig2767,Ant-TAContig9758,
	Ant-TAContig4043	2798	EGI69864	Ants	Acromyrmex echinatior	GPI transamidase component PIG-S	2	Ant-TAContig4043,Ant-TAContig4042,
	kmr31_comp2626_c1_seq1	2798	EFN78701	Ants	Harpegnathos saltator	MOXD1-like protein 2	4	Ant-TAContig10822,kmr31_comp2626_c1_seq1,Ant-TAContig10825,kmr29_comp96050_c6_seq32,
	kmr25_comp84110_c0_seq2	2798	EFN69945	Ants	Camponotus floridanus	Uroporphyrinogen-III synthase	8	kmr27_comp90222_c0_seq14,kmr27_comp90222_c0_seq13,kmr25_comp84110_c0_seq6,kmr27_comp90222_c0_seq16,kmr25_comp84110_c0_seq2,Ant-TAContig8262,kmr29_comp95847_c0_seq18,kmr25_comp84110_c0_seq17,
	Ant-TAContig1232	2796	EFZ19077	Ants	Solenopsis invicta	hypothetical protein SINV_14729	2	Ant-TAContig1232,Ant-TAContig9721,
	Ant-TAContig1328	2796	EFN64555	Ants	Camponotus floridanus	Uncharacterized protein C4orf8	2	Ant-TAContig1328,kmr27_comp91019_c0_seq5,
	kmr29_comp85523_c0_seq1	2790	EFN70203	Ants	Camponotus floridanus	Sperm-associated antigen 1	3	kmr29_comp85523_c0_seq1,kmr23_comp33023_c0_seq1,kmr25_comp80865_c0_seq2,
	Ant-TAContig4903	2789	EFN72932	Ants	Camponotus floridanus	Integrin beta-PS	7	Ant-TAContig4903,Ant-TAContig1783,Ant-TAContig4901,Ant-TAContig4902,kmr25_comp84267_c0_seq7,kmr25_comp84267_c0_seq9,kmr25_comp84267_c0_seq10,
	kmr27_comp82733_c0_seq1	2788	E2AZT5	Ants	Camponotus floridanus	E3 ubiquitin-protein ligase NRDP1	4	kmr27_comp82733_c0_seq1,Ant-TAContig5835,kmr27_comp82733_c0_seq12,kmr27_comp82733_c0_seq7,
	kmr27_comp57639_c0_seq1	2788	E2AFV9	Ants	Camponotus floridanus	Myb-binding protein 1A	2	kmr27_comp57639_c0_seq1,Ant-TAContig6875,
	Ant-TAContig9654	2788	EFN80688	Ants	Harpegnathos saltator	Titin	25	Ant-TAContig9660,kmr27_comp91721_c0_seq24,kmr27_comp91721_c0_seq30,Ant-TAContig9657,Ant-TAContig9655,Ant-TAContig9654,kmr27_comp91721_c0_seq2,kmr27_comp91721_c0_seq7,kmr27_comp91721_c0_seq6,kmr27_comp91721_c0_seq12,Ant-TAContig9658,Ant-TAContig9659,Ant-TAContig11525,Ant-TAContig11527,Ant-TAContig11524,kmr29_comp96956_c1_seq21,kmr29_comp96956_c1_seq29,kmr29_comp96956_c1_seq27,Ant-TAContig7604,Ant-…
	kmr23_comp56917_c0_seq1	2787	EFN72818	Ants	Camponotus floridanus	Transmembrane protein C17orf28-like protein	2	kmr23_comp56917_c0_seq1,kmr25_comp85101_c1_seq2,
	kmr25_comp78842_c1_seq1	2787	E2AEK3	Ants	Camponotus floridanus	Zinc finger CCCH domain-containing protein 14	3	kmr23_comp34537_c0_seq1,kmr25_comp78842_c1_seq1,kmr25_comp78842_c1_seq2,
	Ant-TAContig603	2786	EFN72152	Ants	Camponotus floridanus	hypothetical protein EAG_15993	2	Ant-TAContig603,Ant-TAContig6080,
	kmr25_comp85844_c6_seq1	2785	E2AAW3	Ants	Camponotus floridanus	TBC1 domain family member 22B	2	kmr25_comp85844_c6_seq1,kmr25_comp85844_c6_seq4,
	Ant-TAContig3228	2784	EFN68978	Ants	Camponotus floridanus	Polycomb protein EZH2	4	kmr25_comp79575_c0_seq2,Ant-TAContig3228,kmr25_comp79575_c0_seq1,kmr27_comp85832_c0_seq5,
	kmr25_comp72801_c0_seq1	2783	E1ZYZ4	Ants	Camponotus floridanus	UTP--gluce-1-phphate uridylyltransferase	7	kmr25_comp72801_c0_seq1,kmr27_comp81787_c1_seq2,kmr25_comp72801_c0_seq3,kmr25_comp72801_c0_seq5,kmr23_comp67503_c0_seq1,kmr25_comp72801_c0_seq2,kmr27_comp81787_c1_seq7,
	Ant-TAContig3024	2774	EFN68294	Ants	Camponotus floridanus	hypothetical protein EAG_13205	7	Ant-TAContig3024,Ant-TAContig2117,Ant-TAContig3023,Ant-TAContig2116,kmr27_comp90409_c0_seq28,kmr29_comp93996_c1_seq8,kmr27_comp90409_c0_seq24,
	kmr27_comp91066_c1_seq1	2772	E2A220	Ants	Camponotus floridanus	FGGY carbohydrate kinase domain-containing protein	11	kmr27_comp91066_c1_seq1,kmr25_comp85303_c1_seq47,kmr25_comp85303_c1_seq40,Ant-TAContig4057,Ant-TAContig4058,kmr25_comp85303_c1_seq79,kmr25_comp85303_c1_seq78,kmr25_comp85303_c1_seq72,kmr25_comp85303_c1_seq51,kmr25_comp85303_c1_seq43,kmr27_comp91066_c1_seq83,
	kmr23_comp74888_c0_seq1	2770	EFN69056	Ants	Camponotus floridanus	Syntaxin-18	2	kmr23_comp74888_c0_seq1,kmr27_comp87017_c0_seq3,
	Ant-TAContig11867	2770	EFN67895	Ants	Camponotus floridanus	UPF0405 protein TMEM103	13	Ant-TAContig11867,kmr25_comp85738_c0_seq12,kmr23_comp54714_c1_seq1,kmr25_comp85738_c0_seq13,Ant-TAContig450,kmr25_comp85738_c6_seq5,kmr25_comp85738_c6_seq6,kmr25_comp85738_c6_seq7,kmr25_comp85738_c6_seq8,kmr25_comp85738_c6_seq2,kmr25_comp85738_c6_seq3,kmr25_comp85738_c6_seq4,Ant-TAContig7840,
	kmr25_comp84528_c1_seq1	2765	E9IEA7	Ants	Solenopsis invicta	Putative uncharacterized protein (Fragment)	2	kmr25_comp84528_c1_seq1,kmr25_comp84528_c1_seq2,
	kmr27_comp89993_c0_seq32	2765	EFN61240	Ants	Camponotus floridanus	Tetratricopeptide repeat protein 17	5	kmr27_comp89993_c0_seq32,kmr25_comp82864_c0_seq19,kmr25_comp82864_c0_seq20,Ant-TAContig6026,kmr25_comp82864_c0_seq17,
	kmr25_comp81100_c0_seq1	2764	EGI57263	Ants	Acromyrmex echinatior	Oxysterol-binding protein-related protein 9	3	kmr25_comp81100_c0_seq2,kmr25_comp81100_c0_seq1,kmr25_comp81100_c0_seq3,
	kmr25_comp83266_c1_seq1	2762	EFN71487	Ants	Camponotus floridanus	Sodium-coupled monocarboxylate transporter 2	3	kmr25_comp83266_c1_seq1,kmr27_comp89887_c0_seq2,kmr23_comp56502_c0_seq1,
	kmr27_comp86871_c2_seq1	2760	EFN66777	Ants	Camponotus floridanus	Meiotically up-regulated gene 71 protein	3	kmr25_comp85069_c0_seq3,kmr27_comp86871_c2_seq1,kmr25_comp85069_c0_seq4,
	Ant-TAContig5642	2759	EFN70008	Ants	Camponotus floridanus	Follistatin-related protein 5	3	Ant-TAContig4732,Ant-TAContig5642,kmr25_comp81576_c0_seq6,
	kmr25_comp71956_c0_seq1	2759	F4X182	Ants	Acromyrmex echinatior	Nuclear pore glycoprotein p62	2	kmr25_comp71956_c0_seq1,kmr23_comp35525_c0_seq1,
	kmr27_comp90016_c0_seq1	2756	EFN73551	Ants	Camponotus floridanus	hypothetical protein EAG_11362	8	kmr27_comp90016_c0_seq1,kmr27_comp90016_c0_seq2,kmr23_comp69344_c1_seq1,kmr25_comp83682_c2_seq2,kmr27_comp90016_c0_seq9,kmr25_comp83682_c2_seq4,kmr25_comp83682_c2_seq6,kmr25_comp83682_c2_seq3,
	kmr27_comp88946_c1_seq1	2756	E2AA17	Ants	Camponotus floridanus	Putative inorganic phphate cotransporter	3	kmr27_comp88946_c1_seq1,Ant-TAContig3059,Ant-TAContig3060,
	kmr25_comp84684_c0_seq2	2756	E2A5F1	Ants	Camponotus floridanus	Putative uncharacterized protein	2	kmr25_comp84684_c0_seq2,kmr29_comp96540_c1_seq4,
	Ant-TAContig5006	2756	EFN69146	Ants	Camponotus floridanus	Solute carrier organic anion transporter family member 2A1	3	Ant-TAContig5006,kmr27_comp91315_c1_seq2,kmr25_comp85398_c2_seq4,
	kmr23_comp73901_c0_seq1	2754	EFN74206	Ants	Camponotus floridanus	AP1 subunit gamma-binding protein 1	2	kmr23_comp73901_c0_seq1,kmr27_comp86770_c0_seq2,
	kmr27_comp84280_c0_seq1	2754	E2AKK1	Ants	Camponotus floridanus	Putative uncharacterized protein	3	kmr27_comp84280_c0_seq2,kmr27_comp84280_c0_seq1,kmr25_comp63522_c0_seq1,
	Ant-TAContig2667	2752	EFN68264	Ants	Camponotus floridanus	Protein sidekick	2	kmr25_comp83917_c1_seq2,Ant-TAContig2667,
	kmr25_comp82343_c0_seq1	2752	E2B1L4	Ants	Camponotus floridanus	Tetratricopeptide repeat protein 39C	3	kmr25_comp82343_c0_seq1,kmr23_comp67797_c0_seq1,kmr25_comp82343_c0_seq2,
	kmr25_comp85134_c6_seq5	2751	E2BZ47	Ants	Harathos saltator	Echinoderm microtubule-associated protein-like CG13466	2	kmr25_comp85134_c6_seq5,kmr25_comp85134_c6_seq8,
	Ant-TAContig1760	2749	EFN70242	Ants	Camponotus floridanus	1-phosphatidylinositol-4,5-bisphosphate phosphodiesterase	4	kmr25_comp81464_c2_seq3,kmr27_comp86822_c1_seq4,Ant-TAContig1760,kmr25_comp81464_c2_seq4,
	kmr25_comp85591_c11_seq7	2749	EGI61016	Ants	Acromyrmex echinatior	Calcium-activated potassium channel slowpoke	2	kmr25_comp85591_c11_seq7,kmr25_comp85591_c11_seq11,
	kmr23_comp78897_c0_seq1	2749	EFN63322	Ants	Camponotus floridanus	Uncharacterized protein C2orf42-like protein	2	kmr23_comp78897_c0_seq1,kmr29_comp91392_c0_seq2,
	kmr29_comp95623_c0_seq2	2747	EFN70510	Ants	Camponotus floridanus	Inward rectifier potassium channel 2	4	kmr29_comp95623_c0_seq2,kmr31_comp2159_c1_seq2,kmr29_comp95623_c1_seq5,kmr29_comp95623_c1_seq3,
	kmr23_comp70092_c78_seq1	2746	EFN80503	Ants	Harpegnathos saltator	Afadin	12	kmr23_comp70092_c78_seq1,kmr27_comp91306_c6_seq10,kmr27_comp91306_c6_seq6,kmr25_comp84786_c17_seq2,kmr27_comp91306_c6_seq9,kmr27_comp91306_c6_seq5,kmr27_comp91306_c6_seq2,kmr27_comp91306_c6_seq4,kmr27_comp91306_c6_seq7,kmr27_comp91306_c6_seq8,kmr27_comp91306_c6_seq11,kmr27_comp91306_c6_seq12,
	kmr27_comp88470_c0_seq1	2744	E2AVZ2	Ants	Camponotus floridanus	Acyl-coenzyme A oxidase	3	Ant-TAContig719,kmr27_comp88470_c0_seq1,kmr25_comp83265_c0_seq2,
	kmr25_comp84516_c1_seq1	2744	E2ALH6	Ants	Camponotus floridanus	Beta,beta-carotene 15,15'-monooxygenase	2	kmr25_comp84516_c1_seq1,Ant-TAContig3558,
	Ant-TAContig5117	2744	EFN69078	Ants	Camponotus floridanus	Frizzled-10-A	9	kmr29_comp95199_c0_seq1,Ant-TAContig5117,kmr27_comp89837_c0_seq2,kmr27_comp89837_c0_seq3,Ant-TAContig8313,kmr25_comp84676_c0_seq17,kmr25_comp84676_c0_seq4,kmr25_comp84676_c0_seq7,kmr25_comp84676_c0_seq8,
	kmr29_comp94593_c0_seq1	2744	E2AL67	Ants	Camponotus floridanus	Histone deacetylase	4	kmr29_comp94593_c0_seq1,Ant-TAContig112,kmr29_comp94593_c0_seq5,kmr29_comp94593_c0_seq4,
	kmr25_comp84974_c3_seq1	2744	EFN74454	Ants	Camponotus floridanus	Versican core protein	2	kmr25_comp84974_c3_seq1,kmr25_comp84974_c3_seq3,
	kmr25_comp77687_c0_seq1	2741	EFN64791	Ants	Camponotus floridanus	Protein Malvolio	9	kmr29_comp93880_c1_seq7,kmr29_comp93880_c1_seq6,kmr27_comp87920_c0_seq6,kmr27_comp87920_c0_seq5,kmr27_comp87920_c0_seq4,kmr27_comp87920_c0_seq3,kmr25_comp77687_c0_seq1,kmr25_comp77687_c0_seq4,kmr23_comp54292_c0_seq1,
	kmr29_comp96453_c2_seq1	2741	E2AJP4	Ants	Camponotus floridanus	TBC1 domain family member 19	8	Ant-TAContig6295,Ant-TAContig6296,kmr29_comp96453_c2_seq1,Ant-TAContig6297,Ant-TAContig6298,kmr25_comp85987_c4_seq9,kmr25_comp85987_c4_seq12,kmr25_comp85987_c4_seq10,
	kmr25_comp85473_c2_seq1	2739	EFN64830	Ants	Camponotus floridanus	Growth arrest-specific protein 2	2	kmr25_comp85473_c2_seq1,kmr23_comp69177_c3_seq1,
	kmr27_comp86457_c0_seq1	2739	E2A339	Ants	Camponotus floridanus	Putative uncharacterized protein	2	kmr27_comp86457_c0_seq1,kmr27_comp86457_c0_seq2,
	kmr27_comp87767_c0_seq1	2737	E2AW91	Ants	Camponotus floridanus	Exocyst complex component 6	3	kmr27_comp87767_c0_seq3,kmr27_comp87767_c0_seq1,kmr23_comp68468_c0_seq1,
	Ant-TAContig4212	2737	EFN66394	Ants	Camponotus floridanus	Rab GTPase-binding effector protein 1	3	Ant-TAContig4212,kmr25_comp80372_c0_seq3,Ant-TAContig4211,
	Ant-TAContig5347	2736	EFN69736	Ants	Camponotus floridanus	Retinoblastoma-like protein 1	2	Ant-TAContig5347,kmr25_comp83723_c0_seq2,
	kmr25_comp84970_c11_seq1	2735	E2A2Y9	Ants	Camponotus floridanus	Methionyl-tRNA synthetase, mitochondrial (Fragment)	2	kmr25_comp84970_c11_seq1,kmr27_comp90854_c3_seq1,
	kmr27_comp90710_c1_seq1	2734	E2AK67	Ants	Camponotus floridanus	Putative uncharacterized protein	27	Ant-TAContig7225,kmr25_comp84859_c0_seq15,kmr25_comp84859_c0_seq12,kmr29_comp95933_c3_seq4,Ant-TAContig8740,Ant-TAContig8737,Ant-TAContig8734,kmr27_comp90710_c1_seq9,Ant-TAContig8739,Ant-TAContig8736,Ant-TAContig8733,kmr29_comp95933_c3_seq3,kmr27_comp90710_c1_seq1,Ant-TAContig8741,Ant-TAContig8738,Ant-TAContig8735,kmr29_comp95933_c3_seq30,kmr27_comp90710_c1_seq42,Ant-TAContig1977,Ant-TAContig1978…
	kmr23_comp72287_c0_seq1	2733	EFN67224	Ants	Camponotus floridanus	hypothetical protein EAG_09098	2	kmr23_comp72287_c0_seq1,kmr25_comp83531_c0_seq2,
	kmr29_comp96286_c8_seq9	2732	EFN65535	Ants	Camponotus floridanus	Protein pangolin, isoform J	2	kmr29_comp96286_c8_seq9,kmr27_comp91573_c7_seq11,
	Ant-TAContig3660	2730	EFZ09288	Ants	Solenopsis invicta	hypothetical protein SINV_11715	2	Ant-TAContig3660,Ant-TAContig208,
	kmr27_comp90030_c0_seq1	2729	EFN61041	Ants	Camponotus floridanus	Uncharacterized protein KIAA1370-like protein	2	kmr27_comp90030_c0_seq1,kmr23_comp67961_c0_seq1,
	Ant-TAContig4182	2728	EFN60488	Ants	Camponotus floridanus	Fibrillin-2	3	kmr25_comp85421_c1_seq3,Ant-TAContig4182,kmr25_comp85421_c1_seq4,
	Ant-TAContig6393	2728	EFN66241	Ants	Camponotus floridanus	hypothetical protein EAG_10149	5	Ant-TAContig6417,Ant-TAContig6393,kmr29_comp95080_c0_seq4,kmr31_comp6901_c0_seq1,kmr27_comp90560_c0_seq4,
	kmr23_comp79184_c0_seq1	2727	EFN60526	Ants	Camponotus floridanus	Protein hunchback	2	kmr23_comp79184_c0_seq1,kmr25_comp56061_c0_seq2,
	kmr27_comp89480_c0_seq1	2725	E2A0C4	Ants	Camponotus floridanus	Aldehyde dehydrogenase (Fragment)	4	kmr27_comp89480_c0_seq4,kmr27_comp89480_c0_seq1,kmr23_comp67390_c0_seq1,kmr27_comp89480_c0_seq7,
	kmr27_comp88619_c0_seq1	2725	E1ZVX4	Ants	Camponotus floridanus	Katanin p60 ATPase-containing subunit	8	Ant-TAContig8078,kmr27_comp88619_c0_seq1,Ant-TAContig8080,Ant-TAContig8079,Ant-TAContig3826,Ant-TAContig3827,Ant-TAContig8081,kmr27_comp88619_c0_seq11,
	Ant-TAContig5656	2722	EFN72674	Ants	Camponotus floridanus	Formin-like protein 2	2	Ant-TAContig5656,kmr25_comp83691_c0_seq6,
	Ant-TAContig8398	2721	EFN68796	Ants	Camponotus floridanus	Cysteine-rich secretory protein 1	18	Ant-TAContig8398,Ant-TAContig8400,Ant-TAContig8399,Ant-TAContig10584,kmr25_comp83910_c6_seq14,kmr25_comp83910_c6_seq10,kmr27_comp90088_c0_seq8,kmr27_comp90088_c0_seq27,kmr29_comp95410_c3_seq10,kmr29_comp95410_c3_seq14,kmr29_comp95410_c3_seq15,kmr29_comp95410_c3_seq24,kmr29_comp95410_c3_seq33,Ant-TAContig1556,Ant-TAContig3987,kmr27_comp90088_c0_seq29,kmr23_comp69862_c5_seq1,kmr25_comp83910_c6_seq1…
	Ant-TAContig271	2721	EFZ21237	Ants	Solenopsis invicta	hypothetical protein SINV_00751	2	Ant-TAContig271,Ant-TAContig4115,
	Ant-TAContig2005	2717	EFN61587	Ants	Camponotus floridanus	Protein FAM116A	2	Ant-TAContig2005,kmr29_comp94252_c0_seq3,
	kmr31_comp2229_c0_seq2	2717	EFN64550	Ants	Camponotus floridanus	Transferrin	3	kmr31_comp2229_c0_seq2,kmr23_comp69682_c0_seq1,kmr25_comp85929_c5_seq99,
	kmr25_comp84805_c0_seq1	2715	E2A7K1	Ants	Camponotus floridanus	AP2-associated protein kinase 1	2	kmr25_comp84805_c0_seq1,kmr23_comp53341_c0_seq1,
	Ant-TAContig5960	2714	EFN64903	Ants	Camponotus floridanus	Alanine--glyoxylate aminotransferase 2-like	2	Ant-TAContig5960,Ant-TAContig5957,
	kmr23_comp66108_c1_seq1	2714	EFN61137	Ants	Camponotus floridanus	Uncharacterized protein C22orf9-like protein	4	kmr23_comp66108_c1_seq1,kmr25_comp81762_c1_seq2,kmr27_comp89214_c2_seq2,kmr29_comp94848_c0_seq5,
	kmr25_comp83878_c0_seq1	2709	E9IP93	Ants	Solenopsis invicta	Putative uncharacterized protein (Fragment)	2	kmr25_comp83878_c0_seq1,kmr23_comp69544_c4_seq1,
	kmr23_comp67859_c0_seq1	2709	EFN67470	Ants	Camponotus floridanus	Thyrotropin-releasing hormone-degrading ectoenzyme	6	kmr23_comp67859_c0_seq1,kmr29_comp95987_c0_seq2,kmr25_comp84401_c0_seq4,kmr27_comp90174_c0_seq1,kmr25_comp84401_c0_seq3,kmr29_comp95987_c0_seq6,
	kmr27_comp75927_c0_seq1	2705	EFN67311	Ants	Camponotus floridanus	Protein CARP-like protein	2	kmr27_comp75927_c0_seq1,kmr29_comp83564_c0_seq2,
	Ant-TAContig10045	2705	EFN60633	Ants	Camponotus floridanus	Protein fem-1-like protein CG6966	3	Ant-TAContig4662,Ant-TAContig10045,kmr29_comp90620_c0_seq4,
	Ant-TAContig75	2705	EFN60410	Ants	Camponotus floridanus	R3H domain-containing protein 1	2	Ant-TAContig75,kmr25_comp84036_c2_seq7,
	Ant-TAContig4532	2704	EFN73791	Ants	Camponotus floridanus	hypothetical protein EAG_06433	3	Ant-TAContig4532,kmr29_comp94401_c1_seq2,kmr25_comp76851_c1_seq2,
	kmr27_comp89426_c0_seq1	2704	E2A247	Ants	Camponotus floridanus	Protein ECT2	5	kmr27_comp89426_c0_seq1,kmr27_comp89426_c0_seq12,kmr27_comp89426_c0_seq16,kmr29_comp93285_c0_seq13,kmr29_comp93285_c0_seq10,
	Ant-TAContig8118	2703	EFN72733	Ants	Camponotus floridanus	DET1-like protein	11	kmr27_comp88853_c2_seq6,Ant-TAContig8118,kmr29_comp95569_c3_seq11,kmr29_comp95569_c3_seq9,kmr29_comp95569_c3_seq8,kmr29_comp95569_c3_seq7,kmr29_comp95569_c3_seq15,kmr27_comp88853_c2_seq8,Ant-TAContig8120,kmr25_comp82267_c0_seq2,kmr29_comp95569_c3_seq13,
	kmr29_comp95231_c0_seq1	2702	E2AQ57	Ants	Camponotus floridanus	Flap endonuclease 1	12	kmr29_comp95231_c0_seq11,kmr29_comp95231_c0_seq10,kmr29_comp95231_c0_seq9,kmr29_comp95231_c0_seq8,kmr29_comp95231_c0_seq7,kmr29_comp95231_c0_seq5,kmr29_comp95231_c0_seq4,kmr29_comp95231_c0_seq2,kmr29_comp95231_c0_seq1,kmr23_comp71659_c0_seq1,kmr27_comp90284_c0_seq22,kmr27_comp90284_c0_seq18,
	kmr25_comp81516_c0_seq1	2702	EFN71009	Ants	Camponotus floridanus	Motile sperm domain-containing protein 2	4	kmr27_comp87052_c0_seq2,kmr25_comp81516_c0_seq2,kmr25_comp81516_c0_seq1,kmr25_comp81516_c0_seq4,
	Ant-TAContig901	2700	EGI62467	Ants	Acromyrmex echinatior	Slowpoke-binding protein	7	kmr29_comp94586_c0_seq4,Ant-TAContig901,kmr29_comp94586_c0_seq7,kmr25_comp84522_c1_seq5,kmr29_comp94586_c0_seq6,kmr29_comp94586_c0_seq12,kmr29_comp94586_c0_seq10,
	kmr27_comp90258_c2_seq1	2698	E2AL35	Ants	Camponotus floridanus	Eukaryotic translation initiation factor 4E type 2	6	kmr27_comp90258_c2_seq1,Ant-TAContig2145,Ant-TAContig2146,kmr29_comp90462_c0_seq2,kmr29_comp90462_c0_seq5,kmr29_comp90462_c0_seq6,
	kmr27_comp87531_c0_seq1	2698	E2AG64	Ants	Camponotus floridanus	Phphoacetylglucamine mutase	9	kmr29_comp92255_c3_seq4,kmr27_comp87531_c0_seq7,kmr27_comp87531_c0_seq2,kmr27_comp87531_c0_seq1,kmr27_comp87531_c0_seq9,Ant-TAContig1036,Ant-TAContig7967,kmr23_comp36646_c1_seq1,kmr23_comp67305_c2_seq1,
	kmr29_comp94001_c3_seq1	2697	E2BWD5	Ants	Harathos saltator	Solute carrier organic anion transporter family member 5A1	2	kmr29_comp94001_c3_seq1,kmr23_comp64414_c0_seq1,
	kmr25_comp83700_c1_seq1	2695	EFN61386	Ants	Camponotus floridanus	Hemocyte protein-glutamine gamma-glutamyltransferase	4	kmr25_comp83700_c1_seq1,kmr27_comp89717_c0_seq7,kmr27_comp89717_c0_seq4,kmr25_comp83700_c1_seq3,
	Ant-TAContig187	2694	EFN66501	Ants	Camponotus floridanus	hypothetical protein EAG_10995	2	Ant-TAContig4570,Ant-TAContig187,
	Ant-TAContig1852	2694	EFN67679	Ants	Camponotus floridanus	Transmembrane protein 115	4	kmr27_comp90564_c12_seq9,kmr27_comp90564_c12_seq10,Ant-TAContig1852,kmr23_comp74133_c0_seq1,
	kmr27_comp88676_c0_seq1	2690	E2BD43	Ants	Harathos saltator	Putative uncharacterized protein	5	kmr29_comp91778_c0_seq1,kmr27_comp88676_c0_seq1,kmr25_comp82894_c0_seq3,kmr23_comp56533_c2_seq1,kmr29_comp91778_c0_seq3,
	Ant-TAContig4576	2689	EFN63959	Ants	Camponotus floridanus	Protein still life, isoforms C/SIF type 2	2	Ant-TAContig4576,kmr25_comp80874_c0_seq2,
	Ant-TAContig3259	2684	EFN60666	Ants	Camponotus floridanus	Cationic amino acid transporter 4	2	Ant-TAContig3259,kmr25_comp79147_c0_seq2,
	kmr25_comp84533_c0_seq1	2684	E2B263	Ants	Camponotus floridanus	E3 ubiquitin-protein ligase UHRF1	2	kmr25_comp84533_c0_seq1,kmr23_comp76124_c0_seq1,
	Ant-TAContig1053	2682	EFN62067	Ants	Camponotus floridanus	Uncharacterized sodium-dependent transporter CG3252	3	Ant-TAContig1053,Ant-TAContig3080,kmr27_comp85795_c1_seq4,
	Ant-TAContig1632	2680	EFN73315	Ants	Camponotus floridanus	Adenylate cyclase type 5	4	Ant-TAContig1632,kmr27_comp90469_c0_seq6,Ant-TAContig7167,kmr25_comp84666_c0_seq5,
	kmr25_comp82696_c0_seq1	2680	EFN71722	Ants	Camponotus floridanus	Inositol-3-phosphate synthase A	9	kmr23_comp33838_c0_seq1,kmr29_comp92436_c0_seq2,kmr25_comp82696_c0_seq6,kmr25_comp82696_c0_seq3,kmr25_comp82696_c0_seq4,kmr25_comp82696_c0_seq1,kmr25_comp82696_c0_seq5,kmr25_comp82696_c0_seq2,kmr29_comp92436_c0_seq5,
	Ant-TAContig2002	2678	EFN68402	Ants	Camponotus floridanus	Protein FAM114A2	3	Ant-TAContig2002,kmr29_comp94003_c0_seq6,kmr27_comp84584_c0_seq2,
	Ant-TAContig165	2677	EFN69872	Ants	Camponotus floridanus	ETS translocation variant 1	2	Ant-TAContig165,kmr23_comp55376_c0_seq1,
	kmr25_comp80694_c1_seq1	2676	E2AHT2	Ants	Camponotus floridanus	Pre-mRNA-splicing factor 38B	3	kmr25_comp80694_c1_seq1,kmr27_comp81954_c0_seq8,Ant-TAContig5401,
	kmr23_comp76296_c0_seq1	2676	EFN74589	Ants	Camponotus floridanus	Serine/threonine-protein kinase 36	2	kmr27_comp89030_c0_seq2,kmr23_comp76296_c0_seq1,
	kmr23_comp34064_c0_seq1	2674	EFN62354	Ants	Camponotus floridanus	Apoptosis-inducing factor 1, mitochondrial	2	kmr23_comp34064_c0_seq1,kmr27_comp84378_c1_seq2,
	kmr25_comp78035_c0_seq1	2674	E2A947	Ants	Camponotus floridanus	Probable palmitoyltransferase ZDHHC14	2	kmr25_comp78035_c0_seq1,Ant-TAContig2918,
	Ant-TAContig4988	2672	EFN69252	Ants	Camponotus floridanus	Zinc finger protein 76	2	Ant-TAContig4988,kmr25_comp85345_c0_seq2,
	kmr25_comp85750_c0_seq1	2665	E2B207	Ants	Camponotus floridanus	Dynein intermediate chain 2, ciliary	5	kmr25_comp85750_c0_seq1,Ant-TAContig1799,Ant-TAContig3477,Ant-TAContig7521,kmr27_comp91432_c0_seq71,
	kmr27_comp91200_c0_seq75	2664	EFN74700	Ants	Camponotus floridanus	N-acetylgalactosamine kinase	2	kmr27_comp91200_c0_seq75,Ant-TAContig5322,
	Ant-TAContig3052	2663	EFN74152	Ants	Camponotus floridanus	Peptidyl-prolyl cis-trans isomerase SDCCAG10	3	kmr25_comp84055_c2_seq5,Ant-TAContig3052,kmr25_comp84055_c2_seq6,
	Ant-TAContig268	2662	EFN69863	Ants	Camponotus floridanus	Probable peroxisomal acyl-coenzyme A oxidase 1	2	Ant-TAContig268,Ant-TAContig728,
	kmr27_comp89327_c1_seq1	2662	E9J140	Ants	Solenopsis invicta	Putative uncharacterized protein (Fragment)	3	kmr27_comp89327_c1_seq1,kmr27_comp89327_c1_seq5,kmr27_comp89327_c1_seq2,
	kmr23_comp33024_c0_seq1	2660	EFN65993	Ants	Camponotus floridanus	Fatty acyl-CoA reductase 1	2	kmr23_comp33024_c0_seq1,kmr25_comp82144_c0_seq2,
	kmr27_comp78160_c0_seq1	2660	E2BCH9	Ants	Harathos saltator	N-acetylglucamine-1-phphotransferase subunits alpha/beta (Fragment)	2	kmr27_comp78160_c0_seq1,kmr31_comp4164_c0_seq1,
	kmr25_comp85270_c0_seq3	2656	EFN72150	Ants	Camponotus floridanus	Bifunctional heparan sulfate N-deacetylase/N-sulfotransferase	2	kmr25_comp85270_c0_seq3,kmr29_comp95894_c0_seq6,
	Ant-TAContig7903	2656	EFN65023	Ants	Camponotus floridanus	Tyrosine-protein phosphatase non-receptor type 11	3	Ant-TAContig7903,Ant-TAContig7904,kmr29_comp87221_c0_seq5,
	kmr27_comp90803_c0_seq2	2655	EFN66523	Ants	Camponotus floridanus	Glycoprotein 3-alpha-L-fucosyltransferase A	2	kmr27_comp90803_c0_seq2,kmr29_comp95588_c0_seq4,
	kmr25_comp85990_c0_seq46	2654	EFN85968	Ants	Harpegnathos saltator	WD repeat-containing protein 66	4	kmr25_comp85990_c0_seq46,kmr29_comp96957_c0_seq101,kmr29_comp96957_c0_seq113,kmr29_comp96957_c0_seq109,
	kmr25_comp72342_c0_seq1	2652	EFN72511	Ants	Camponotus floridanus	A kinase anchor protein 10, mitochondrial	4	kmr25_comp72342_c0_seq1,kmr25_comp72342_c0_seq3,kmr25_comp72342_c0_seq5,kmr23_comp68304_c0_seq1,
	Ant-TAContig4527	2651	EFN65176	Ants	Camponotus floridanus	Cytochrome b5 reductase 4	7	Ant-TAContig8365,Ant-TAContig4527,Ant-TAContig5524,Ant-TAContig5522,Ant-TAContig5523,kmr27_comp89988_c1_seq7,Ant-TAContig8366,
	kmr23_comp60361_c0_seq1	2651	EFN62839	Ants	Camponotus floridanus	Serine protease HTRA2, mitochondrial	5	kmr23_comp60361_c0_seq1,kmr25_comp81676_c2_seq3,kmr27_comp89422_c1_seq5,kmr27_comp89422_c1_seq2,kmr25_comp81676_c2_seq2,
	Ant-TAContig1341	2650	EFN70299	Ants	Camponotus floridanus	Relaxin receptor 1	13	Ant-TAContig1341,kmr27_comp91146_c3_seq40,kmr27_comp91146_c3_seq29,kmr27_comp91146_c3_seq45,Ant-TAContig1704,Ant-TAContig9000,kmr27_comp91146_c3_seq55,kmr25_comp85592_c1_seq6,kmr25_comp85592_c1_seq14,kmr25_comp85592_c1_seq15,kmr27_comp91146_c3_seq49,kmr27_comp91146_c3_seq51,kmr29_comp92568_c2_seq4,
	kmr25_comp85001_c0_seq3	2648	EFN67658	Ants	Camponotus floridanus	Sodium/potassium/calcium exchanger 5	17	kmr25_comp85001_c0_seq3,Ant-TAContig3877,kmr29_comp95845_c0_seq23,kmr25_comp85001_c0_seq13,kmr25_comp85001_c0_seq10,kmr27_comp90816_c0_seq10,kmr27_comp90816_c0_seq2,kmr27_comp90816_c0_seq21,kmr25_comp85001_c0_seq21,kmr25_comp85001_c0_seq25,kmr29_comp95845_c0_seq27,kmr25_comp85001_c0_seq12,kmr29_comp95845_c0_seq28,kmr27_comp90816_c0_seq13,kmr27_comp90816_c0_seq4,kmr27_comp90816_c0_seq6,kmr27_comp9…
	Ant-TAContig337	2641	EFN73255	Ants	Camponotus floridanus	Beta-galactosidase	4	Ant-TAContig337,kmr29_comp91926_c0_seq4,kmr27_comp88630_c0_seq2,kmr29_comp91926_c0_seq3,
	kmr29_comp89441_c0_seq1	2640	E2ACM7	Ants	Camponotus floridanus	Acetylcholine receptor subunit beta-like 2	6	kmr29_comp89441_c0_seq5,kmr29_comp89441_c0_seq3,kmr29_comp89441_c0_seq4,kmr29_comp89441_c0_seq2,kmr29_comp89441_c0_seq1,kmr29_comp89441_c0_seq6,
	Ant-TAContig2089	2640	EFN68651	Ants	Camponotus floridanus	mRNA-decapping enzyme 2	2	Ant-TAContig2089,kmr29_comp96711_c2_seq4,
	kmr23_comp33730_c0_seq1	2640	EGI57314	Ants	Acromyrmex echinatior	Putative protein arginine N-methyltransferase 10	2	kmr23_comp33730_c0_seq1,kmr27_comp86913_c0_seq2,
	kmr31_comp1030_c0_seq1	2636	E2AS14	Ants	Camponotus floridanus	Putative uncharacterized protein	2	kmr29_comp95787_c1_seq1,kmr31_comp1030_c0_seq1,
	kmr25_comp83748_c0_seq1	2636	E2ALJ0	Ants	Camponotus floridanus	Tetraspanin-11	3	kmr25_comp83748_c0_seq1,kmr25_comp83748_c0_seq9,kmr25_comp83748_c0_seq10,
	kmr29_comp91337_c1_seq1	2635	E2AHA9	Ants	Camponotus floridanus	Retinal dehydrogenase 1	2	kmr29_comp91337_c1_seq1,kmr29_comp91337_c1_seq3,
	Ant-TAContig3946	2634	EFN82881	Ants	Harpegnathos saltator	FAD synthetase	3	kmr29_comp55156_c0_seq1,Ant-TAContig3946,kmr27_comp79995_c0_seq1,
	kmr27_comp87844_c1_seq1	2634	EFN80025	Ants	Harpegnathos saltator	Intraflagellar transport protein 81-like protein	8	kmr25_comp81031_c1_seq1,kmr25_comp81031_c1_seq5,kmr27_comp87844_c1_seq1,kmr27_comp87844_c1_seq19,kmr27_comp87844_c1_seq9,kmr25_comp81031_c1_seq6,kmr25_comp81031_c1_seq2,kmr25_comp81031_c1_seq9,
	kmr27_comp88166_c1_seq12	2633	E9IEG8	Ants	Solenopsis invicta	Putative uncharacterized protein (Fragment)	8	kmr27_comp88166_c1_seq27,kmr27_comp88166_c1_seq12,kmr27_comp88166_c1_seq42,kmr25_comp81872_c1_seq7,kmr27_comp88166_c1_seq47,kmr27_comp88166_c1_seq28,kmr27_comp88166_c1_seq29,kmr27_comp88166_c1_seq43,
	kmr29_comp96794_c2_seq2	2632	EFN61518	Ants	Camponotus floridanus	Alpha-N-acetylglucosaminidase	4	kmr29_comp96794_c2_seq2,Ant-TAContig9472,Ant-TAContig9471,kmr23_comp69170_c3_seq1,
	kmr25_comp82451_c0_seq1	2630	E2ARV8	Ants	Camponotus floridanus	ATP-dependent RNA helicase Ddx1	4	kmr23_comp69310_c0_seq1,kmr25_comp82451_c0_seq5,kmr25_comp82451_c0_seq1,kmr29_comp92701_c0_seq14,
	kmr27_comp91307_c5_seq7	2629	EFN74208	Ants	Camponotus floridanus	Glycerophosphodiester phosphodiesterase domain-containing protein 1	3	kmr23_comp33699_c0_seq1,kmr27_comp91307_c5_seq7,kmr29_comp90547_c0_seq4,
	Ant-TAContig4619	2623	EFN64974	Ants	Camponotus floridanus	Intraflagellar transport protein 88-like protein	2	kmr27_comp87085_c0_seq2,Ant-TAContig4619,
	Ant-TAContig5148	2623	EFN74298	Ants	Camponotus floridanus	Transcription elongation factor B polypeptide 3	2	Ant-TAContig5148,Ant-TAContig7820,
	kmr27_comp86313_c0_seq1	2621	EFN69460	Ants	Camponotus floridanus	CDP-diacylglycerol--glycerol-3-phosphate 3-phosphatidyltransferase, mitochondrial	4	kmr25_comp81935_c0_seq1,kmr27_comp86313_c0_seq5,kmr27_comp86313_c0_seq1,kmr25_comp81935_c0_seq3,
	kmr23_comp84008_c0_seq1	2620	EFN66650	Ants	Camponotus floridanus	Putative sodium-dependent multivitamin transporter	2	kmr23_comp84008_c0_seq1,kmr25_comp78675_c0_seq2,
	Ant-TAContig10105	2618	EFN66565	Ants	Camponotus floridanus	Choline/ethanolamine kinase	5	Ant-TAContig10106,Ant-TAContig10105,kmr23_comp34005_c1_seq1,kmr25_comp80011_c1_seq2,kmr23_comp34005_c0_seq1,
	kmr27_comp88209_c1_seq1	2618	EFN67166	Ants	Camponotus floridanus	Solute carrier family 12 member 8	3	kmr27_comp88209_c1_seq1,kmr27_comp88209_c1_seq3,kmr27_comp88209_c1_seq2,
	kmr23_comp38063_c0_seq1	2618	EFN64504	Ants	Camponotus floridanus	Ubiquitin carboxyl-terminal hydrolase 22	4	kmr23_comp38063_c0_seq1,kmr27_comp82131_c1_seq5,kmr27_comp82131_c1_seq2,kmr25_comp72476_c0_seq3,
	kmr27_comp82095_c0_seq1	2617	EFN73821	Ants	Camponotus floridanus	Thymosin beta-4	4	kmr27_comp82095_c0_seq1,kmr27_comp82095_c0_seq4,kmr25_comp62839_c0_seq1,Ant-TAContig1159,
	kmr29_comp94824_c0_seq1	2616	E2APG3	Ants	Camponotus floridanus	E3 ubiquitin-protein ligase SINAT5	8	kmr29_comp94824_c0_seq1,kmr27_comp89319_c0_seq3,kmr29_comp94824_c0_seq4,kmr23_comp34427_c1_seq1,kmr25_comp83006_c0_seq2,kmr25_comp83006_c0_seq1,kmr25_comp84356_c0_seq2,kmr27_comp89319_c0_seq4,
	kmr25_comp72671_c0_seq1	2616	E2AV36	Ants	Camponotus floridanus	Probable trans-2-enoyl-CoA reductase, mitochondrial	2	kmr25_comp72671_c0_seq1,kmr23_comp33687_c0_seq1,
	kmr29_comp94796_c0_seq1	2614	E2ASU2	Ants	Camponotus floridanus	Putative uncharacterized protein	3	kmr29_comp94796_c0_seq1,Ant-TAContig1807,kmr25_comp83696_c1_seq14,
	kmr23_comp77769_c0_seq1	2614	EFN60972	Ants	Camponotus floridanus	Sphingomyelin phosphodiesterase 4	2	kmr23_comp77769_c0_seq1,kmr29_comp79496_c0_seq2,
	Ant-TAContig2774	2614	EFN68597	Ants	Camponotus floridanus	Splicing factor, arginine/serine-rich 16	3	Ant-TAContig2774,kmr23_comp67376_c0_seq1,kmr29_comp92952_c0_seq6,
	kmr29_comp86288_c0_seq1	2612	EFN80477	Ants	Harpegnathos saltator	5'-nucleotidase domain-containing protein 3	2	kmr29_comp86288_c0_seq1,kmr27_comp81572_c0_seq2,
	kmr29_comp96489_c4_seq7	2611	E1ZW51	Ants	Camponotus floridanus	RCC1 and BTB domain-containing protein 1	3	kmr29_comp96489_c4_seq7,Ant-TAContig4769,Ant-TAContig11058,
	kmr25_comp83019_c0_seq1	2611	E2AFW4	Ants	Camponotus floridanus	Succinate dehydrogenase [ubiquinone] flavoprotein subunit, mitochondrial	6	kmr27_comp90605_c0_seq5,kmr23_comp69956_c0_seq1,kmr25_comp83019_c0_seq1,kmr27_comp90605_c0_seq7,kmr27_comp90605_c0_seq6,kmr25_comp83019_c0_seq4,
	Ant-TAContig2249	2611	EFN62882	Ants	Camponotus floridanus	WD repeat-containing protein 16	2	Ant-TAContig2249,kmr25_comp84205_c0_seq2,
	Ant-TAContig661	2608	EGI69344	Ants	Acromyrmex echinatior	Lysosomal alpha-mannosidase	2	Ant-TAContig661,kmr23_comp55483_c1_seq1,
	kmr25_comp83038_c0_seq1	2607	E2BG06	Ants	Harathos saltator	Regulator of nonsense transcripts 3A	3	kmr25_comp83038_c0_seq1,kmr25_comp83038_c0_seq6,kmr25_comp83038_c0_seq5,
	kmr23_comp71278_c0_seq1	2605	EFN60200	Ants	Camponotus floridanus	Lysyl-tRNA synthetase	3	kmr23_comp71278_c0_seq1,kmr25_comp79758_c0_seq2,Ant-TAContig2899,
	kmr25_comp81493_c2_seq1	2604	E2A3H8	Ants	Camponotus floridanus	Putative uncharacterized protein	3	kmr25_comp81493_c2_seq1,kmr25_comp81493_c2_seq2,kmr25_comp81493_c2_seq5,
	kmr29_comp94316_c1_seq1	2603	E2A2Q6	Ants	Camponotus floridanus	Male-specific lethal 1-like 1	3	kmr31_comp127_c0_seq1,kmr29_comp94316_c1_seq1,kmr31_comp127_c0_seq2,
	kmr23_comp33000_c0_seq1	2603	EFN62227	Ants	Camponotus floridanus	Protein suppressor of forked	2	kmr23_comp33000_c0_seq1,kmr25_comp39599_c0_seq2,
	kmr27_comp87159_c0_seq5	2602	E2AP81	Ants	Camponotus floridanus	Putative uncharacterized protein	5	kmr27_comp87159_c0_seq7,kmr25_comp84804_c0_seq7,kmr27_comp87159_c0_seq5,kmr23_comp69314_c9_seq1,kmr27_comp87159_c0_seq8,
	kmr25_comp80831_c0_seq1	2600	E2AYZ4	Ants	Camponotus floridanus	Solute carrier family 2, facilitated gluce transporter member 8	3	kmr25_comp80831_c0_seq1,Ant-TAContig4853,Ant-TAContig6788,
	kmr25_comp83236_c3_seq1	2599	E2AC61	Ants	Camponotus floridanus	Adenylate cyclase type 2	4	kmr25_comp83236_c3_seq1,kmr25_comp83236_c3_seq7,kmr25_comp83236_c3_seq4,kmr25_comp83236_c3_seq9,
	kmr29_comp92703_c0_seq1	2599	E2AH56	Ants	Camponotus floridanus	Dihydroxyacetone phphate acyltransferase	3	kmr29_comp92703_c0_seq8,kmr29_comp92703_c0_seq1,kmr23_comp36262_c0_seq1,
	Ant-TAContig6632	2599	EFN61574	Ants	Camponotus floridanus	GC-rich sequence DNA-binding factor-like protein	4	Ant-TAContig6632,kmr29_comp88726_c1_seq2,kmr25_comp77865_c0_seq2,kmr25_comp77865_c0_seq3,
	kmr27_comp89813_c0_seq1	2598	EFN71611	Ants	Camponotus floridanus	Acetylcholine receptor subunit alpha-like 2	2	kmr27_comp89813_c0_seq1,kmr27_comp89813_c0_seq2,
	kmr25_comp80889_c0_seq1	2596	EFN72365	Ants	Camponotus floridanus	Protein EFR3-like protein cmp44E	2	kmr25_comp80889_c0_seq1,kmr25_comp80889_c0_seq2,
	Ant-TAContig5687	2595	EFN71255	Ants	Camponotus floridanus	hypothetical protein EAG_13362	12	Ant-TAContig5687,Ant-TAContig8035,Ant-TAContig5688,Ant-TAContig5689,Ant-TAContig5690,Ant-TAContig6612,Ant-TAContig8037,Ant-TAContig8038,Ant-TAContig8039,Ant-TAContig8040,Ant-TAContig8041,kmr29_comp92627_c0_seq13,
	Ant-TAContig3757	2595	EFN64120	Ants	Camponotus floridanus	Ubiquitin-conjugating enzyme E2 C	5	Ant-TAContig3757,Ant-TAContig3756,Ant-TAContig10088,Ant-TAContig10089,kmr25_comp78665_c2_seq1,
	Ant-TAContig2738	2592	EGI68878	Ants	Acromyrmex echinatior	B9 domain-containing protein 2	5	kmr25_comp52186_c0_seq1,Ant-TAContig2738,kmr29_comp91212_c1_seq3,kmr23_comp37333_c0_seq1,kmr29_comp91212_c1_seq6,
	Ant-TAContig7916	2591	EFN69689	Ants	Camponotus floridanus	Argininosuccinate synthase	6	kmr27_comp86787_c0_seq5,Ant-TAContig7916,kmr27_comp86787_c0_seq2,kmr29_comp55629_c0_seq1,kmr31_comp2659_c0_seq1,kmr27_comp86787_c0_seq6,
	kmr27_comp87529_c0_seq1	2589	EFN73226	Ants	Camponotus floridanus	Protein MTO1-like protein, mitochondrial	6	kmr27_comp87529_c0_seq1,kmr27_comp87529_c0_seq2,kmr27_comp87529_c0_seq3,kmr29_comp93828_c0_seq2,kmr29_comp93828_c0_seq4,kmr29_comp93828_c0_seq6,
	kmr29_comp90656_c0_seq1	2587	E2AAP3	Ants	Camponotus floridanus	Glycerol kinase	2	kmr29_comp90656_c0_seq1,kmr29_comp90656_c0_seq2,
	kmr25_comp86047_c3_seq23	2583	EGI66744	Ants	Acromyrmex echinatior	Leucine-rich repeat-containing protein 48	8	kmr25_comp86047_c3_seq23,kmr25_comp86047_c3_seq24,Ant-TAContig7754,kmr29_comp96695_c3_seq19,kmr25_comp86047_c3_seq36,kmr27_comp91829_c6_seq33,kmr27_comp91829_c6_seq45,kmr27_comp91829_c6_seq47,
	kmr25_comp84929_c0_seq2	2582	E2A770	Ants	Camponotus floridanus	Replication protein A 70 kDa DNA-binding subunit	2	kmr25_comp84929_c0_seq2,kmr29_comp94411_c0_seq6,
	kmr29_comp92804_c0_seq1	2579	E2AV06	Ants	Camponotus floridanus	Protein BAT5	3	kmr29_comp92804_c0_seq1,kmr27_comp87491_c0_seq2,kmr23_comp34046_c0_seq1,
	kmr25_comp84308_c0_seq1	2573	EFN70571	Ants	Camponotus floridanus	hypothetical protein EAG_02803	11	kmr25_comp84308_c0_seq1,kmr25_comp84308_c0_seq2,Ant-TAContig3326,Ant-TAContig3327,Ant-TAContig3328,Ant-TAContig3329,Ant-TAContig3330,kmr27_comp90110_c1_seq5,kmr27_comp90110_c1_seq6,kmr27_comp90110_c1_seq7,kmr27_comp90110_c1_seq8,
	Ant-TAContig7941	2573	EFZ10429	Ants	Solenopsis invicta	hypothetical protein SINV_02930	2	Ant-TAContig7941,kmr27_comp87137_c1_seq3,
	Ant-TAContig6748	2571	EFN63001	Ants	Camponotus floridanus	NADH-ubiquinone oxidoreductase 75 kDa subunit, mitochondrial	2	Ant-TAContig6748,kmr25_comp73796_c0_seq2,
	Ant-TAContig1693	2571	EFN88391	Ants	Harpegnathos saltator	TBC1 domain family member 25	2	Ant-TAContig1693,kmr27_comp88408_c1_seq2,
	kmr29_comp96841_c1_seq3	2570	EFN81838	Ants	Harpegnathos saltator	4-coumarate--CoA ligase 2	4	kmr29_comp96841_c1_seq3,Ant-TAContig7608,Ant-TAContig9628,Ant-TAContig11387,
	kmr23_comp68795_c1_seq1	2570	EFN83210	Ants	Harpegnathos saltator	Longitudinals lacking protein, isoform G	2	kmr23_comp68795_c1_seq1,kmr25_comp76992_c1_seq3,
	Ant-TAContig481	2569	EFN81588	Ants	Harpegnathos saltator	Period circadian protein	2	Ant-TAContig481,Ant-TAContig2486,
	kmr25_comp81731_c1_seq1	2568	F4WPR1	Ants	Acromyrmex echinatior	Gluce dehydrogenase	3	kmr25_comp81731_c1_seq1,kmr27_comp87971_c3_seq9,kmr27_comp87971_c3_seq8,
	kmr27_comp89238_c0_seq1	2567	E2AWS7	Ants	Camponotus floridanus	Anaphase-promoting complex subunit 4	3	kmr27_comp89238_c0_seq1,Ant-TAContig5055,kmr25_comp83686_c0_seq4,
	kmr27_comp84178_c0_seq1	2567	E2AC17	Ants	Camponotus floridanus	Protein VAC14-like protein	2	kmr27_comp84178_c0_seq1,kmr27_comp84178_c0_seq7,
	kmr27_comp88650_c0_seq1	2566	E2A4X0	Ants	Camponotus floridanus	Putative uncharacterized protein	2	kmr27_comp88650_c0_seq1,kmr29_comp93897_c0_seq2,
	kmr27_comp89022_c0_seq1	2566	EFN68224	Ants	Camponotus floridanus	Synaptic vesicle glycoprotein 2B	6	kmr27_comp89022_c0_seq1,kmr25_comp83108_c0_seq4,kmr25_comp83108_c0_seq1,kmr25_comp83108_c0_seq3,kmr27_comp89022_c0_seq4,kmr27_comp89022_c0_seq6,
	Ant-TAContig2646	2562	EFN65423	Ants	Camponotus floridanus	Alpha-amylase 3	4	kmr27_comp89457_c0_seq9,Ant-TAContig2646,Ant-TAContig10084,kmr27_comp89457_c0_seq10,
	kmr25_comp80554_c0_seq1	2561	EFN60440	Ants	Camponotus floridanus	hypothetical protein EAG_01913	2	kmr25_comp80554_c0_seq1,kmr23_comp69784_c2_seq1,
	kmr25_comp72388_c0_seq1	2560	E9IPX4	Ants	Solenopsis invicta	Putative uncharacterized protein (Fragment)	6	kmr25_comp72388_c0_seq1,Ant-TAContig5808,kmr25_comp72388_c0_seq4,kmr27_comp85503_c0_seq8,kmr27_comp85503_c0_seq9,kmr27_comp85503_c0_seq10,
	Ant-TAContig4201	2558	EFN69457	Ants	Camponotus floridanus	Brain-specific angiogenesis inhibitor 1-associated protein 2	3	Ant-TAContig4201,Ant-TAContig4202,kmr23_comp69139_c6_seq1,
	kmr29_comp93572_c0_seq1	2557	E2AIR4	Ants	Camponotus floridanus	Protein naked cuticle-like protein	3	kmr29_comp93572_c0_seq1,Ant-TAContig3044,kmr27_comp86865_c0_seq4,
	kmr29_comp95083_c0_seq1	2557	F4WW48	Ants	Acromyrmex echinatior	UDP-glucuronyltransferase 2A3	2	kmr29_comp95083_c0_seq1,kmr25_comp83172_c0_seq1,
	Ant-TAContig336	2555	EFN74933	Ants	Camponotus floridanus	Lachesin	4	Ant-TAContig336,Ant-TAContig914,Ant-TAContig7072,kmr27_comp88713_c2_seq3,
	Ant-TAContig6183	2554	EFN61109	Ants	Camponotus floridanus	Segment polarity protein dishevelled-like protein DVL-3	5	Ant-TAContig6183,Ant-TAContig6184,kmr25_comp77788_c0_seq3,kmr25_comp77788_c0_seq1,kmr25_comp77788_c0_seq2,
	Ant-TAContig6810	2552	EFN63553	Ants	Camponotus floridanus	Coiled-coil domain-containing protein 40	4	kmr29_comp57158_c0_seq3,kmr29_comp57158_c0_seq2,Ant-TAContig6810,kmr29_comp57158_c0_seq4,
	kmr27_comp88043_c0_seq1	2552	EFN72902	Ants	Camponotus floridanus	Long-chain-fatty-acid--CoA ligase ACSBG2	3	kmr27_comp88043_c0_seq1,kmr25_comp83539_c1_seq1,kmr25_comp83539_c1_seq2,
	kmr23_comp72032_c0_seq1	2550	E1ZZA3	Ants	Camponotus floridanus	BTB/POZ domain-containing protein KCTD10	2	kmr23_comp72032_c0_seq1,kmr25_comp81589_c0_seq2,
	kmr23_comp78145_c0_seq1	2550	EFN65398	Ants	Camponotus floridanus	Macrophage MHC class I receptor 2-like protein	3	kmr23_comp78145_c0_seq1,kmr27_comp89412_c0_seq2,kmr27_comp89412_c0_seq3,
	kmr29_comp87531_c0_seq1	2550	EFN63167	Ants	Camponotus floridanus	Myotubularin-related protein 14	7	kmr27_comp80613_c0_seq4,kmr29_comp87531_c0_seq2,kmr25_comp75428_c1_seq1,kmr25_comp75428_c1_seq3,kmr29_comp87531_c0_seq1,kmr25_comp75428_c1_seq2,kmr27_comp80613_c0_seq8,
	kmr31_comp7410_c0_seq1	2548	E1ZXF1	Ants	Camponotus floridanus	Innexin inx1	2	kmr31_comp7410_c0_seq1,kmr29_comp92216_c2_seq2,
	kmr27_comp80386_c0_seq1	2548	E2AUB5	Ants	Camponotus floridanus	Succinyl-CoA ligase [GDP-forming] subunit alpha, mitochondrial	2	kmr27_comp80386_c0_seq1,kmr25_comp72993_c0_seq2,
	Ant-TAContig743	2546	EFN73491	Ants	Camponotus floridanus	hypothetical protein EAG_09508	6	Ant-TAContig743,kmr25_comp79736_c0_seq6,kmr25_comp79736_c0_seq1,kmr25_comp79736_c0_seq2,kmr25_comp79736_c0_seq3,kmr23_comp67751_c0_seq1,
	Ant-TAContig9438	2546	EFZ16258	Ants	Solenopsis invicta	hypothetical protein SINV_01411	4	Ant-TAContig9438,kmr29_comp96661_c2_seq1,kmr25_comp85918_c1_seq2,kmr27_comp91564_c0_seq8,
	kmr25_comp80981_c0_seq1	2543	EGI68760	Ants	Acromyrmex echinatior	Helicase POLQ-like protein	3	kmr25_comp80981_c0_seq3,kmr25_comp80981_c0_seq1,kmr25_comp80981_c0_seq4,
	kmr27_comp85784_c0_seq1	2542	EFN64930	Ants	Camponotus floridanus	Solute carrier family 35 member C2	3	kmr29_comp94831_c0_seq5,kmr27_comp85784_c0_seq1,kmr29_comp94831_c0_seq6,
	kmr25_comp84174_c0_seq1	2541	EFN60908	Ants	Camponotus floridanus	Cytochrome P450 315a1, mitochondrial	4	kmr25_comp84174_c0_seq1,kmr25_comp84174_c0_seq3,kmr25_comp84174_c0_seq4,kmr25_comp84174_c0_seq2,
	kmr23_comp58641_c1_seq1	2541	E2AXI6	Ants	Camponotus floridanus	Cytoplasmic dynein 2 heavy chain 1	2	kmr23_comp58641_c1_seq1,Ant-TAContig7019,
	Ant-TAContig4339	2541	EFN67785	Ants	Camponotus floridanus	Nucleosome assembly protein 1-like 1	4	Ant-TAContig4339,Ant-TAContig8093,kmr31_comp1706_c1_seq2,kmr27_comp88688_c2_seq4,
	Ant-TAContig5228	2539	EFN62572	Ants	Camponotus floridanus	Fatty acid synthase	3	Ant-TAContig5228,kmr25_comp82616_c1_seq3,kmr25_comp82616_c1_seq4,
	kmr25_comp82168_c0_seq1	2538	E2AEG8	Ants	Camponotus floridanus	3-chlorobenzoate-3,4-dioxygenase oxygenase subunit	3	kmr25_comp82168_c0_seq1,kmr25_comp82168_c0_seq3,kmr27_comp86319_c0_seq7,
	kmr27_comp89523_c4_seq1	2537	EGI70480	Ants	Acromyrmex echinatior	Regulator of G-protein signaling 20	2	kmr27_comp89523_c4_seq1,Ant-TAContig8258,
	kmr23_comp73611_c0_seq1	2536	EFN66178	Ants	Camponotus floridanus	Protein-associating with the carboxyl-terminal domain of ezrin	2	kmr23_comp73611_c0_seq1,kmr25_comp78202_c0_seq2,
	kmr25_comp79915_c0_seq1	2536	E2A9R4	Ants	Camponotus floridanus	Trophoblast glycoprotein	2	kmr25_comp79915_c0_seq1,kmr23_comp58819_c1_seq1,
	kmr27_comp89346_c2_seq1	2533	E2AK36	Ants	Camponotus floridanus	Vesicular glutamate transporter 2	12	kmr27_comp89346_c2_seq1,kmr27_comp89346_c2_seq2,kmr27_comp89346_c2_seq5,kmr27_comp89346_c2_seq12,kmr25_comp83725_c1_seq2,Ant-TAContig3189,kmr29_comp95795_c1_seq32,kmr29_comp95795_c1_seq25,kmr29_comp95795_c1_seq16,kmr29_comp95795_c1_seq21,kmr29_comp95795_c1_seq23,kmr29_comp95795_c1_seq28,
	kmr31_comp135_c0_seq1	2531	E1ZZH1	Ants	Camponotus floridanus	Elongation of very long chain fatty acids protein AAEL008004	2	kmr31_comp135_c0_seq1,kmr31_comp135_c0_seq2,
	Ant-TAContig401	2529	EGI61247	Ants	Acromyrmex echinatior	ATP-binding cassette sub-family B member 8, mitochondrial	18	kmr25_comp83153_c0_seq14,Ant-TAContig401,kmr25_comp83153_c0_seq15,kmr25_comp83153_c0_seq13,Ant-TAContig652,Ant-TAContig795,kmr25_comp83153_c0_seq25,kmr25_comp83153_c0_seq21,kmr25_comp83153_c0_seq16,kmr25_comp83153_c0_seq23,kmr25_comp83153_c0_seq17,kmr25_comp83153_c0_seq12,kmr25_comp83153_c0_seq19,kmr25_comp83153_c0_seq26,kmr25_comp83153_c0_seq22,kmr25_comp83153_c0_seq27,kmr25_comp83153_c0_seq24,k…
	Ant-TAContig1878	2526	EFN73968	Ants	Camponotus floridanus	26S proteasome non-ATPase regulatory subunit 10	4	Ant-TAContig1878,kmr25_comp81046_c3_seq3,kmr27_comp87455_c0_seq3,kmr27_comp87455_c1_seq1,
	Ant-TAContig2983	2526	EFN66169	Ants	Camponotus floridanus	Adipocyte plasma membrane-associated protein	3	Ant-TAContig2274,Ant-TAContig2983,kmr27_comp84687_c0_seq5,
	kmr29_comp90220_c2_seq1	2525	EFN66054	Ants	Camponotus floridanus	Arrestin domain-containing protein 3	2	kmr29_comp90220_c2_seq1,kmr31_comp11483_c0_seq1,
	Ant-TAContig5701	2525	EFN64412	Ants	Camponotus floridanus	hypothetical protein EAG_00842	2	Ant-TAContig5701,kmr25_comp83473_c1_seq17,
	kmr29_comp93274_c0_seq1	2523	EFN88861	Ants	Harpegnathos saltator	Leucine-rich repeat and calponin-like proteiny domain-containing protein 3	3	Ant-TAContig2535,kmr29_comp93274_c0_seq1,Ant-TAContig6643,
	kmr27_comp89919_c2_seq9	2523	EFN69207	Ants	Camponotus floridanus	WD and tetratricopeptide repeats protein 1	2	kmr27_comp89919_c2_seq9,kmr23_comp72555_c0_seq1,
	Ant-TAContig4538	2520	EGI58171	Ants	Acromyrmex echinatior	Zinc finger protein 28	2	Ant-TAContig4538,kmr29_comp94517_c0_seq3,
	Ant-TAContig2889	2518	EFN64132	Ants	Camponotus floridanus	CREB-binding protein	2	Ant-TAContig2889,Ant-TAContig5927,
	kmr29_comp95138_c3_seq2	2518	EFN67031	Ants	Camponotus floridanus	Protein FAM125B	2	kmr29_comp95138_c3_seq2,kmr27_comp82245_c0_seq2,
	kmr29_comp92556_c0_seq1	2518	E2A7I8	Ants	Camponotus floridanus	Putative uncharacterized protein	2	kmr29_comp92556_c0_seq1,Ant-TAContig2295,
	kmr25_comp83271_c0_seq1	2515	E1ZYF7	Ants	Camponotus floridanus	UPF0160 protein MYG1	5	kmr29_comp95948_c0_seq22,kmr29_comp95948_c0_seq9,Ant-TAContig11896,kmr25_comp83271_c0_seq1,kmr29_comp95948_c0_seq24,
	kmr23_comp33690_c0_seq1	2514	EGI61760	Ants	Acromyrmex echinatior	SET and MYND domain-containing protein 4	2	kmr23_comp33690_c0_seq1,kmr27_comp62215_c0_seq2,
	kmr27_comp89592_c0_seq6	2511	EGI63268	Ants	Acromyrmex echinatior	Major facilitator superfamily domain-containing protein 6	2	kmr27_comp89592_c0_seq6,kmr25_comp85030_c2_seq7,
	Ant-TAContig872	2510	EGI66538	Ants	Acromyrmex echinatior	Longitudinals lacking protein, isoforms A/B/D/L	3	Ant-TAContig872,kmr27_comp84221_c0_seq2,kmr27_comp84221_c0_seq3,
	kmr25_comp84959_c0_seq2	2510	EFN84643	Ants	Harpegnathos saltator	Transmembrane protein 53	4	kmr25_comp84959_c0_seq2,kmr25_comp84959_c0_seq5,kmr25_comp84959_c0_seq12,kmr27_comp89753_c0_seq14,
	kmr27_comp86050_c1_seq1	2509	EFN65992	Ants	Camponotus floridanus	Phospholipase D3	4	kmr27_comp86050_c1_seq1,kmr29_comp91553_c0_seq1,kmr25_comp81653_c0_seq2,kmr27_comp86050_c1_seq4,
	Ant-TAContig6979	2506	EFN88316	Ants	Harpegnathos saltator	La-related protein 7	3	Ant-TAContig6166,Ant-TAContig6979,Ant-TAContig5152,
	kmr31_comp10056_c0_seq1	2505	E2AII8	Ants	Camponotus floridanus	Supporter of activation of yellow protein	2	kmr31_comp10056_c0_seq1,kmr25_comp83789_c1_seq11,
	kmr23_comp72156_c0_seq1	2504	EFZ09519	Ants	Solenopsis invicta	hypothetical protein SINV_05331	3	kmr23_comp72156_c0_seq1,kmr25_comp72364_c0_seq2,kmr27_comp87362_c0_seq2,
	Ant-TAContig5484	2503	EFN71993	Ants	Camponotus floridanus	Homeobox protein H17	2	Ant-TAContig5484,kmr27_comp88118_c3_seq4,
	Ant-TAContig1692	2503	EFN68250	Ants	Camponotus floridanus	hypothetical protein EAG_13161	2	Ant-TAContig1692,Ant-TAContig4061,
	kmr27_comp81410_c0_seq1	2503	E2AKQ5	Ants	Camponotus floridanus	Sorting nexin-6	2	kmr27_comp81410_c0_seq1,kmr27_comp81410_c0_seq2,
	kmr27_comp90293_c4_seq1	2498	E2A9Q2	Ants	Camponotus floridanus	Protein trachealess	2	kmr27_comp90293_c4_seq1,kmr27_comp90293_c4_seq2,
	Ant-TAContig7919	2496	EFN63425	Ants	Camponotus floridanus	Zinc finger protein 112-like protein	6	kmr27_comp86879_c0_seq16,Ant-TAContig7919,Ant-TAContig7925,kmr25_comp81788_c0_seq8,Ant-TAContig7923,Ant-TAContig7920,
	Ant-TAContig9594	2495	EFN65254	Ants	Camponotus floridanus	Solute carrier family 41 member 1	8	Ant-TAContig9594,Ant-TAContig4824,Ant-TAContig6122,kmr25_comp82934_c0_seq6,kmr29_comp93140_c0_seq2,kmr29_comp93140_c0_seq3,kmr27_comp91689_c10_seq5,kmr27_comp91689_c10_seq7,
	Ant-TAContig5109	2494	EFN74531	Ants	Camponotus floridanus	Nuclear receptor coactivator 5	2	Ant-TAContig5109,Ant-TAContig4453,
	kmr25_comp83765_c0_seq1	2493	E2ARM0	Ants	Camponotus floridanus	Origin recognition complex subunit 3	2	kmr25_comp83765_c0_seq1,kmr25_comp83765_c0_seq5,
	Ant-TAContig11249	2489	EFN63794	Ants	Camponotus floridanus	hypothetical protein EAG_10132	6	Ant-TAContig11249,Ant-TAContig5982,Ant-TAContig11250,Ant-TAContig11251,kmr29_comp96726_c1_seq6,kmr29_comp96726_c1_seq4,
	kmr25_comp83701_c0_seq1	2489	E2BAB1	Ants	Harathos saltator	Transmembrane channel-like protein 6	3	kmr25_comp83701_c0_seq1,Ant-TAContig5024,Ant-TAContig5023,
	Ant-TAContig2932	2488	EFN69294	Ants	Camponotus floridanus	Hermansky-Pudlak syndrome 1 protein-like protein	2	Ant-TAContig2932,kmr25_comp79277_c0_seq1,
	kmr27_comp91525_c0_seq1	2488	E2AJ24	Ants	Camponotus floridanus	Phphatidylserine decarboxylase proenzyme	3	kmr27_comp91525_c0_seq1,kmr27_comp91525_c0_seq2,kmr27_comp91525_c0_seq6,
	kmr25_comp77373_c0_seq1	2486	E2AF36	Ants	Camponotus floridanus	ATP-binding cassette sub-family F member 2	2	kmr25_comp77373_c0_seq1,kmr25_comp77373_c0_seq2,
	Ant-TAContig3043	2486	EFN73005	Ants	Camponotus floridanus	Dual specificity protein phosphatase CDC14A	5	kmr27_comp83998_c0_seq2,kmr25_comp78664_c0_seq2,Ant-TAContig3043,kmr25_comp78664_c0_seq3,kmr25_comp78664_c0_seq4,
	kmr23_comp66590_c0_seq1	2485	EFN66811	Ants	Camponotus floridanus	Longitudinals lacking protein-like	4	kmr27_comp87381_c0_seq5,kmr23_comp66590_c0_seq1,kmr27_comp87381_c0_seq4,kmr27_comp87381_c0_seq7,
	Ant-TAContig3457	2484	EFN63489	Ants	Camponotus floridanus	Beta-arrestin-1	6	kmr23_comp68207_c0_seq1,kmr29_comp94329_c0_seq4,Ant-TAContig3457,kmr25_comp83276_c1_seq6,kmr25_comp83276_c1_seq4,kmr25_comp83276_c1_seq3,
	kmr29_comp96143_c2_seq2	2482	E2A630	Ants	Camponotus floridanus	ATP-binding cassette sub-family G member 1 (Fragment)	5	kmr29_comp96143_c2_seq2,kmr27_comp91087_c0_seq3,kmr27_comp91087_c0_seq5,kmr25_comp85572_c0_seq5,kmr25_comp85572_c0_seq7,
	Ant-TAContig4910	2480	EFN77210	Ants	Harpegnathos saltator	Neprilysin-2	9	Ant-TAContig4910,kmr25_comp84660_c1_seq11,Ant-TAContig4911,kmr27_comp90889_c0_seq5,Ant-TAContig4907,Ant-TAContig4908,Ant-TAContig4909,kmr27_comp90889_c0_seq8,kmr25_comp84660_c1_seq5,
	kmr25_comp84361_c2_seq1	2477	E2AIX1	Ants	Camponotus floridanus	Putative sodium-dependent multivitamin transporter	4	kmr25_comp84361_c2_seq1,kmr27_comp89496_c0_seq4,kmr27_comp89496_c0_seq6,kmr25_comp84361_c2_seq4,
	Ant-TAContig12	2471	EFN75035	Ants	Camponotus floridanus	Glutaminase kidney isoform, mitochondrial	2	Ant-TAContig12,kmr23_comp55886_c0_seq1,
	kmr23_comp33635_c0_seq1	2469	EFN66591	Ants	Camponotus floridanus	Methylcrotonoyl-CoA carboxylase subunit alpha, mitochondrial	2	kmr23_comp33635_c0_seq1,kmr25_comp82130_c0_seq2,
	kmr25_comp83860_c1_seq1	2468	E2AJB2	Ants	Camponotus floridanus	Putative uncharacterized protein	3	Ant-TAContig4720,kmr25_comp83860_c1_seq1,kmr25_comp83860_c1_seq4,
	kmr25_comp67105_c0_seq1	2465	EFN63770	Ants	Camponotus floridanus	Methyltransferase-like protein 4	2	kmr25_comp67105_c0_seq1,kmr25_comp67105_c0_seq2,
	Ant-TAContig7088	2465	EFN74276	Ants	Camponotus floridanus	Uncharacterized MFS-type transporter C20orf59-like protein	7	Ant-TAContig6204,Ant-TAContig7088,Ant-TAContig5535,Ant-TAContig10364,Ant-TAContig10365,kmr29_comp94631_c0_seq46,kmr27_comp91041_c5_seq12,
	kmr29_comp90116_c0_seq1	2464	E2A8J9	Ants	Camponotus floridanus	Probable ATP-dependent RNA helicase DHX35	4	kmr29_comp90116_c0_seq1,kmr27_comp86355_c0_seq3,kmr23_comp77457_c0_seq1,kmr25_comp78447_c0_seq2,
	kmr27_comp89083_c0_seq1	2461	EFN72110	Ants	Camponotus floridanus	Succinyl-CoA:3-ketoacid-coenzyme A transferase 1, mitochondrial	5	kmr27_comp89083_c0_seq1,Ant-TAContig6205,Ant-TAContig6206,kmr23_comp38046_c1_seq1,kmr27_comp89083_c0_seq4,
	kmr27_comp81563_c0_seq1	2460	E2AVV9	Ants	Camponotus floridanus	Lamin-C	6	kmr25_comp85891_c1_seq1,kmr31_comp2851_c0_seq1,kmr29_comp96570_c1_seq3,Ant-TAContig7591,kmr27_comp81563_c0_seq1,kmr23_comp67559_c6_seq1,
	kmr23_comp33467_c1_seq1	2458	E2B204	Ants	Camponotus floridanus	Protein spaetzle	2	kmr23_comp33467_c1_seq1,kmr27_comp88556_c0_seq2,
	kmr27_comp87829_c0_seq4	2455	E2A2S1	Ants	Camponotus floridanus	Protein bric-a-brac 2	3	kmr27_comp87829_c0_seq4,kmr27_comp87829_c0_seq5,kmr27_comp87829_c0_seq6,
	kmr23_comp38182_c0_seq1	2454	EFN70553	Ants	Camponotus floridanus	Acidic mammalian chitinase	2	kmr23_comp38182_c0_seq1,kmr25_comp77241_c0_seq2,
	kmr27_comp89223_c1_seq2	2454	EGI71049	Ants	Acromyrmex echinatior	Choline transporter-like protein 1	2	kmr27_comp89223_c1_seq2,kmr27_comp89223_c1_seq3,
	Ant-TAContig5278	2454	EFN75034	Ants	Camponotus floridanus	Sodium/potassium-transporting ATPase subunit beta-1-interacting protein	2	Ant-TAContig5278,Ant-TAContig1529,
	kmr25_comp85934_c2_seq8	2450	E2B796	Ants	Harathos saltator	Myin heavy chain, muscle	2	kmr25_comp85934_c2_seq8,kmr27_comp91768_c4_seq11,
	kmr25_comp85552_c0_seq19	2450	EFN71650	Ants	Camponotus floridanus	Sugar transporter ERD6-like 7	6	kmr25_comp85552_c0_seq21,kmr25_comp85552_c0_seq19,kmr25_comp85552_c0_seq22,kmr25_comp85552_c0_seq27,kmr25_comp85552_c0_seq25,kmr25_comp85552_c0_seq24,
	kmr31_comp1883_c0_seq1	2449	E2A3G2	Ants	Camponotus floridanus	Putative uncharacterized protein	7	Ant-TAContig8816,Ant-TAContig1038,Ant-TAContig1398,kmr31_comp1883_c0_seq1,kmr29_comp96289_c1_seq4,kmr29_comp96289_c1_seq9,Ant-TAContig2315,
	kmr29_comp93641_c0_seq1	2448	E9IFD8	Ants	Solenopsis invicta	Putative uncharacterized protein (Fragment)	5	kmr29_comp93641_c0_seq1,Ant-TAContig10207,Ant-TAContig10208,kmr31_comp11854_c0_seq1,kmr29_comp93641_c0_seq4,
	kmr25_comp84157_c0_seq1	2447	E2AKG0	Ants	Camponotus floridanus	Macrophage MHC class I receptor 2-like protein	7	kmr31_comp2698_c1_seq8,Ant-TAContig7114,kmr25_comp84157_c0_seq1,Ant-TAContig7113,Ant-TAContig757,Ant-TAContig9267,kmr29_comp95124_c6_seq55,
	kmr23_comp72528_c0_seq1	2443	EFN71703	Ants	Camponotus floridanus	Coiled-coil domain-containing protein 22-like protein	2	kmr23_comp72528_c0_seq1,kmr29_comp49769_c0_seq1,
	kmr27_comp88933_c0_seq1	2443	EFN73137	Ants	Camponotus floridanus	hypothetical protein EAG_03465	2	kmr27_comp88933_c0_seq1,kmr25_comp83185_c0_seq1,
	Ant-TAContig3298	2443	EFZ10821	Ants	Solenopsis invicta	hypothetical protein SINV_11333	3	Ant-TAContig3298,kmr25_comp83797_c1_seq2,kmr27_comp89896_c0_seq4,
	Ant-TAContig2216	2443	EFN66385	Ants	Camponotus floridanus	Rho GTPase-activating protein 21	2	Ant-TAContig2216,kmr29_comp96084_c5_seq2,
	kmr25_comp73108_c0_seq1	2443	EFN61884	Ants	Camponotus floridanus	Ribonucleoside-diphosphate reductase large subunit	2	kmr25_comp73108_c0_seq1,kmr27_comp79422_c0_seq2,
	Ant-TAContig2222	2438	EFN70100	Ants	Camponotus floridanus	Ankyrin repeat domain-containing protein 13C	3	Ant-TAContig2222,Ant-TAContig2221,kmr27_comp84125_c0_seq5,
	kmr29_comp96635_c15_seq77	2437	EFN72206	Ants	Camponotus floridanus	Epsilon-sarcoglycan	2	kmr29_comp96635_c15_seq77,kmr29_comp96635_c15_seq125,
	kmr25_comp84772_c0_seq5	2437	EFZ14953	Ants	Solenopsis invicta	hypothetical protein SINV_12244	3	kmr25_comp84772_c0_seq5,kmr25_comp84772_c0_seq9,kmr25_comp84772_c0_seq10,
	Ant-TAContig2762	2435	EGI66990	Ants	Acromyrmex echinatior	Alpha-(1,3)-fucosyltransferase B	16	kmr25_comp83043_c0_seq2,Ant-TAContig2760,Ant-TAContig2759,Ant-TAContig2763,Ant-TAContig2762,kmr25_comp83043_c0_seq5,Ant-TAContig2758,kmr27_comp90750_c0_seq5,Ant-TAContig2761,Ant-TAContig1921,Ant-TAContig2757,kmr27_comp90750_c0_seq37,kmr27_comp90750_c0_seq38,kmr25_comp83043_c0_seq9,kmr27_comp90750_c0_seq27,kmr29_comp95501_c0_seq26,
	kmr27_comp76617_c0_seq1	2435	EGI66901	Ants	Acromyrmex echinatior	Conserved oligomeric Golgi complex subunit 4	2	kmr27_comp76617_c0_seq1,kmr23_comp34607_c0_seq1,
	Ant-TAContig4318	2435	EGI61363	Ants	Acromyrmex echinatior	Protein SDA1-like protein	2	Ant-TAContig4318,kmr25_comp82412_c0_seq2,
	kmr29_comp95627_c0_seq1	2435	E2AHV8	Ants	Camponotus floridanus	Protein TBRG4	8	kmr29_comp95627_c0_seq1,Ant-TAContig10645,Ant-TAContig10646,Ant-TAContig10647,kmr27_comp90509_c1_seq2,kmr29_comp95627_c0_seq29,kmr29_comp95627_c0_seq31,kmr25_comp84829_c2_seq8,
	kmr29_comp88911_c2_seq1	2435	E2B1Q8	Ants	Camponotus floridanus	Serine hydroxymethyltransferase	4	kmr27_comp76504_c1_seq1,kmr29_comp88911_c2_seq1,kmr27_comp76504_c1_seq2,kmr27_comp76504_c1_seq3,
	kmr25_comp85315_c10_seq1	2435	EFN71793	Ants	Camponotus floridanus	Tyrosine-protein phosphatase 99A	2	kmr25_comp85315_c10_seq1,kmr25_comp85315_c10_seq2,
	kmr25_comp76967_c0_seq1	2434	E2A8Z3	Ants	Camponotus floridanus	GPI mannyltransferase 4 (Fragment)	2	kmr25_comp76967_c0_seq1,kmr23_comp36537_c0_seq1,
	kmr23_comp69315_c1_seq1	2433	EFN63152	Ants	Camponotus floridanus	DNA-binding protein D-ETS-4	3	kmr23_comp69315_c1_seq1,kmr27_comp87470_c4_seq2,kmr27_comp87470_c4_seq5,
	Ant-TAContig10942	2433	EFN64415	Ants	Camponotus floridanus	Sodium- and chloride-dependent GABA transporter 1	27	Ant-TAContig10942,Ant-TAContig10943,Ant-TAContig10944,Ant-TAContig10945,Ant-TAContig10946,Ant-TAContig10947,Ant-TAContig10948,Ant-TAContig10949,Ant-TAContig10950,Ant-TAContig10951,kmr25_comp85280_c1_seq3,kmr29_comp96283_c1_seq5,kmr27_comp91152_c1_seq32,kmr29_comp96283_c1_seq4,kmr29_comp96283_c1_seq2,kmr29_comp96283_c1_seq11,kmr29_comp96283_c1_seq6,kmr29_comp96283_c1_seq7,kmr29_comp96283_c1_seq16,…
	Ant-TAContig5806	2432	EFN61374	Ants	Camponotus floridanus	Guanine nucleotide-binding protein-like 1	3	Ant-TAContig5806,kmr25_comp81758_c0_seq2,kmr27_comp88656_c0_seq2,
	Ant-TAContig7588	2432	EFN69558	Ants	Camponotus floridanus	Hsp90 co-chaperone Cdc37	4	Ant-TAContig7588,kmr23_comp69166_c21_seq1,kmr29_comp88928_c1_seq1,kmr27_comp76133_c1_seq2,
	kmr27_comp87340_c1_seq1	2432	E2AKZ8	Ants	Camponotus floridanus	Protein turtle-like protein A	2	kmr27_comp87340_c1_seq1,kmr23_comp70134_c1_seq1,
	kmr25_comp83548_c0_seq5	2432	EFN70243	Ants	Camponotus floridanus	Sodium- and chloride-dependent GABA transporter ine	2	kmr25_comp83548_c0_seq5,kmr29_comp92602_c0_seq8,
	kmr29_comp95403_c3_seq1	2432	E2AVA0	Ants	Camponotus floridanus	Uncharacterized protein C19orf29	9	kmr25_comp83929_c3_seq2,kmr29_comp95403_c3_seq1,kmr27_comp89998_c0_seq11,kmr25_comp83929_c3_seq9,kmr25_comp83929_c3_seq8,kmr25_comp83929_c3_seq6,kmr25_comp83929_c3_seq4,kmr29_comp95403_c3_seq9,kmr25_comp83929_c3_seq1,
	kmr25_comp85320_c2_seq1	2432	F4WRC0	Ants	Acromyrmex echinatior	Uncharacterized protein C20orf26-like protein	41	kmr25_comp85320_c2_seq4,kmr25_comp85320_c2_seq6,kmr25_comp85320_c2_seq1,kmr25_comp85320_c2_seq47,kmr29_comp96629_c0_seq49,kmr27_comp91332_c1_seq25,kmr27_comp91332_c1_seq14,kmr25_comp85320_c2_seq15,kmr25_comp85320_c2_seq9,kmr27_comp91332_c1_seq16,kmr25_comp85320_c2_seq11,kmr27_comp91332_c1_seq46,kmr25_comp85320_c2_seq20,kmr27_comp91332_c1_seq63,kmr25_comp85320_c2_seq43,kmr27_comp91332_c1_seq64,kmr…
	Ant-TAContig256	2430	EFN69254	Ants	Camponotus floridanus	Histidyl-tRNA synthetase, cytoplasmic	3	kmr25_comp83520_c0_seq3,Ant-TAContig256,kmr25_comp83520_c0_seq6,
	Ant-TAContig910	2428	EGI66933	Ants	Acromyrmex echinatior	N(6)-adenine-specific DNA methyltransferase 1	2	Ant-TAContig910,kmr31_comp5883_c0_seq1,
	kmr29_comp96614_c4_seq3	2427	EFN62622	Ants	Camponotus floridanus	DNA primase large subunit	3	kmr29_comp96614_c4_seq3,kmr25_comp81066_c0_seq3,kmr25_comp81066_c0_seq2,
	Ant-TAContig275	2425	EFN69506	Ants	Camponotus floridanus	hypothetical protein EAG_11563	2	Ant-TAContig275,kmr27_comp77785_c0_seq1,
	Ant-TAContig1199	2425	EFN73172	Ants	Camponotus floridanus	Putative esterase CG3488	2	Ant-TAContig1199,kmr29_comp92812_c0_seq2,
	kmr27_comp75872_c3_seq1	2424	E9IEA0	Ants	Solenopsis invicta	Putative uncharacterized protein (Fragment)	2	kmr27_comp75872_c3_seq1,kmr23_comp68551_c4_seq1,
	kmr25_comp84452_c0_seq1	2424	E2AJ53	Ants	Camponotus floridanus	Uncharacterized MFS-type transporter C19orf28-like protein	3	kmr25_comp84452_c0_seq1,Ant-TAContig3250,Ant-TAContig3251,
	Ant-TAContig10304	2423	EFN65553	Ants	Camponotus floridanus	Glucose dehydrogenase [acceptor]	4	Ant-TAContig10306,Ant-TAContig10304,Ant-TAContig10305,kmr25_comp85838_c3_seq30,
	Ant-TAContig4761	2423	EFN71520	Ants	Camponotus floridanus	Trehalase	2	Ant-TAContig4761,kmr27_comp87673_c0_seq2,
	Ant-TAContig6431	2422	EFN73549	Ants	Camponotus floridanus	Dimethylaniline monooxygenase [N-oxide-forming] 5	2	Ant-TAContig6431,kmr27_comp84127_c0_seq2,
	Ant-TAContig3176	2421	EFN88383	Ants	Harpegnathos saltator	Forkhead box protein P4	5	Ant-TAContig3176,kmr27_comp89879_c3_seq2,kmr25_comp80577_c0_seq4,Ant-TAContig4124,kmr29_comp95681_c4_seq8,
	kmr25_comp83234_c0_seq1	2417	E2AH90	Ants	Camponotus floridanus	Monocarboxylate transporter 12	7	Ant-TAContig5014,kmr25_comp83234_c0_seq1,Ant-TAContig5009,Ant-TAContig5013,kmr29_comp94632_c0_seq26,kmr25_comp83234_c0_seq15,kmr27_comp89503_c0_seq27,
	kmr25_comp79796_c0_seq1	2412	EFN65743	Ants	Camponotus floridanus	Coiled-coil domain-containing protein KIAA1407-like protein	3	kmr25_comp79796_c0_seq1,kmr27_comp87590_c0_seq2,Ant-TAContig3454,
	kmr25_comp79773_c0_seq1	2411	EFZ11375	Ants	Solenopsis invicta	hypothetical protein SINV_10740	3	kmr25_comp79773_c0_seq1,kmr25_comp79773_c0_seq2,kmr27_comp86995_c0_seq2,
	kmr29_comp94558_c1_seq1	2411	E2AVX6	Ants	Camponotus floridanus	Ras-related protein Rab-9A	3	kmr29_comp94558_c1_seq1,Ant-TAContig1802,Ant-TAContig8363,
	kmr23_comp34222_c0_seq1	2409	E2A7N5	Ants	Camponotus floridanus	Adenyluccinate synthetase	3	kmr23_comp34222_c0_seq1,kmr25_comp77204_c0_seq2,kmr29_comp90542_c0_seq4,
	kmr27_comp90440_c1_seq3	2409	EFN66834	Ants	Camponotus floridanus	Pyridoxine-5'-phosphate oxidase	13	kmr27_comp90440_c1_seq7,kmr27_comp90440_c1_seq3,kmr25_comp84144_c0_seq3,Ant-TAContig3083,Ant-TAContig3084,Ant-TAContig8550,kmr25_comp84144_c0_seq5,kmr25_comp84144_c0_seq6,kmr27_comp90440_c1_seq8,kmr27_comp90440_c1_seq6,kmr23_comp69622_c0_seq1,kmr29_comp95589_c1_seq27,kmr29_comp95589_c1_seq28,
	kmr25_comp80110_c0_seq1	2408	E2AX33	Ants	Camponotus floridanus	Conserved oligomeric Golgi complex subunit 2	2	kmr25_comp80110_c0_seq1,kmr27_comp63165_c0_seq2,
	Ant-TAContig6031	2407	EFN74192	Ants	Camponotus floridanus	Zinc finger CCHC domain-containing protein 8	2	Ant-TAContig6031,kmr25_comp84431_c1_seq2,
	Ant-TAContig354	2405	EFN65869	Ants	Camponotus floridanus	Probable phenylalanyl-tRNA synthetase alpha chain	3	Ant-TAContig354,Ant-TAContig4775,Ant-TAContig4776,
	kmr25_comp78547_c0_seq1	2403	E2AVV2	Ants	Camponotus floridanus	Nucleotide exchange factor SIL1	3	kmr23_comp56171_c0_seq1,kmr25_comp78547_c0_seq1,kmr25_comp78547_c0_seq4,
	kmr29_comp95032_c2_seq1	2402	EFN70457	Ants	Camponotus floridanus	Putative methyltransferase KIAA1456-like protein	2	kmr29_comp95032_c2_seq1,kmr25_comp83418_c1_seq2,
	kmr25_comp80558_c0_seq1	2400	E2ACK7	Ants	Camponotus floridanus	Putative uncharacterized protein	2	kmr25_comp80558_c0_seq1,kmr23_comp34134_c0_seq1,
	kmr25_comp82249_c1_seq1	2397	E2A7Z3	Ants	Camponotus floridanus	Protein dpy-19	2	kmr25_comp82249_c1_seq1,Ant-TAContig8133,
	kmr27_comp86535_c0_seq1	2396	E2AEY6	Ants	Camponotus floridanus	Putative uncharacterized protein	2	kmr27_comp86535_c0_seq1,Ant-TAContig4977,
	Ant-TAContig2017	2395	EFN61909	Ants	Camponotus floridanus	Ankyrin repeat domain-containing protein 13B	6	kmr25_comp74603_c0_seq1,Ant-TAContig2017,Ant-TAContig1635,kmr23_comp54054_c0_seq1,kmr29_comp95743_c0_seq7,kmr25_comp74603_c0_seq4,
	kmr27_comp85500_c0_seq1	2395	F4X7H6	Ants	Acromyrmex echinatior	Chitinase-like protein Idgf4	3	kmr27_comp85500_c0_seq1,kmr27_comp85500_c0_seq4,kmr23_comp70349_c0_seq1,
	kmr27_comp88311_c0_seq1	2395	E2BM88	Ants	Harathos saltator	Proton-coupled amino acid transporter 1	3	kmr27_comp88311_c0_seq1,kmr29_comp93900_c0_seq4,kmr29_comp93900_c0_seq2,
	kmr25_comp84123_c1_seq1	2395	E2AFH3	Ants	Camponotus floridanus	Sphingine kinase 2	3	kmr23_comp69307_c8_seq1,kmr25_comp84123_c1_seq1,Ant-TAContig2794,
	Ant-TAContig1929	2393	EFN68778	Ants	Camponotus floridanus	DC-STAMP domain-containing protein 1	10	kmr27_comp87847_c0_seq11,kmr27_comp87847_c0_seq10,kmr27_comp87847_c0_seq12,Ant-TAContig1929,kmr27_comp87847_c0_seq15,kmr27_comp87847_c0_seq20,kmr27_comp87847_c0_seq18,kmr27_comp87847_c0_seq17,kmr27_comp87847_c0_seq19,kmr25_comp80113_c0_seq5,
	Ant-TAContig837	2392	EGI57804	Ants	Acromyrmex echinatior	RNA pseudouridylate synthase domain-containing protein 1	13	Ant-TAContig837,Ant-TAContig6225,Ant-TAContig8291,Ant-TAContig10488,Ant-TAContig10489,Ant-TAContig10490,kmr27_comp89709_c2_seq2,kmr27_comp89709_c2_seq5,kmr27_comp89709_c2_seq6,kmr29_comp95237_c2_seq31,kmr29_comp95237_c2_seq32,kmr29_comp95237_c2_seq34,kmr29_comp95237_c2_seq36,
	kmr25_comp81765_c0_seq1	2392	E2AJB9	Ants	Camponotus floridanus	Sorting nexin-17	7	kmr25_comp81765_c0_seq1,kmr27_comp87669_c0_seq23,kmr25_comp81765_c0_seq12,kmr23_comp69508_c0_seq1,kmr27_comp87669_c0_seq13,kmr27_comp87669_c0_seq17,kmr27_comp87669_c0_seq19,
	kmr29_comp94438_c4_seq3	2391	EFN61785	Ants	Camponotus floridanus	SLIT-ROBO Rho GTPase-activating protein 1	4	kmr29_comp94438_c4_seq3,Ant-TAContig4171,kmr27_comp90494_c8_seq5,kmr29_comp94438_c4_seq4,
	Ant-TAContig4274	2390	EFN69604	Ants	Camponotus floridanus	Probable methyltransferase C20orf7-like protein	2	Ant-TAContig4274,kmr27_comp84725_c1_seq2,
	kmr25_comp81284_c0_seq1	2390	E2A2S8	Ants	Camponotus floridanus	Putative uncharacterized protein	9	Ant-TAContig8243,Ant-TAContig8244,kmr25_comp81284_c0_seq1,kmr27_comp89453_c1_seq31,kmr27_comp89453_c1_seq20,Ant-TAContig5295,Ant-TAContig6072,Ant-TAContig8246,kmr29_comp94844_c1_seq22,
	kmr23_comp37944_c0_seq1	2389	EFN70602	Ants	Camponotus floridanus	Baculoviral IAP repeat-containing protein 2	8	kmr27_comp89903_c0_seq3,kmr23_comp37944_c0_seq1,Ant-TAContig8329,kmr27_comp89903_c0_seq4,kmr27_comp89903_c0_seq5,kmr27_comp89903_c0_seq6,kmr27_comp89903_c0_seq7,kmr27_comp89903_c0_seq8,
	Ant-TAContig5083	2388	EFN73804	Ants	Camponotus floridanus	hypothetical protein EAG_06446	6	Ant-TAContig5083,kmr23_comp69981_c3_seq1,Ant-TAContig1400,Ant-TAContig5082,Ant-TAContig5084,kmr23_comp69981_c0_seq1,
	kmr29_comp95900_c0_seq4	2386	EFN73107	Ants	Camponotus floridanus	PAB-dependent poly(A)-specific ribonuclease subunit 3	3	kmr29_comp95900_c0_seq4,kmr23_comp68160_c2_seq1,kmr27_comp90484_c0_seq8,
	kmr29_comp94551_c0_seq1	2386	E2A1I7	Ants	Camponotus floridanus	Uncharacterized protein C12orf4-like protein	3	Ant-TAContig591,kmr29_comp94551_c0_seq1,kmr23_comp58051_c0_seq1,
	kmr25_comp85737_c3_seq8	2385	EFN73236	Ants	Camponotus floridanus	BTB/POZ domain-containing protein 9	7	kmr25_comp85737_c3_seq8,Ant-TAContig5353,kmr27_comp91534_c1_seq10,Ant-TAContig1670,Ant-TAContig1808,Ant-TAContig1809,kmr27_comp91534_c1_seq16,
	Ant-TAContig1233	2384	EFN73859	Ants	Camponotus floridanus	hypothetical protein EAG_06501	2	Ant-TAContig1233,kmr23_comp70086_c0_seq1,
	kmr23_comp54892_c2_seq1	2384	EFN64939	Ants	Camponotus floridanus	THO complex subunit 1	3	kmr23_comp54892_c2_seq1,kmr25_comp78181_c0_seq2,kmr25_comp78181_c0_seq3,
	kmr23_comp73410_c0_seq1	2384	E1ZV39	Ants	Camponotus floridanus	Uncharacterized MFS-type transporter C6orf192	2	kmr23_comp73410_c0_seq1,kmr25_comp82940_c0_seq2,
	kmr25_comp83481_c0_seq1	2382	E2AHZ6	Ants	Camponotus floridanus	Gamma-tubulin complex component 4	3	kmr25_comp83481_c0_seq1,kmr23_comp37448_c1_seq1,kmr25_comp83481_c0_seq4,
	Ant-TAContig429	2382	EFN73469	Ants	Camponotus floridanus	Probable tyrosyl-DNA phosphodiesterase	2	Ant-TAContig429,kmr27_comp91259_c0_seq3,
	kmr25_comp82301_c0_seq1	2381	EFN74578	Ants	Camponotus floridanus	Cell division protein kinase 4	3	kmr25_comp82301_c0_seq1,kmr27_comp88482_c1_seq3,kmr25_comp82301_c0_seq5,
	Ant-TAContig3688	2380	EFN65747	Ants	Camponotus floridanus	Oxidative stress-induced growth inhibitor 1	3	Ant-TAContig3688,kmr25_comp80514_c0_seq4,kmr25_comp80514_c0_seq3,
	Ant-TAContig4430	2380	EFN69364	Ants	Camponotus floridanus	Peroxidasin	17	kmr27_comp89002_c0_seq9,kmr27_comp89002_c0_seq7,Ant-TAContig4430,kmr25_comp85089_c0_seq6,kmr25_comp85089_c0_seq5,kmr29_comp94470_c0_seq19,kmr27_comp89002_c0_seq20,kmr25_comp85089_c0_seq8,kmr27_comp89002_c0_seq13,kmr25_comp85089_c0_seq13,kmr25_comp85089_c0_seq11,Ant-TAContig4429,Ant-TAContig4432,Ant-TAContig4428,Ant-TAContig4431,Ant-TAContig4433,Ant-TAContig8141,
	kmr25_comp82015_c0_seq1	2380	E2ALK4	Ants	Camponotus floridanus	Putative uncharacterized protein	3	kmr25_comp82015_c0_seq1,kmr27_comp86734_c0_seq6,kmr27_comp86734_c0_seq4,
	Ant-TAContig1102	2379	EFN67454	Ants	Camponotus floridanus	Beta-glucuronidase	3	Ant-TAContig1102,kmr27_comp87941_c0_seq6,kmr27_comp87941_c0_seq5,
	kmr27_comp86713_c0_seq3	2379	EFN64509	Ants	Camponotus floridanus	Glutamate--cysteine ligase catalytic subunit	4	kmr27_comp86713_c0_seq4,kmr25_comp77037_c1_seq5,kmr27_comp86713_c0_seq3,kmr27_comp86713_c0_seq8,
	kmr27_comp90277_c0_seq1	2378	E2ASR5	Ants	Camponotus floridanus	Protein C9orf140-like protein	3	kmr25_comp84920_c0_seq3,kmr27_comp90277_c0_seq1,Ant-TAContig2962,
	kmr25_comp83470_c1_seq1	2377	E2AS04	Ants	Camponotus floridanus	Leucine-rich repeat and death domain-containing protein	5	kmr23_comp68458_c2_seq1,kmr27_comp88739_c0_seq13,kmr25_comp83470_c1_seq1,kmr27_comp88739_c0_seq21,kmr27_comp88739_c0_seq25,
	kmr23_comp69423_c3_seq1	2375	E2ADL8	Ants	Camponotus floridanus	Tyrine-protein kinase receptor	3	kmr23_comp69423_c3_seq1,Ant-TAContig1753,kmr29_comp95615_c2_seq2,
	kmr27_comp88337_c0_seq1	2374	F4W6P4	Ants	Acromyrmex echinatior	Putative uncharacterized protein	2	kmr27_comp88337_c0_seq1,kmr23_comp53811_c0_seq1,
	kmr25_comp83399_c0_seq1	2374	E2A5U6	Ants	Camponotus floridanus	Putative uncharacterized protein	2	kmr25_comp83399_c0_seq1,Ant-TAContig2159,
	Ant-TAContig7136	2370	EFN74194	Ants	Camponotus floridanus	Calcium release-activated calcium channel protein 1	10	Ant-TAContig706,kmr27_comp90905_c3_seq27,kmr27_comp90905_c3_seq33,Ant-TAContig7136,kmr29_comp95773_c3_seq12,kmr27_comp90905_c3_seq29,Ant-TAContig8885,kmr23_comp54254_c0_seq1,kmr25_comp82906_c0_seq3,kmr27_comp90905_c3_seq42,
	kmr23_comp69642_c5_seq1	2369	EFN66362	Ants	Camponotus floridanus	T-complex protein 1 subunit alpha	2	kmr23_comp69642_c5_seq1,Ant-TAContig3680,
	kmr23_comp33141_c0_seq1	2366	EGI64976	Ants	Acromyrmex echinatior	Excitatory amino acid transporter 2	2	kmr23_comp33141_c0_seq1,Ant-TAContig88,
	Ant-TAContig991	2366	EFN63073	Ants	Camponotus floridanus	Protoporphyrinogen oxidase	3	kmr27_comp89213_c0_seq1,Ant-TAContig991,kmr27_comp89213_c0_seq2,
	kmr25_comp81348_c2_seq1	2363	EFN61307	Ants	Camponotus floridanus	Alsin	2	kmr25_comp81348_c2_seq1,kmr23_comp55895_c2_seq1,
	kmr27_comp86049_c0_seq2	2362	EFN74665	Ants	Camponotus floridanus	RNA-binding protein 34	3	kmr27_comp86049_c0_seq2,kmr27_comp86049_c0_seq5,kmr23_comp67432_c1_seq1,
	Ant-TAContig11522	2362	EFN63832	Ants	Camponotus floridanus	Testicular acid phosphatase-like protein	3	kmr27_comp84481_c0_seq1,Ant-TAContig11522,kmr29_comp95099_c6_seq2,
	Ant-TAContig11888	2360	EFN67495	Ants	Camponotus floridanus	Zinc finger protein 84	2	Ant-TAContig11888,kmr25_comp75568_c0_seq2,
	kmr29_comp93798_c0_seq11	2359	EFN71963	Ants	Camponotus floridanus	Angio-associated migratory cell protein	8	kmr29_comp93798_c0_seq11,kmr27_comp88552_c0_seq19,kmr27_comp88552_c0_seq18,kmr27_comp88552_c0_seq17,Ant-TAContig8064,kmr27_comp88552_c0_seq15,kmr27_comp88552_c0_seq14,kmr27_comp88552_c0_seq20,
	kmr23_comp68544_c1_seq1	2359	E1ZY48	Ants	Camponotus floridanus	WD repeat-containing protein 51B	6	kmr23_comp68544_c1_seq1,kmr25_comp83160_c0_seq3,kmr25_comp83160_c0_seq1,kmr25_comp83160_c0_seq13,kmr25_comp83160_c0_seq12,kmr25_comp83160_c0_seq8,
	kmr25_comp75904_c0_seq1	2357	E2AFU9	Ants	Camponotus floridanus	E3 ubiquitin-protein ligase FANCL	5	kmr27_comp84115_c1_seq14,kmr27_comp84115_c1_seq15,kmr23_comp68273_c0_seq1,kmr25_comp75904_c0_seq1,kmr27_comp84115_c1_seq16,
	kmr27_comp87299_c0_seq1	2357	E2AU89	Ants	Camponotus floridanus	F-box/WD repeat-containing protein 5	6	kmr23_comp69502_c3_seq1,kmr25_comp80551_c1_seq5,kmr25_comp80551_c1_seq2,kmr27_comp87299_c0_seq11,kmr29_comp93015_c0_seq3,kmr27_comp87299_c0_seq1,
	kmr25_comp80364_c1_seq1	2357	E2AD05	Ants	Camponotus floridanus	Protein NDRG3	2	kmr25_comp80364_c1_seq1,kmr27_comp87849_c1_seq6,
	kmr25_comp84944_c0_seq1	2357	E1ZYP9	Ants	Camponotus floridanus	Serine/threonine-protein phphatase 2A 65 kDa regulatory subunit A alpha isoform	2	kmr23_comp70640_c0_seq1,kmr25_comp84944_c0_seq1,
	Ant-TAContig291	2356	EFN65757	Ants	Camponotus floridanus	Monocarboxylate transporter 10	2	Ant-TAContig291,Ant-TAContig8703,
	kmr25_comp84014_c1_seq1	2356	E1ZX16	Ants	Camponotus floridanus	Peptidyl-prolyl cis-trans isomerase NIMA-interacting 1	3	kmr23_comp69799_c5_seq1,kmr25_comp84014_c1_seq1,kmr27_comp89586_c0_seq4,
	Ant-TAContig4152	2355	EFN71392	Ants	Camponotus floridanus	Protein N-terminal asparagine amidohydrolase	3	kmr25_comp80455_c0_seq2,Ant-TAContig4152,kmr25_comp80455_c0_seq3,
	kmr29_comp86648_c0_seq1	2354	EFN73929	Ants	Camponotus floridanus	Armadillo repeat-containing protein 4	2	kmr29_comp86648_c0_seq1,kmr29_comp86648_c0_seq2,
	kmr27_comp84857_c0_seq1	2354	F4WVY1	Ants	Acromyrmex echinatior	E3 ubiquitin-protein ligase RAD18	3	kmr27_comp84857_c0_seq1,kmr23_comp73900_c0_seq1,kmr27_comp84857_c0_seq2,
	kmr25_comp83688_c0_seq22	2351	EFZ09193	Ants	Solenopsis invicta	hypothetical protein SINV_04946	4	kmr29_comp95368_c0_seq35,kmr25_comp83688_c0_seq22,kmr27_comp89856_c0_seq51,kmr27_comp89856_c0_seq44,
	kmr25_comp80209_c0_seq1	2350	E2AYF4	Ants	Camponotus floridanus	Arrestin domain-containing protein 3	3	Ant-TAContig6363,kmr25_comp80209_c0_seq1,kmr29_comp90387_c0_seq2,
	kmr27_comp87594_c1_seq1	2350	EFN81439	Ants	Harpegnathos saltator	Synaptotagmin-1	5	kmr27_comp87594_c1_seq1,kmr27_comp87594_c1_seq2,kmr27_comp87594_c1_seq8,kmr27_comp87594_c1_seq4,kmr27_comp87594_c1_seq6,
	kmr27_comp88138_c1_seq1	2348	E2A429	Ants	Camponotus floridanus	Apoptis-inducing factor 3	13	kmr27_comp88138_c1_seq1,Ant-TAContig8021,Ant-TAContig8020,kmr25_comp81781_c0_seq8,Ant-TAContig1741,Ant-TAContig2339,Ant-TAContig2700,Ant-TAContig2701,Ant-TAContig6348,Ant-TAContig6349,Ant-TAContig6984,Ant-TAContig8022,Ant-TAContig8023,
	Ant-TAContig1768	2348	EFN64236	Ants	Camponotus floridanus	Protein BAT4-like protein	2	Ant-TAContig1768,kmr23_comp69411_c1_seq1,
	kmr25_comp85352_c0_seq1	2347	EFN68417	Ants	Camponotus floridanus	Inositol-pentakisphosphate 2-kinase	5	kmr25_comp85352_c0_seq1,kmr25_comp85352_c0_seq3,kmr25_comp85352_c0_seq2,kmr29_comp95952_c3_seq3,kmr29_comp95952_c3_seq4,
	kmr27_comp89944_c1_seq1	2346	EFN64852	Ants	Camponotus floridanus	Leucine-rich repeat-containing protein 24	2	kmr27_comp89944_c1_seq1,kmr27_comp89944_c1_seq2,
	Ant-TAContig10233	2342	EFN71725	Ants	Camponotus floridanus	Bifunctional 3'-phosphoadenosine 5'-phosphosulfate synthetase	4	kmr27_comp88573_c0_seq8,Ant-TAContig10235,Ant-TAContig10233,kmr27_comp88573_c0_seq12,
	Ant-TAContig492	2341	EFN72357	Ants	Camponotus floridanus	Protein kinase C and casein kinase substrate in neurons protein 2	3	Ant-TAContig492,kmr27_comp89469_c2_seq4,kmr25_comp83445_c0_seq3,
	kmr27_comp88903_c0_seq1	2340	E1ZYZ1	Ants	Camponotus floridanus	Putative uncharacterized protein	4	kmr27_comp88903_c0_seq1,kmr29_comp94322_c1_seq5,kmr29_comp94322_c1_seq3,kmr23_comp67333_c3_seq1,
	kmr29_comp90811_c0_seq1	2338	EFN66919	Ants	Camponotus floridanus	Cell division protein kinase 10	3	kmr29_comp90811_c0_seq1,Ant-TAContig3245,kmr31_comp729_c0_seq2,
	kmr29_comp88442_c1_seq1	2337	E2AX59	Ants	Camponotus floridanus	Platelet glycoprotein V	2	kmr29_comp88442_c1_seq1,kmr23_comp56735_c0_seq1,
	kmr27_comp86631_c0_seq1	2337	EFN65412	Ants	Camponotus floridanus	Sideroflexin-2	2	kmr27_comp86631_c0_seq1,kmr27_comp86631_c0_seq2,
	Ant-TAContig6426	2336	EFN66920	Ants	Camponotus floridanus	ARF GTPase-activating protein GIT1	2	Ant-TAContig6426,kmr29_comp96723_c9_seq2,
	Ant-TAContig3210	2336	EFN62474	Ants	Camponotus floridanus	Coiled-coil domain-containing protein 123, mitochondrial	2	Ant-TAContig3210,Ant-TAContig2550,
	Ant-TAContig3507	2334	EFN66250	Ants	Camponotus floridanus	Sugar transporter ERD6-like 6	5	kmr29_comp92156_c3_seq2,Ant-TAContig3507,kmr27_comp87349_c3_seq4,kmr27_comp87349_c3_seq6,kmr27_comp87349_c3_seq5,
	Ant-TAContig50	2333	EFN70321	Ants	Camponotus floridanus	Glutamate receptor-interacting protein 2	6	Ant-TAContig4368,Ant-TAContig50,kmr27_comp89564_c0_seq6,kmr29_comp94700_c0_seq15,kmr27_comp89564_c0_seq18,kmr29_comp94700_c0_seq11,
	Ant-TAContig399	2332	EFN68542	Ants	Camponotus floridanus	Serine proteinase stubble	8	Ant-TAContig399,Ant-TAContig1468,kmr25_comp84548_c0_seq21,kmr25_comp84548_c0_seq19,kmr25_comp84548_c0_seq22,kmr25_comp84548_c0_seq20,kmr25_comp84548_c0_seq17,kmr25_comp84548_c0_seq18,
	kmr25_comp82769_c1_seq1	2330	EFN60210	Ants	Camponotus floridanus	Jouberin	2	kmr25_comp82769_c1_seq1,kmr25_comp82769_c1_seq2,
	kmr29_comp91677_c0_seq1	2330	EFN73090	Ants	Camponotus floridanus	Protein croquemort	3	kmr29_comp91677_c0_seq1,kmr25_comp81496_c0_seq1,kmr25_comp81496_c0_seq2,
	kmr27_comp81699_c0_seq1	2328	EFN66520	Ants	Camponotus floridanus	28S ribosomal protein S10, mitochondrial	3	kmr23_comp70293_c0_seq1,kmr27_comp81699_c0_seq1,kmr27_comp41468_c0_seq1,
	kmr23_comp72808_c0_seq1	2328	EFN60967	Ants	Camponotus floridanus	Mitochondrial import receptor subunit TOM70	2	kmr23_comp72808_c0_seq1,kmr25_comp78186_c0_seq2,
	kmr23_comp70762_c0_seq1	2327	EFN70979	Ants	Camponotus floridanus	Negative elongation factor D	2	kmr23_comp70762_c0_seq1,kmr27_comp56783_c0_seq2,
	kmr29_comp94574_c0_seq1	2324	EFN64448	Ants	Camponotus floridanus	Ubiquinone biosynthesis methyltransferase COQ5, mitochondrial	4	kmr29_comp94574_c0_seq1,kmr27_comp85672_c0_seq2,kmr23_comp77708_c0_seq1,kmr29_comp94574_c0_seq3,
	Ant-TAContig10910	2320	EFN66952	Ants	Camponotus floridanus	PDZ and LIM domain protein 3	9	kmr27_comp91492_c0_seq28,kmr27_comp91492_c0_seq48,kmr25_comp85250_c2_seq13,Ant-TAContig10910,Ant-TAContig1345,kmr25_comp85250_c2_seq15,kmr27_comp91492_c0_seq58,kmr25_comp85250_c2_seq10,kmr27_comp91492_c0_seq1,
	kmr29_comp56092_c1_seq1	2314	E2A0T4	Ants	Camponotus floridanus	Protein xmas-2	2	kmr29_comp56092_c1_seq1,kmr23_comp34685_c0_seq1,
	Ant-TAContig3133	2314	EFN88450	Ants	Harpegnathos saltator	SET and MYND domain-containing protein 4	2	Ant-TAContig3133,kmr27_comp90502_c0_seq5,
	Ant-TAContig3811	2313	EFN74827	Ants	Camponotus floridanus	Deoxynucleotidyltransferase terminal-interacting protein 2	6	kmr25_comp72977_c0_seq1,Ant-TAContig3811,kmr25_comp72977_c0_seq2,kmr27_comp91840_c2_seq45,kmr27_comp91840_c2_seq43,kmr29_comp94131_c0_seq8,
	kmr25_comp83152_c0_seq1	2313	E2AE97	Ants	Camponotus floridanus	Fibroblast growth factor receptor substrate 3	2	kmr25_comp83152_c0_seq1,kmr23_comp51773_c1_seq1,
	Ant-TAContig959	2312	EFN64112	Ants	Camponotus floridanus	Neuromedin-B receptor	2	Ant-TAContig959,kmr25_comp82087_c1_seq1,
	kmr31_comp8128_c0_seq1	2310	EGI61642	Ants	Acromyrmex echinatior	DNA replication licensing factor MCM8	3	kmr31_comp8128_c0_seq1,kmr29_comp89029_c0_seq3,kmr29_comp89029_c0_seq2,
	kmr23_comp69661_c6_seq1	2310	EFN63781	Ants	Camponotus floridanus	Transcription factor E2F5	2	kmr23_comp69661_c6_seq1,kmr25_comp82905_c1_seq1,
	kmr25_comp83406_c2_seq1	2309	E2AJH8	Ants	Camponotus floridanus	Serine/threonine-protein kinase 11	6	kmr29_comp91981_c1_seq2,kmr25_comp83406_c2_seq2,kmr25_comp83406_c2_seq1,Ant-TAContig10102,Ant-TAContig2262,Ant-TAContig2263,
	kmr27_comp90900_c1_seq1	2308	EFN64155	Ants	Camponotus floridanus	Lipase 3	6	kmr27_comp90900_c1_seq1,Ant-TAContig6271,Ant-TAContig6272,kmr27_comp90900_c1_seq7,kmr27_comp90900_c1_seq6,kmr29_comp96108_c0_seq5,
	kmr25_comp69747_c0_seq1	2308	E2AYZ6	Ants	Camponotus floridanus	RalA-binding protein 1	2	kmr25_comp69747_c0_seq1,Ant-TAContig3241,
	kmr27_comp90147_c6_seq1	2308	EFN71064	Ants	Camponotus floridanus	Tubulin beta-4 chain	2	kmr27_comp90147_c6_seq1,kmr25_comp77558_c0_seq1,
	kmr25_comp81196_c1_seq1	2307	E1ZZ51	Ants	Camponotus floridanus	Integrator complex subunit 9	11	kmr25_comp81196_c1_seq8,kmr25_comp81196_c1_seq1,kmr25_comp81196_c1_seq10,kmr25_comp81196_c1_seq17,kmr25_comp81196_c1_seq11,kmr25_comp81196_c1_seq13,kmr25_comp81196_c1_seq14,kmr23_comp54458_c2_seq1,kmr25_comp81196_c1_seq23,kmr29_comp90712_c3_seq14,kmr25_comp81196_c1_seq24,
	kmr29_comp93911_c1_seq1	2307	EFN67746	Ants	Camponotus floridanus	LisH domain and HEAT repeat-containing protein KIAA1468	2	kmr29_comp93911_c1_seq1,kmr29_comp93911_c1_seq2,
	kmr25_comp84580_c1_seq7	2306	EFZ21347	Ants	Solenopsis invicta	hypothetical protein SINV_02716	2	kmr25_comp84580_c1_seq7,kmr27_comp90981_c0_seq39,
	kmr27_comp90072_c0_seq1	2306	E2A1U7	Ants	Camponotus floridanus	Protein pygopus	2	kmr27_comp90072_c0_seq1,Ant-TAContig2903,
	kmr25_comp84432_c0_seq1	2305	E2AWW9	Ants	Camponotus floridanus	Tetratricopeptide repeat protein 26	6	kmr25_comp84432_c0_seq3,kmr25_comp84432_c0_seq1,kmr25_comp84432_c0_seq5,kmr27_comp90039_c0_seq9,kmr25_comp84432_c0_seq7,kmr23_comp69274_c0_seq1,
	Ant-TAContig2799	2300	EFN66891	Ants	Camponotus floridanus	Beta-1,3-galactosyltransferase 1	2	Ant-TAContig2799,kmr25_comp80327_c0_seq2,
	kmr27_comp89806_c1_seq1	2295	EFN62590	Ants	Camponotus floridanus	RNA-binding protein 45	3	kmr27_comp89806_c1_seq1,kmr27_comp89806_c1_seq3,kmr27_comp89806_c1_seq2,
	kmr25_comp77392_c0_seq1	2294	EFN65336	Ants	Camponotus floridanus	STAM-binding protein-like	4	kmr25_comp77392_c0_seq1,kmr31_comp785_c0_seq1,kmr25_comp77392_c0_seq2,kmr25_comp77392_c0_seq4,
	kmr23_comp67943_c1_seq1	2293	EGI70796	Ants	Acromyrmex echinatior	Centromere protein I	2	kmr23_comp67943_c1_seq1,kmr25_comp79122_c0_seq2,
	kmr25_comp84240_c2_seq1	2293	E2ARF0	Ants	Camponotus floridanus	Protein still life, isoforms C/SIF type 2	6	kmr25_comp84240_c2_seq1,kmr25_comp84240_c2_seq8,kmr25_comp84240_c2_seq6,kmr25_comp84240_c2_seq7,kmr25_comp84240_c2_seq4,kmr23_comp69941_c0_seq1,
	Ant-TAContig3049	2291	EFN66630	Ants	Camponotus floridanus	DNA-binding protein Ets97D	6	kmr25_comp83311_c1_seq3,Ant-TAContig3049,kmr25_comp83311_c1_seq4,Ant-TAContig3048,kmr25_comp83311_c1_seq5,Ant-TAContig3047,
	kmr25_comp84733_c0_seq1	2288	EFN74453	Ants	Camponotus floridanus	hypothetical protein EAG_08907	3	kmr25_comp84733_c0_seq1,Ant-TAContig7172,kmr25_comp84733_c0_seq4,
	kmr25_comp80707_c0_seq1	2287	E2AUA5	Ants	Camponotus floridanus	Low affinity cationic amino acid transporter 2	2	kmr25_comp80707_c0_seq1,kmr27_comp86840_c0_seq4,
	kmr29_comp80363_c0_seq3	2284	EFN73771	Ants	Camponotus floridanus	Heat shock factor protein	3	kmr29_comp80363_c0_seq3,kmr23_comp34472_c0_seq1,kmr27_comp70203_c0_seq4,
	kmr25_comp77050_c0_seq1	2284	EGI68309	Ants	Acromyrmex echinatior	hypothetical protein G5I_02950	2	kmr25_comp77050_c0_seq1,kmr25_comp77050_c0_seq2,
	kmr25_comp84066_c3_seq4	2284	EFN60779	Ants	Camponotus floridanus	RING finger protein nhl-1	2	kmr25_comp84066_c3_seq4,kmr25_comp84066_c3_seq5,
	kmr27_comp87399_c1_seq1	2284	EFN64210	Ants	Camponotus floridanus	U1 small nuclear ribonucleoprotein 70 kDa	4	kmr27_comp87399_c1_seq1,kmr27_comp87399_c1_seq3,kmr27_comp87399_c1_seq4,kmr31_comp2375_c0_seq1,
	kmr29_comp85850_c0_seq1	2283	E1ZYA8	Ants	Camponotus floridanus	Homer protein-like protein 1	4	kmr29_comp85850_c0_seq4,kmr29_comp85850_c0_seq1,Ant-TAContig4912,kmr27_comp90798_c1_seq1,
	kmr23_comp34471_c0_seq1	2278	EFN67677	Ants	Camponotus floridanus	Choline transporter-like protein 1	2	kmr23_comp34471_c0_seq1,kmr27_comp81870_c0_seq2,
	Ant-TAContig11884	2275	EGI58091	Ants	Acromyrmex echinatior	hypothetical protein G5I_13825	2	Ant-TAContig11884,Ant-TAContig11053,
	kmr29_comp94795_c0_seq2	2274	EFN70207	Ants	Camponotus floridanus	Kv channel-interacting protein 2	2	kmr29_comp94795_c0_seq2,kmr27_comp89726_c1_seq2,
	Ant-TAContig1176	2273	EFN69501	Ants	Camponotus floridanus	Syntaxin-12	2	Ant-TAContig1176,kmr27_comp82389_c0_seq4,
	kmr23_comp75643_c0_seq1	2270	EFN67996	Ants	Camponotus floridanus	Twist-related protein 1	2	kmr23_comp75643_c0_seq1,Ant-TAContig3240,
	kmr29_comp90414_c0_seq1	2269	E2BTC6	Ants	Harathos saltator	GPI transamidase component PIG-T	6	Ant-TAContig7876,kmr29_comp90414_c0_seq1,kmr27_comp85773_c0_seq2,Ant-TAContig7877,kmr27_comp85773_c0_seq4,kmr27_comp85773_c0_seq6,
	kmr27_comp83600_c0_seq1	2269	E2A0U1	Ants	Camponotus floridanus	Leucine-rich repeat flightless-interacting protein 2	2	kmr27_comp83600_c0_seq1,kmr23_comp71684_c0_seq1,
	Ant-TAContig2957	2269	EFN70805	Ants	Camponotus floridanus	Testis-expressed sequence 10 protein-like protein	2	Ant-TAContig2957,kmr23_comp69257_c2_seq1,
	Ant-TAContig5742	2267	EFN60823	Ants	Camponotus floridanus	Proton-coupled folate transporter	11	kmr27_comp88749_c0_seq8,kmr25_comp84074_c0_seq5,Ant-TAContig5746,kmr23_comp53638_c0_seq1,kmr29_comp93696_c0_seq10,kmr27_comp88749_c0_seq11,Ant-TAContig5742,Ant-TAContig5744,Ant-TAContig5747,kmr25_comp84074_c0_seq11,kmr25_comp84074_c0_seq8,
	Ant-TAContig978	2266	EFN67767	Ants	Camponotus floridanus	Sarcalumenin	2	Ant-TAContig978,Ant-TAContig8314,
	kmr27_comp86819_c0_seq1	2265	E1ZWB4	Ants	Camponotus floridanus	Initol-tetrakisphphate 1-kinase	2	kmr27_comp86819_c0_seq1,kmr23_comp33743_c0_seq1,
	Ant-TAContig3874	2265	EFN71250	Ants	Camponotus floridanus	Major facilitator superfamily domain-containing protein 8	3	Ant-TAContig3874,kmr27_comp82262_c0_seq3,Ant-TAContig3873,
	Ant-TAContig714	2263	EGI59386	Ants	Acromyrmex echinatior	Putative RNA-binding protein EEED8.10	2	Ant-TAContig714,Ant-TAContig6862,
	kmr23_comp73783_c0_seq1	2263	EFN67432	Ants	Camponotus floridanus	Rac GTPase-activating protein 1	2	kmr27_comp77385_c0_seq2,kmr23_comp73783_c0_seq1,
	Ant-TAContig11865	2262	EFN73188	Ants	Camponotus floridanus	1-acyl-sn-glycerol-3-phosphate acyltransferase zeta	3	Ant-TAContig11865,kmr25_comp84836_c1_seq3,kmr29_comp90793_c0_seq5,
	kmr25_comp84932_c11_seq2	2261	EFN63389	Ants	Camponotus floridanus	GTP-binding protein Rit2	2	kmr25_comp84932_c11_seq2,kmr27_comp90959_c14_seq2,
	Ant-TAContig4528	2259	EFN65753	Ants	Camponotus floridanus	Uncharacterized peptidase C1-like protein F26E4.3	6	kmr23_comp69657_c4_seq1,kmr29_comp93133_c0_seq3,kmr29_comp93133_c0_seq20,kmr29_comp93133_c0_seq19,kmr29_comp93133_c0_seq2,Ant-TAContig4528,
	kmr31_comp1693_c0_seq1	2259	EFN74039	Ants	Camponotus floridanus	Zinc carboxypeptidase A 1	2	kmr31_comp1693_c0_seq1,kmr23_comp71220_c0_seq1,
	Ant-TAContig4353	2258	EGI59839	Ants	Acromyrmex echinatior	Mitochondrial intermediate peptidase	2	Ant-TAContig4353,Ant-TAContig4354,
	Ant-TAContig2079	2256	EFN74629	Ants	Camponotus floridanus	Glutamyl-tRNA(Gln) amidotransferase subunit A-like protein	3	Ant-TAContig2079,kmr27_comp81906_c0_seq3,kmr27_comp81906_c0_seq2,
	kmr29_comp88923_c0_seq5	2255	EFN62573	Ants	Camponotus floridanus	Phosphatidylinositol glycan anchor biosynthesis class U protein	2	kmr29_comp88923_c0_seq5,kmr27_comp84207_c0_seq8,
	kmr25_comp64368_c0_seq1	2254	E2APY5	Ants	Camponotus floridanus	Laminin-like protein epi-1	2	kmr25_comp64368_c0_seq1,kmr23_comp34140_c1_seq1,
	kmr29_comp91518_c1_seq1	2254	E2AA14	Ants	Camponotus floridanus	Putative uncharacterized protein	3	kmr29_comp91518_c1_seq1,Ant-TAContig11859,kmr25_comp81104_c0_seq3,
	kmr23_comp36252_c0_seq1	2254	EFN68718	Ants	Camponotus floridanus	Uncharacterized glycosyltransferase AER61	8	kmr23_comp36252_c0_seq1,kmr27_comp88836_c0_seq7,kmr27_comp88836_c0_seq12,kmr25_comp77049_c0_seq4,kmr27_comp88836_c0_seq16,kmr27_comp88836_c0_seq15,kmr27_comp88836_c0_seq14,kmr27_comp88836_c0_seq11,
	kmr29_comp94678_c0_seq1	2251	E9IB14	Ants	Solenopsis invicta	Putative uncharacterized protein (Fragment)	4	kmr29_comp94678_c0_seq22,Ant-TAContig6644,kmr29_comp94678_c0_seq1,kmr29_comp94678_c0_seq34,
	Ant-TAContig5095	2249	EFN66690	Ants	Camponotus floridanus	Lysyl oxidase-like protein 2	2	Ant-TAContig5095,kmr25_comp84656_c0_seq5,
	kmr25_comp84073_c2_seq11	2248	EFN68378	Ants	Camponotus floridanus	Calpain-A	4	kmr25_comp84073_c2_seq11,Ant-TAContig8411,kmr27_comp90126_c2_seq30,kmr29_comp96052_c0_seq18,
	Ant-TAContig5140	2248	EFN74814	Ants	Camponotus floridanus	Protein phosphatase 1B	2	Ant-TAContig5140,kmr29_comp89869_c1_seq2,
	kmr25_comp82684_c0_seq1	2247	E2A9I6	Ants	Camponotus floridanus	Sphingomyelin phphodiesterase	3	Ant-TAContig5804,kmr25_comp82684_c0_seq1,kmr29_comp93938_c0_seq5,
	Ant-TAContig2797	2246	EFN74102	Ants	Camponotus floridanus	Bestrophin-2	2	Ant-TAContig2797,kmr25_comp85971_c1_seq2,
	kmr25_comp82845_c0_seq5	2244	F4WXD9	Ants	Acromyrmex echinatior	Serpin B10	3	kmr25_comp82845_c0_seq5,kmr27_comp88926_c1_seq13,kmr31_comp2697_c0_seq7,
	kmr29_comp88447_c1_seq1	2244	E2A1P7	Ants	Camponotus floridanus	Vacuolar fusion protein MON1-like protein A	2	kmr29_comp88447_c1_seq1,Ant-TAContig2921,
	Ant-TAContig312	2241	EFN72819	Ants	Camponotus floridanus	hypothetical protein EAG_00900	3	Ant-TAContig312,kmr29_comp95485_c2_seq6,Ant-TAContig3246,
	kmr25_comp80768_c0_seq1	2241	E1ZV62	Ants	Camponotus floridanus	Translation initiation factor eIF-2B subunit beta	3	kmr23_comp34688_c1_seq1,kmr25_comp80768_c0_seq1,kmr25_comp80768_c0_seq3,
	kmr27_comp91619_c0_seq4	2239	EFN65184	Ants	Camponotus floridanus	Cytochrome P450 6a2	4	Ant-TAContig6410,kmr27_comp91619_c0_seq4,Ant-TAContig4976,Ant-TAContig11817,
	Ant-TAContig8338	2238	EFN67966	Ants	Camponotus floridanus	Endoplasmic reticulum-Golgi intermediate compartment protein 3	9	kmr27_comp89908_c0_seq13,kmr25_comp82782_c2_seq6,kmr27_comp89908_c0_seq6,kmr27_comp89908_c0_seq1,kmr27_comp89908_c0_seq43,kmr27_comp89908_c0_seq16,kmr29_comp95102_c2_seq72,kmr29_comp95102_c2_seq74,Ant-TAContig8338,
	kmr25_comp78312_c0_seq1	2238	E2C010	Ants	Harathos saltator	Hyccin	3	kmr25_comp78312_c0_seq1,kmr29_comp86076_c0_seq3,kmr25_comp78312_c0_seq2,
	Ant-TAContig10073	2237	EFZ15969	Ants	Solenopsis invicta	hypothetical protein SINV_13311	3	kmr31_comp2880_c0_seq8,Ant-TAContig10073,Ant-TAContig865,
	kmr23_comp46998_c0_seq1	2237	E2B5G8	Ants	Harathos saltator	Neuronal pentraxin-2	2	kmr23_comp46998_c0_seq1,kmr25_comp81486_c1_seq2,
	Ant-TAContig605	2234	EFN67864	Ants	Camponotus floridanus	Leucine-rich repeat-containing protein 57	2	Ant-TAContig605,kmr27_comp87596_c0_seq2,
	Ant-TAContig2923	2234	EFN68899	Ants	Camponotus floridanus	Pre-mRNA-processing factor 17	2	Ant-TAContig2923,Ant-TAContig2882,
	kmr29_comp96116_c0_seq19	2234	EFN63643	Ants	Camponotus floridanus	Protein abrupt	2	kmr29_comp96116_c0_seq19,Ant-TAContig10857,
	Ant-TAContig5883	2233	EFN68268	Ants	Camponotus floridanus	Cytochrome P450 6k1	3	Ant-TAContig5883,Ant-TAContig8185,Ant-TAContig8186,
	kmr23_comp72595_c0_seq1	2233	EFN65069	Ants	Camponotus floridanus	hypothetical protein EAG_12956	3	kmr23_comp72595_c0_seq1,kmr25_comp77395_c0_seq2,kmr27_comp81456_c0_seq2,
	kmr27_comp87365_c1_seq1	2232	E9JC11	Ants	Solenopsis invicta	Queuine tRNA-ribyltransferase (Fragment)	3	kmr27_comp87365_c1_seq1,Ant-TAContig10054,kmr27_comp87365_c1_seq4,
	kmr27_comp89583_c7_seq1	2231	EFN65185	Ants	Camponotus floridanus	Pro-resilin	2	kmr27_comp89583_c7_seq1,Ant-TAContig844,
	kmr27_comp86311_c0_seq1	2227	E2AHX7	Ants	Camponotus floridanus	Arrestin-like protein	2	kmr27_comp86311_c0_seq1,Ant-TAContig4380,
	Ant-TAContig3905	2227	EFN88079	Ants	Harpegnathos saltator	hypothetical protein EAI_03589	3	Ant-TAContig3905,kmr25_comp82674_c0_seq3,kmr27_comp89255_c0_seq2,
	kmr25_comp80633_c0_seq1	2227	E2AFM3	Ants	Camponotus floridanus	Outer dense fiber protein 3	5	kmr25_comp80633_c0_seq1,kmr27_comp90329_c0_seq2,kmr27_comp90329_c0_seq19,kmr25_comp80633_c0_seq2,kmr27_comp90329_c0_seq23,
	kmr23_comp73237_c0_seq1	2225	E2ACR4	Ants	Camponotus floridanus	NMDA receptor-regulated protein 2	2	kmr23_comp73237_c0_seq1,kmr25_comp72220_c0_seq1,
	Ant-TAContig6801	2224	EFN70621	Ants	Camponotus floridanus	Mitotic checkpoint serine/threonine-protein kinase BUB1	3	Ant-TAContig6801,kmr29_comp93021_c0_seq2,kmr27_comp88034_c0_seq3,
	kmr29_comp90256_c0_seq1	2224	E2A7B5	Ants	Camponotus floridanus	Transcription initiation factor TFIID subunit 5	2	kmr29_comp90256_c0_seq1,kmr29_comp90256_c0_seq2,
	kmr23_comp72977_c0_seq1	2223	EFN61018	Ants	Camponotus floridanus	Poly(A)-specific ribonuclease PARN	2	kmr23_comp72977_c0_seq1,kmr25_comp60725_c0_seq2,
	Ant-TAContig7154	2222	EFN71385	Ants	Camponotus floridanus	Trinucleotide repeat-containing gene 6A protein	2	Ant-TAContig7154,kmr27_comp88460_c4_seq1,
	Ant-TAContig5877	2222	EFN73526	Ants	Camponotus floridanus	Tyramine beta-hydroxylase	8	Ant-TAContig5877,Ant-TAContig8145,Ant-TAContig1337,Ant-TAContig6199,Ant-TAContig8146,Ant-TAContig8148,Ant-TAContig8149,Ant-TAContig8150,
	kmr27_comp89100_c0_seq1	2221	F4WD34	Ants	Acromyrmex echinatior	TBC1 domain family member 10B	5	kmr27_comp89100_c0_seq1,kmr25_comp85955_c5_seq3,kmr23_comp55046_c1_seq1,kmr27_comp89100_c0_seq7,kmr27_comp89100_c0_seq8,
	kmr23_comp73906_c0_seq1	2220	EFZ22084	Ants	Solenopsis invicta	hypothetical protein SINV_05070	2	kmr23_comp73906_c0_seq1,kmr29_comp93080_c0_seq2,
	kmr25_comp81836_c0_seq1	2220	F4WS95	Ants	Acromyrmex echinatior	Transmembrane protein 39A-B	5	kmr25_comp81836_c0_seq12,kmr27_comp88510_c0_seq15,kmr25_comp81836_c0_seq1,kmr27_comp88510_c0_seq21,kmr25_comp81836_c0_seq16,
	kmr27_comp86114_c0_seq1	2219	EFN69077	Ants	Camponotus floridanus	Set1/Ash2 histone methyltransferase complex subunit ASH2	3	kmr27_comp86114_c0_seq1,kmr27_comp86114_c0_seq3,kmr25_comp82457_c0_seq2,
	kmr25_comp85607_c0_seq1	2216	E1ZXL7	Ants	Camponotus floridanus	TRAF3-interacting protein 1	2	kmr25_comp85607_c0_seq1,kmr23_comp69814_c0_seq1,
	kmr25_comp79769_c0_seq1	2215	E2ANE2	Ants	Camponotus floridanus	Putative uncharacterized protein	3	kmr25_comp79769_c0_seq1,kmr25_comp79769_c0_seq3,kmr25_comp79769_c0_seq2,
	Ant-TAContig7622	2213	EFN71969	Ants	Camponotus floridanus	Cytochrome P450 4C1	21	kmr31_comp2779_c0_seq4,Ant-TAContig7622,Ant-TAContig7625,Ant-TAContig11380,Ant-TAContig7624,kmr29_comp96832_c1_seq18,Ant-TAContig8367,Ant-TAContig10966,Ant-TAContig10967,Ant-TAContig10968,Ant-TAContig10969,kmr27_comp89989_c0_seq3,kmr27_comp89989_c0_seq5,kmr29_comp96315_c1_seq18,kmr31_comp2779_c0_seq1,kmr29_comp89804_c0_seq1,Ant-TAContig2608,kmr29_comp96315_c1_seq50,Ant-TAContig10972,kmr27_comp899…
	kmr25_comp81881_c1_seq1	2212	EFN72247	Ants	Camponotus floridanus	Probable ATP-dependent RNA helicase DDX12	6	kmr23_comp68799_c1_seq1,kmr25_comp81881_c1_seq2,kmr25_comp81881_c1_seq3,kmr25_comp81881_c1_seq7,kmr25_comp81881_c1_seq1,kmr25_comp81881_c1_seq8,
	kmr31_comp824_c0_seq1	2212	EGI59828	Ants	Acromyrmex echinatior	Sugar transporter ERD6-like 7	2	kmr31_comp824_c0_seq1,kmr27_comp85645_c1_seq2,
	kmr25_comp81560_c1_seq1	2211	E1ZXU8	Ants	Camponotus floridanus	Neuropeptide-like 1	2	kmr25_comp81560_c1_seq1,Ant-TAContig4461,
	Ant-TAContig4512	2210	EFN60778	Ants	Camponotus floridanus	hypothetical protein EAG_02249	5	Ant-TAContig8151,kmr25_comp83968_c0_seq3,Ant-TAContig4512,kmr25_comp83968_c0_seq6,kmr25_comp83968_c0_seq5,
	kmr23_comp54666_c1_seq1	2210	EFN67858	Ants	Camponotus floridanus	Inositol monophosphatase 2	2	kmr23_comp54666_c1_seq1,kmr25_comp82038_c0_seq3,
	Ant-TAContig3648	2209	EFN74604	Ants	Camponotus floridanus	Sodium-independent sulfate anion transporter	4	Ant-TAContig3648,Ant-TAContig1342,Ant-TAContig3895,Ant-TAContig5728,
	Ant-TAContig1074	2208	EFN66143	Ants	Camponotus floridanus	Protein bric-a-brac 2	2	Ant-TAContig1074,kmr25_comp83317_c1_seq2,
	Ant-TAContig4281	2208	EFN68465	Ants	Camponotus floridanus	Synaptotagmin-6	4	Ant-TAContig4281,kmr29_comp92314_c0_seq3,Ant-TAContig4280,kmr29_comp92314_c0_seq4,
	Ant-TAContig4475	2206	EFN74489	Ants	Camponotus floridanus	hypothetical protein EAG_05881	3	Ant-TAContig4475,Ant-TAContig7870,kmr29_comp92155_c0_seq3,
	kmr25_comp84380_c0_seq1	2205	EFN70161	Ants	Camponotus floridanus	Dual oxidase	3	Ant-TAContig1757,kmr25_comp84380_c0_seq1,Ant-TAContig1758,
	kmr25_comp79072_c0_seq1	2204	EGI61651	Ants	Acromyrmex echinatior	hypothetical protein G5I_10072	2	kmr25_comp79072_c0_seq1,kmr25_comp79072_c0_seq2,
	Ant-TAContig5196	2202	EFN70436	Ants	Camponotus floridanus	Protein 5NUC	2	Ant-TAContig5196,kmr27_comp88919_c0_seq3,
	kmr25_comp83697_c0_seq1	2202	E9ISZ9	Ants	Solenopsis invicta	Putative uncharacterized protein (Fragment)	3	kmr27_comp90207_c0_seq5,kmr25_comp83697_c0_seq1,kmr29_comp95905_c0_seq3,
	kmr25_comp83217_c0_seq1	2202	EFN62404	Ants	Camponotus floridanus	Vacuolar protein sorting-associated protein 13A	2	kmr25_comp83217_c0_seq1,kmr25_comp83217_c0_seq4,
	kmr25_comp83104_c1_seq1	2199	E2B023	Ants	Camponotus floridanus	Beta-1,4-mannyl-glycoprotein 4-beta-N-acetylglucaminyltransferase	2	kmr25_comp83104_c1_seq1,kmr23_comp56673_c1_seq1,
	kmr25_comp72793_c0_seq1	2197	E2AH03	Ants	Camponotus floridanus	Sprouty-related, EVH1 domain-containing protein 2	5	kmr25_comp72793_c0_seq1,Ant-TAContig4562,Ant-TAContig4563,Ant-TAContig4639,Ant-TAContig4640,
	kmr27_comp87061_c0_seq1	2196	E2AJR4	Ants	Camponotus floridanus	Putative uncharacterized protein	2	kmr27_comp87061_c0_seq1,kmr27_comp87061_c0_seq4,
	kmr25_comp83572_c0_seq1	2192	F4WE33	Ants	Acromyrmex echinatior	Dolichol kinase	3	kmr25_comp83572_c0_seq1,kmr27_comp89198_c0_seq5,kmr23_comp56614_c0_seq1,
	Ant-TAContig8044	2191	EFN78069	Ants	Harpegnathos saltator	Lysosomal acid phosphatase	4	kmr27_comp88341_c0_seq3,Ant-TAContig8045,Ant-TAContig8044,kmr27_comp88341_c0_seq4,
	kmr29_comp93323_c1_seq1	2191	E2A2F9	Ants	Camponotus floridanus	Origin recognition complex subunit 1	3	kmr29_comp93323_c1_seq1,kmr31_comp1699_c1_seq4,Ant-TAContig7892,
	kmr25_comp77761_c0_seq1	2191	EFN67830	Ants	Camponotus floridanus	Uncharacterized protein C16orf14-like protein	3	kmr25_comp77761_c0_seq1,kmr29_comp88487_c0_seq2,kmr25_comp77761_c0_seq2,
	Ant-TAContig688	2190	EFN86818	Ants	Harpegnathos saltator	Gustatory receptor trehalose 1	2	Ant-TAContig688,kmr23_comp62283_c0_seq1,
	kmr29_comp96394_c6_seq1	2190	E2AWU3	Ants	Camponotus floridanus	Phphatidylinitol-5-phphate 4-kinase type-2 alpha	3	kmr29_comp96394_c6_seq1,kmr29_comp96394_c6_seq3,kmr29_comp96394_c6_seq4,
	kmr23_comp67288_c0_seq1	2188	EFN63777	Ants	Camponotus floridanus	H/ACA ribonucleoprotein complex subunit 4	2	kmr23_comp67288_c0_seq1,Ant-TAContig6346,
	Ant-TAContig8124	2188	EFZ19503	Ants	Solenopsis invicta	hypothetical protein SINV_16490	2	Ant-TAContig8124,kmr29_comp93549_c1_seq3,
	kmr29_comp89018_c1_seq2	2188	EFN66268	Ants	Camponotus floridanus	Vacuolar protein sorting-associated protein 33B	4	kmr29_comp89018_c1_seq2,kmr27_comp86177_c0_seq4,kmr27_comp86177_c0_seq3,kmr29_comp89018_c1_seq4,
	kmr23_comp69549_c2_seq1	2184	EFN71799	Ants	Camponotus floridanus	Harmonin	3	kmr23_comp69549_c2_seq1,kmr25_comp84789_c0_seq2,kmr25_comp84789_c0_seq3,
	Ant-TAContig4575	2183	EFN61021	Ants	Camponotus floridanus	Endothelin-converting enzyme 1	2	Ant-TAContig4575,kmr25_comp83763_c0_seq3,
	Ant-TAContig3192	2182	EFN65872	Ants	Camponotus floridanus	5-aminolevulinate synthase, erythroid-specific, mitochondrial	2	Ant-TAContig3192,kmr27_comp84566_c0_seq3,
	kmr29_comp92146_c0_seq1	2182	E2A1L5	Ants	Camponotus floridanus	tRNA (Guanine-N(1)-)-methyltransferase	2	kmr29_comp92146_c0_seq1,Ant-TAContig2098,
	kmr23_comp53865_c0_seq1	2178	EFN62759	Ants	Camponotus floridanus	Golgin subfamily A member 5	2	kmr23_comp53865_c0_seq1,kmr27_comp80973_c1_seq2,
	Ant-TAContig175	2176	EFN66750	Ants	Camponotus floridanus	GTP-binding protein 2	2	Ant-TAContig175,kmr25_comp81979_c0_seq4,
	kmr29_comp96249_c2_seq4	2176	EFZ13879	Ants	Solenopsis invicta	hypothetical protein SINV_16556	5	kmr29_comp96249_c2_seq4,kmr27_comp90654_c2_seq5,kmr29_comp96249_c2_seq13,kmr25_comp85020_c3_seq3,kmr25_comp85020_c3_seq4,
	kmr25_comp79538_c1_seq1	2176	E2AMI0	Ants	Camponotus floridanus	Putative uncharacterized protein	2	kmr25_comp79538_c1_seq1,kmr25_comp79538_c1_seq2,
	kmr27_comp91036_c1_seq13	2175	EFN67159	Ants	Camponotus floridanus	Heparan-alpha-glucosaminide N-acetyltransferase	24	kmr27_comp91036_c1_seq13,kmr25_comp84877_c0_seq40,kmr27_comp91036_c1_seq26,kmr27_comp91036_c1_seq23,kmr27_comp91036_c1_seq32,kmr27_comp91036_c1_seq29,kmr27_comp91036_c1_seq21,kmr27_comp91036_c1_seq22,kmr27_comp91036_c1_seq18,kmr27_comp91036_c1_seq15,kmr27_comp91036_c1_seq27,kmr25_comp84877_c0_seq27,kmr25_comp84877_c0_seq29,kmr25_comp84877_c0_seq32,kmr25_comp84877_c0_seq33,kmr25_comp84877_c0_seq37…
	Ant-TAContig5387	2175	EFN66059	Ants	Camponotus floridanus	Multiple PDZ domain protein	2	Ant-TAContig5387,kmr29_comp93972_c2_seq3,
	Ant-TAContig724	2174	EFN63848	Ants	Camponotus floridanus	Histone-lysine N-methyltransferase Suv4-20	2	Ant-TAContig724,kmr23_comp55159_c0_seq1,
	kmr25_comp64927_c1_seq1	2174	EFN65380	Ants	Camponotus floridanus	hypothetical protein EAG_04962	2	kmr25_comp64927_c1_seq1,kmr27_comp80699_c1_seq1,
	kmr23_comp35269_c0_seq1	2174	EGI63208	Ants	Acromyrmex echinatior	Succinyl-CoA:3-ketoacid-coenzyme A transferase 1, mitochondrial	4	kmr23_comp35269_c0_seq1,Ant-TAContig676,kmr25_comp83958_c0_seq4,kmr25_comp83958_c0_seq2,
	Ant-TAContig6369	2173	EFN62100	Ants	Camponotus floridanus	hypothetical protein EAG_04234	2	Ant-TAContig6369,Ant-TAContig434,
	kmr29_comp95253_c0_seq1	2170	EFN71133	Ants	Camponotus floridanus	Cytochrome P450 6k1	2	kmr29_comp95253_c0_seq1,Ant-TAContig3984,
	kmr29_comp96363_c5_seq1	2170	EFN84319	Ants	Harpegnathos saltator	hypothetical protein EAI_13810	2	kmr29_comp96363_c5_seq1,kmr29_comp96363_c5_seq3,
	kmr27_comp90356_c1_seq1	2170	F4WNI1	Ants	Acromyrmex echinatior	Putative O-sialoglycoprotein endopeptidase	5	kmr27_comp90356_c1_seq1,kmr27_comp90356_c1_seq3,kmr27_comp90356_c1_seq4,kmr27_comp90356_c1_seq10,kmr27_comp90356_c1_seq15,
	kmr27_comp60251_c0_seq1	2168	EGI67006	Ants	Acromyrmex echinatior	NK-tumor recognition protein	3	kmr27_comp60251_c0_seq1,kmr23_comp34476_c1_seq1,kmr25_comp39901_c0_seq2,
	kmr25_comp83217_c4_seq1	2166	EFN62404	Ants	Camponotus floridanus	Vacuolar protein sorting-associated protein 13A	2	kmr25_comp83217_c4_seq1,kmr25_comp83217_c4_seq2,
	kmr25_comp86061_c2_seq114	2161	E2AFI0	Ants	Camponotus floridanus	Putative uncharacterized protein	2	kmr25_comp86061_c2_seq114,kmr27_comp81591_c0_seq2,
	Ant-TAContig10036	2159	EFN63712	Ants	Camponotus floridanus	Cytochrome P450 302a1, mitochondrial	3	Ant-TAContig10036,kmr29_comp90394_c1_seq4,kmr29_comp90394_c1_seq5,
	kmr23_comp72768_c0_seq1	2157	E2A0M2	Ants	Camponotus floridanus	Hepatoma-derived growth factor	2	kmr23_comp72768_c0_seq1,kmr29_comp91679_c0_seq2,
	Ant-TAContig2867	2157	EFN60206	Ants	Camponotus floridanus	Sodium-dependent phosphate transporter 1-A	7	Ant-TAContig2867,Ant-TAContig2869,Ant-TAContig1589,Ant-TAContig1590,Ant-TAContig7164,kmr29_comp90339_c0_seq14,kmr27_comp85901_c0_seq34,
	kmr25_comp40893_c0_seq1	2157	E2A849	Ants	Camponotus floridanus	Transmembrane emp24 domain-containing protein 10	2	kmr25_comp40893_c0_seq1,Ant-TAContig4283,
	Ant-TAContig1363	2156	EFN60792	Ants	Camponotus floridanus	ADP-ribosylation factor-like protein 4C	10	kmr29_comp92442_c1_seq7,kmr29_comp92442_c1_seq9,Ant-TAContig1363,kmr25_comp74531_c0_seq5,Ant-TAContig10129,Ant-TAContig10130,Ant-TAContig10131,kmr27_comp86094_c1_seq21,kmr27_comp86094_c1_seq24,Ant-TAContig10128,
	kmr25_comp82563_c0_seq1	2156	EFN63343	Ants	Camponotus floridanus	Dystrophin, isoform B	2	kmr25_comp82563_c0_seq1,kmr23_comp75989_c0_seq1,
	kmr23_comp34604_c0_seq1	2154	EFN66393	Ants	Camponotus floridanus	Amyloid protein-binding protein 2	2	kmr23_comp34604_c0_seq1,kmr25_comp72644_c0_seq2,
	kmr25_comp83203_c0_seq3	2154	EFZ21241	Ants	Solenopsis invicta	hypothetical protein SINV_01535	3	kmr27_comp89725_c3_seq1,kmr25_comp83203_c0_seq3,Ant-TAContig8293,
	kmr27_comp91193_c1_seq6	2154	EFZ15911	Ants	Solenopsis invicta	hypothetical protein SINV_07299	2	kmr27_comp91193_c1_seq6,kmr27_comp91193_c1_seq8,
	Ant-TAContig4378	2154	EFN64089	Ants	Camponotus floridanus	MBD2-interacting zinc finger protein	3	Ant-TAContig4378,kmr25_comp79356_c1_seq3,kmr25_comp79356_c1_seq4,
	Ant-TAContig4365	2150	EFN69381	Ants	Camponotus floridanus	Alkaline phosphatase 4	2	Ant-TAContig4365,kmr25_comp80274_c0_seq2,
	Ant-TAContig3685	2149	EFN74608	Ants	Camponotus floridanus	Sodium-independent sulfate anion transporter	2	Ant-TAContig3685,Ant-TAContig10134,
	Ant-TAContig631	2146	EFN70576	Ants	Camponotus floridanus	Solute carrier family 22 member 21	2	Ant-TAContig631,kmr25_comp83384_c0_seq4,
	kmr25_comp38625_c0_seq1	2143	EFN68408	Ants	Camponotus floridanus	Polycomb protein eed-A	2	kmr25_comp38625_c0_seq1,kmr25_comp38625_c0_seq2,
	Ant-TAContig2247	2142	EFN61169	Ants	Camponotus floridanus	Uncharacterized protein KIAA1797	2	Ant-TAContig2247,Ant-TAContig6368,
	kmr25_comp81802_c0_seq1	2140	EGI61141	Ants	Acromyrmex echinatior	Diacylglycerol kinase epsilon	4	kmr25_comp81802_c0_seq2,kmr23_comp36166_c0_seq1,kmr25_comp81802_c0_seq1,kmr25_comp81802_c0_seq4,
	Ant-TAContig10240	2138	EFN66765	Ants	Camponotus floridanus	N-acetyltransferase 5	4	Ant-TAContig10240,Ant-TAContig3268,kmr25_comp81659_c0_seq10,kmr25_comp81659_c0_seq7,
	kmr25_comp82731_c0_seq1	2137	E2AFM4	Ants	Camponotus floridanus	N-acetylglucamine-6-phphate deacetylase	2	kmr25_comp82731_c0_seq1,kmr25_comp82731_c0_seq8,
	Ant-TAContig3606	2137	EFN73318	Ants	Camponotus floridanus	Parathyroid hormone/parathyroid hormone-related peptide receptor	5	Ant-TAContig3606,Ant-TAContig3605,kmr29_comp94363_c2_seq31,kmr25_comp83299_c1_seq10,kmr25_comp83299_c1_seq19,
	Ant-TAContig5995	2136	EGI68607	Ants	Acromyrmex echinatior	Protein LSM12-like protein	2	Ant-TAContig5995,kmr27_comp57184_c0_seq2,
	kmr25_comp82148_c0_seq1	2134	E2A8Q3	Ants	Camponotus floridanus	Protein SPT2-like protein	3	kmr25_comp82148_c0_seq1,kmr25_comp82148_c0_seq4,kmr29_comp88874_c0_seq6,
	Ant-TAContig5202	2133	EFN64548	Ants	Camponotus floridanus	F-box/WD repeat-containing protein 4	6	Ant-TAContig5202,Ant-TAContig5203,Ant-TAContig5204,Ant-TAContig5205,kmr25_comp84023_c5_seq8,kmr25_comp84023_c5_seq7,
	kmr25_comp84980_c1_seq1	2132	E2ATA4	Ants	Camponotus floridanus	Cystathionine beta-synthase	3	kmr25_comp84980_c1_seq1,kmr23_comp69333_c1_seq1,kmr25_comp84980_c1_seq2,
	Ant-TAContig642	2132	EFN69958	Ants	Camponotus floridanus	L-2-hydroxyglutarate dehydrogenase, mitochondrial	4	Ant-TAContig642,Ant-TAContig11739,kmr27_comp88575_c0_seq3,kmr27_comp88575_c0_seq8,
	Ant-TAContig8062	2131	EFN67439	Ants	Camponotus floridanus	Probable Ufm1-specific protease 2	4	kmr23_comp56761_c0_seq1,Ant-TAContig8062,kmr25_comp83738_c1_seq3,Ant-TAContig476,
	Ant-TAContig2225	2129	EGI68805	Ants	Acromyrmex echinatior	Tetratricopeptide repeat protein 25	3	Ant-TAContig2225,kmr27_comp89254_c0_seq2,kmr25_comp84103_c0_seq3,
	kmr23_comp73847_c0_seq1	2128	EFN62552	Ants	Camponotus floridanus	Proclotting enzyme	3	kmr23_comp73847_c0_seq1,kmr25_comp84482_c0_seq3,Ant-TAContig508,
	Ant-TAContig6803	2127	EGI64978	Ants	Acromyrmex echinatior	5'-nucleotidase domain-containing protein 1	2	Ant-TAContig6803,kmr29_comp91333_c0_seq2,
	Ant-TAContig2845	2125	EFN73314	Ants	Camponotus floridanus	hypothetical protein EAG_13085	4	Ant-TAContig2845,Ant-TAContig6217,kmr25_comp83265_c1_seq4,kmr29_comp95052_c2_seq12,
	kmr27_comp81547_c0_seq1	2125	E9JD47	Ants	Solenopsis invicta	Putative uncharacterized protein (Fragment)	2	kmr27_comp81547_c0_seq1,kmr23_comp73695_c0_seq1,
	Ant-TAContig2457	2124	EFN70749	Ants	Camponotus floridanus	Serendipity locus protein H-1	3	Ant-TAContig2457,kmr29_comp89812_c0_seq6,kmr25_comp80360_c0_seq4,
	Ant-TAContig6366	2123	EFN67862	Ants	Camponotus floridanus	Guanine nucleotide-releasing factor 2	3	Ant-TAContig6366,kmr25_comp77825_c1_seq3,kmr27_comp86733_c2_seq10,
	kmr25_comp82575_c0_seq1	2122	F4X0I9	Ants	Acromyrmex echinatior	Putative uncharacterized protein	4	kmr25_comp82575_c0_seq1,kmr25_comp82575_c0_seq2,kmr23_comp54844_c0_seq1,kmr27_comp87238_c0_seq2,
	kmr23_comp77547_c0_seq1	2122	E2A8E4	Ants	Camponotus floridanus	Transmembrane protein 164	2	kmr23_comp77547_c0_seq1,kmr25_comp79047_c0_seq1,
	kmr23_comp69749_c0_seq1	2119	EFN61952	Ants	Camponotus floridanus	Abhydrolase domain-containing protein 11	3	kmr25_comp85838_c3_seq26,kmr23_comp69749_c0_seq1,kmr29_comp96740_c0_seq61,
	Ant-TAContig7844	2115	EFZ21036	Ants	Solenopsis invicta	hypothetical protein SINV_05609	2	Ant-TAContig7844,Ant-TAContig6322,
	Ant-TAContig4809	2114	EFN71992	Ants	Camponotus floridanus	Muscle segmentation homeobox	3	kmr25_comp83905_c0_seq2,Ant-TAContig4809,kmr29_comp93518_c1_seq2,
	Ant-TAContig3622	2114	EFN61950	Ants	Camponotus floridanus	Protein Wnt-5b	7	kmr27_comp90576_c1_seq2,Ant-TAContig3622,Ant-TAContig1354,Ant-TAContig3620,Ant-TAContig3621,kmr25_comp84780_c4_seq4,kmr27_comp90576_c1_seq6,
	kmr25_comp81596_c0_seq1	2114	E2B0K7	Ants	Camponotus floridanus	tRNA-dihydrouridine synthase 4-like	3	kmr25_comp81596_c0_seq6,kmr25_comp81596_c0_seq1,kmr27_comp88159_c0_seq7,
	Ant-TAContig2569	2113	EFZ13142	Ants	Solenopsis invicta	hypothetical protein SINV_09134	2	Ant-TAContig2569,kmr29_comp87536_c1_seq2,
	kmr27_comp78722_c0_seq1	2110	E1ZWX4	Ants	Camponotus floridanus	Sin3 histone deacetylase corepressor complex component SDS3	2	kmr27_comp78722_c0_seq1,kmr23_comp33684_c1_seq1,
[truncated: 1,109 more rows]
