# Supplementary material for: Transcriptome sequencing reveals high isoform diversity in the ant Formica exsecta
Source: PeerJ. 2017 Nov 21;5:e3998. doi: 10.7717/peerj.3998 (PMC5701548; doi:10.7717/peerj.3998)
Supplement: File S7 [file peerj-05-3998-s007.xls]

## Sheet: File_S7
	Table S7_A. Chemical communication and DNA Methylation genes and their probable isoforms number from Unigene-TA assembly.
	Transcripts Final-TA	Identity	Alignment Length	Transcripts Length	NCBI ID	Species	Annotation Description	Isoforms Number	Gene annotated
	Ant-TAContig2856	95.52	67	1291	EFN68779	Camponotus floridanus	Putative odorant-binding protein A10	2	CfloCSP1
	Ant-TAContig2857	95.52	67	1355	EFN68779	Camponotus floridanus	Putative odorant-binding protein A10	2	CfloCSP1
	kmr25_comp62105_c0_seq1	63.03	119	739	EFZ17504	Solenopsis invicta	hypothetical protein SINV_14977	NA	CfloCSP10
	kmr25_comp39294_c0_seq1	69.17	120	839	E2A1S1	Camponotus floridanus	Putative odorant-binding protein A10	NA	CfloCSP12
	Insect-TAContig286	77.78	108	726	ADE27965	Nylanderia nr. pubens LZ-2010	putative chemosensory binding protein	NA	CfloCSP2
	Ant-TAContig1929	74.44	133	2393	EFN68778	Camponotus floridanus	DC-STAMP domain-containing protein 1	10	CfloCSP3
	kmr29_comp90811_c0_seq1	84.62	104	2338	EFN66919	Camponotus floridanus	Cell division protein kinase 10	3	CfloCSP4
	kmr31_comp729_c0_seq2	84.62	104	1277	EFN66918	Camponotus floridanus	Ejaculatory bulb-specific protein 3	3	CfloCSP4
	kmr23_comp70926_c0_seq1	97.03	101	1053	F4WHY6	Acromyrmex echinatior	Putative odorant-binding protein A10	NA	CfloCSP5
	kmr27_comp90300_c2_seq1	93.88	98	3517	EFN73753	Camponotus floridanus	Nudix hydrolase 8	4	CfloCSP7
	kmr27_comp90300_c2_seq10	93.88	98	2105	Q5NTY9	Camponotus japonicus	Chemensory protein (Fragment)	NA	CfloCSP7
	kmr27_comp90300_c2_seq2	93.88	98	3471	EFN73753	Camponotus floridanus	Nudix hydrolase 8	4	CfloCSP7
	kmr31_comp1699_c1_seq1	93.88	98	8013	E1ZYJ9	Camponotus floridanus	Nudix hydrolase 8	NA	CfloCSP7
	kmr23_comp72316_c0_seq1	78.33	120	463	EFN72346	Camponotus floridanus	Ejaculatory bulb-specific protein 3	NA	CfloCSP8
	kmr23_comp69496_c0_seq1	60.66	122	1745	EFN64585	Camponotus floridanus	Ejaculatory bulb-specific protein 3	NA	CfloCSP9
	kmr25_comp81577_c0_seq1	60.66	122	1976	E2APN3	Camponotus floridanus	Putative odorant-binding protein A10	NA	CfloCSP9
	kmr25_comp81577_c0_seq4	60.66	122	1399	E2APN4	Camponotus floridanus	Ejaculatory bulb-specific protein 3	NA	CfloCSP9
	Ant-TAContig11822	90.28	216	5168	EFN60585	Camponotus floridanus	Probable glutaminyl-tRNA synthetase	NA	EFN60586.1
	Ant-TAContig11824	90.28	216	2858	EFN60586	Camponotus floridanus	N(6)-adenine-specific DNA methyltransferase 2	NA	EFN60586.2
	Ant-TAContig11825	89.81	216	2399	EFN60586	Camponotus floridanus	N(6)-adenine-specific DNA methyltransferase 2	NA	EFN60586.3
	kmr31_comp2861_c3_seq24	90.28	216	1904	EFN60586	Camponotus floridanus	N(6)-adenine-specific DNA methyltransferase 2	NA	EFN60586.4
	kmr31_comp2861_c3_seq28	89.81	216	1442	EFN60586	Camponotus floridanus	N(6)-adenine-specific DNA methyltransferase 2	NA	EFN60586.5
	Ant-TAContig910	87.37	198	2428	EGI66933	Acromyrmex echinatior	N(6)-adenine-specific DNA methyltransferase 1	2	EFN65957.1
	kmr31_comp5883_c0_seq1	87.37	198	1678	EGI66933	Acromyrmex echinatior	N(6)-adenine-specific DNA methyltransferase 1	2	EFN65957.2
	Ant-TAContig2769	91.7	687	3057	EFZ21957	Solenopsis invicta	hypothetical protein SINV_06528	5	EFN74862
	kmr25_comp83967_c1_seq1	92.87	687	3153	E1ZVF2	Camponotus floridanus	DNA (Cytine-5)-methyltransferase 3A	5	EFN74862
	kmr27_comp89874_c2_seq10	92.31	494	1918	EFN74862	Camponotus floridanus	DNA (cytosine-5)-methyltransferase 3A	5	EFN74862
	kmr23_comp72836_c0_seq1	88.89	342	1074	ACI30688	Solenopsis invicta	odorant-binding protein	NA	HQ853350.1
	kmr27_comp92133_c0_seq1	92.01	363	953	F1DI89	Solenopsis invicta	OBP10 (Fragment)	NA	CFLO15652-RA
	kmr25_comp44882_c0_seq1	93.23	310	519	F1DI88	Solenopsis invicta	OBP9 (Fragment)	NA	CFLO19482-RA
