# Supplementary material for: Transcriptome sequencing reveals high isoform diversity in the ant Formica exsecta
Source: PeerJ. 2017 Nov 21;5:e3998. doi: 10.7717/peerj.3998 (PMC5701548; doi:10.7717/peerj.3998)
Supplement: File S8 [file peerj-05-3998-s008.xls]

## Sheet: File_S8
	Table S8_A. Immune function genes and their isoform numbers from the Unigene-TA.
	Transcripts Final-TA	Length	NCBI ID	Annotation	Species	Annotation Description	Isoforms Number	Annotated gene
	kmr23_comp70209_c14_seq1	2618	EGI61628	Ants	Acromyrmex echinatior	Down syndrome cell adhesion molecule-like protein	NA	CFLO22982-RA
	kmr29_comp95644_c0_seq6	5471	EGI69620	Ants	Acromyrmex echinatior	Endoribonuclease Dcr-1	10	CFLO16067-RA
	kmr25_comp80171_c1_seq1	2346	EGI66585	Ants	Acromyrmex echinatior	Putative ubiquitin-conjugating enzyme E2 W	NA	CFLO18932-RA
	kmr27_comp88926_c1_seq17	1852	EGI61105	Ants	Acromyrmex echinatior	Serpin B10	NA	CFLO20012-RA
	kmr27_comp91459_c6_seq1	3238	EFN70605	Ants	Camponotus floridanus	Apoptosis inhibitor IAP	NA	CFLO17518-RA
	kmr23_comp70209_c39_seq1	269	EFN60720	Ants	Camponotus floridanus	Down syndrome cell adhesion molecule-like protein 1	NA	CFLO22982-RA
	kmr25_comp85762_c25_seq3	550	EFN60720	Ants	Camponotus floridanus	Down syndrome cell adhesion molecule-like protein 1	NA	CFLO22982-RA
	kmr23_comp28638_c0_seq1	614	EFN60720	Ants	Camponotus floridanus	Down syndrome cell adhesion molecule-like protein 1	NA	CFLO22982-RA
	kmr23_comp28638_c1_seq1	467	EFN60720	Ants	Camponotus floridanus	Down syndrome cell adhesion molecule-like protein 1	NA	CFLO22982-RA
	kmr27_comp90914_c4_seq24	1017	EFN60720	Ants	Camponotus floridanus	Down syndrome cell adhesion molecule-like protein 1	NA	CFLO22982-RA
	kmr25_comp85762_c1_seq1	278	EFN60720	Ants	Camponotus floridanus	Down syndrome cell adhesion molecule-like protein 1	NA	CFLO22982-RA
	kmr23_comp70209_c12_seq1	1025	EFN60720	Ants	Camponotus floridanus	Down syndrome cell adhesion molecule-like protein 1	NA	CFLO22982-RA
	kmr23_comp67150_c0_seq1	684	EFN60720	Ants	Camponotus floridanus	Down syndrome cell adhesion molecule-like protein 1	NA	CFLO22982-RA
	kmr29_comp96083_c6_seq5	1826	EFN60720	Ants	Camponotus floridanus	Down syndrome cell adhesion molecule-like protein 1	NA	CFLO22982-RA
	kmr23_comp67829_c0_seq1	6125	EFN74275	Ants	Camponotus floridanus	Endoribonuclease Dcr-1	NA	CFLO19116-RA
	kmr23_comp74758_c0_seq1	1444	EFN62977	Ants	Camponotus floridanus	Myeloid differentiation primary response protein MyD88	NA	CFLO16204-RA
	kmr25_comp82336_c1_seq3	4829	EFN69492	Ants	Camponotus floridanus	Nitric oxide synthase, salivary gland	2	CFLO19713-RA
	kmr25_comp75886_c0_seq1	3452	EFN65867	Ants	Camponotus floridanus	Plasminogen activator inhibitor 1	2	CFLO16893-RA
	kmr29_comp90873_c0_seq1	3140	EFN74080	Ants	Camponotus floridanus	Probable phenoloxidase subunit CG8193	NA	CFLO13023-RA
	kmr23_comp75973_c0_seq1	1859	EFN62241	Ants	Camponotus floridanus	Probable serine/threonine-protein kinase pelle	NA	CFLO15510-RA
	kmr27_comp81909_c0_seq1	3471	EFN68927	Ants	Camponotus floridanus	Protein argonaute-2	2	CFLO21786-RA
	kmr29_comp91677_c0_seq1	2330	EFN73090	Ants	Camponotus floridanus	Protein croquemort	3	CFLO16547-RA
	kmr23_comp70391_c0_seq1	1654	EFN68970	Ants	Camponotus floridanus	Protein pellino	NA	CFLO23267-RA
	kmr23_comp72562_c0_seq1	2866	EFN67778	Ants	Camponotus floridanus	Protein piwi	NA	CFLO13958-RA
	kmr23_comp69816_c13_seq1	3718	EFN72380	Ants	Camponotus floridanus	Serine proteinase stubble	NA	CFLO19837-RA
	kmr25_comp84486_c0_seq1	1710	EFN72379	Ants	Camponotus floridanus	Serpin B8	NA	CFLO19837-RA
	kmr27_comp89127_c1_seq3	1014	EFN72379	Ants	Camponotus floridanus	Serpin B8	NA	CFLO19837-RA
	kmr23_comp37022_c0_seq1	1051	EFN62892	Ants	Camponotus floridanus	Translin	NA	CFLO12869-RA
	kmr23_comp34514_c0_seq1	810	EFN61935	Ants	Camponotus floridanus	Translin-associated protein X	NA	CFLO20386-RA
	kmr23_comp34514_c1_seq1	383	EFN61935	Ants	Camponotus floridanus	Translin-associated protein X	NA	CFLO20386-RA
	kmr23_comp73836_c0_seq1	3830	EFN63962	Ants	Camponotus floridanus	Tyrosine-protein kinase hopscotch	NA	CFLO18738-RA
	kmr23_comp70014_c45_seq1	736	AAX20157.1	Ants	Formica aquilonia	defensin	NA	CFLO16107-RA
	kmr23_comp71446_c0_seq1	280	EFN79832	Ants	Harpegnathos saltator	Hymenoptaecin	NA	HQ315785.1
	kmr31_comp2856_c7_seq27	1568	EFN89916	Ants	Harpegnathos saltator	Lysozyme	NA	CFLO21765-RA
	kmr25_comp39330_c0_seq1	1272	EFZ11322	Ants	Solenopsis invicta	hypothetical protein SINV_06348	NA	CFLO22729-RA
	kmr23_comp55726_c0_seq1	801	EFZ17753	Ants	Solenopsis invicta	hypothetical protein SINV_08627	NA	CFLO23214-RA
	kmr23_comp55726_c1_seq1	697	EFZ17753	Ants	Solenopsis invicta	hypothetical protein SINV_08627	NA	CFLO23214-RA
	kmr23_comp74995_c0_seq1	1256	EFZ10703	Ants	Solenopsis invicta	hypothetical protein SINV_15247	NA	CFLO16334-RA
	Ant-TAContig4186	2725	EGI63216	Ants	Acromyrmex echinatior	Autophagy-related protein 7	NA	CFLO14662-RA
	Ant-TAContig5361	531	EFN60720	Ants	Camponotus floridanus	Down syndrome cell adhesion molecule-like protein 1	NA	CFLO22982-RA
	Ant-TAContig6732	718	EFN60720	Ants	Camponotus floridanus	Down syndrome cell adhesion molecule-like protein 1	NA	CFLO22982-RA
	Ant-TAContig1542	2775	EFN68841	Ants	Camponotus floridanus	Embryonic polarity protein dorsal	2	CFLO16855-RA
	Ant-TAContig1672	5218	EFN70885	Ants	Camponotus floridanus	FYVE finger-containing phosphoinositide kinase	NA	CFLO23214-RA
	Ant-TAContig1142	3660	EFN69697	Ants	Camponotus floridanus	Hormone receptor 4	NA	CFLO21786-RA
	Ant-TAContig344	1868	EFN64268	Ants	Camponotus floridanus	Lysozyme c-1	NA	CFLO13279-RA
	Ant-TAContig2946	3015	EFN66754	Ants	Camponotus floridanus	NF-kappa-B inhibitor cactus	NA	CFLO15415-RA
	Ant-TAContig5252	3321	EFN61437	Ants	Camponotus floridanus	Nuclear factor NF-kappa-B p110 subunit	3	CFLO12855-RA
	Ant-TAContig6009	1228	EFN73971	Ants	Camponotus floridanus	Peptidoglycan-recognition protein-LB	NA	CFLO23127-RA
	Ant-TAContig7715	4333	EFN65569	Ants	Camponotus floridanus	Protein piwi	NA	CFLO20073-RA
	Ant-TAContig5569	4986	EFN67137	Ants	Camponotus floridanus	Protein toll	NA	CFLO20331-RA
	Ant-TAContig6372	1087	EFN72687	Ants	Camponotus floridanus	Protein Tube	2	CFLO14911-RA
	Ant-TAContig10284	2848	EFN72993	Ants	Camponotus floridanus	TOX high mobility group box family member 3	NA	CFLO23214-RA
	Ant-TAContig3291	2094	EFN74784	Ants	Camponotus floridanus	Transcription factor kayak	4	CFLO20910-RA
	Ant-TAContig5129	3037	EFN82262	Ants	Harpegnathos saltator	Neuronal acetylcholine receptor subunit alpha-10	NA	CFLO22067-RA
	Ant-TAContig11780	466	AFJ94684	Ants	Solenopsis invicta	hymenoptaecin	NA	HQ315785.1
	Ant-TAContig11774	1434	EFZ13384	Ants	Solenopsis invicta	hypothetical protein SINV_08182	NA	CFLO26126-RA
	kmr25_comp80027_c1_seq1	2779	F4WRE5	Ants	Acromyrmex echinatior	Autophagy-related protein 7	NA	CFLO14662-RA
	kmr25_comp72528_c0_seq1	1575	F4WRB1	Ants	Acromyrmex echinatior	Antichymotrypsin-2	NA	CFLO20846-RA
	kmr25_comp85833_c0_seq1	10338	E2A9Z8	Ants	Camponotus floridanus	Serpin B6	8	CFLO17699-RA
	kmr31_comp2795_c1_seq2	3428	E2APA7	Ants	Camponotus floridanus	Evolutionarily conserved signaling intermediate in Toll pathway, mitochondrial	NA	CFLO21322-RA
	kmr25_comp85051_c0_seq1	3916	E2A5A6	Ants	Camponotus floridanus	Eukaryotic translation initiation factor 2C 2	NA	CFLO21786-RA
	kmr23_comp34717_c0_seq1	1004	E1ZXY8	Ants	Camponotus floridanus	Peptidoglycan-recognition protein-SC2	NA	CFLO23128-RA
	kmr25_comp85762_c13_seq1	1697	E2B0P8	Ants	Camponotus floridanus	Down syndrome cell adhesion molecule-like protein 1	NA	CFLO22982-RA
	kmr25_comp83067_c0_seq1	3227	E2AFE7	Ants	Camponotus floridanus	Piwi-like protein 1	2	CFLO22655-RA
	kmr23_comp33467_c1_seq1	2458	E2B204	Ants	Camponotus floridanus	Protein spaetzle	2	CFLO19940-RA
	kmr27_comp90992_c1_seq3	2067	E2AIG3	Ants	Camponotus floridanus	NF-kappa-B inhibitor cactus	NA	CFLO15414-RA
	kmr25_comp82763_c0_seq6	1340	E2ACK6	Ants	Camponotus floridanus	Embryonic polarity protein dorsal	2	CFLO16855-RA
	kmr29_comp96220_c0_seq3	2075	E2AIG3	Ants	Camponotus floridanus	NF-kappa-B inhibitor cactus	3	CFLO15414-RA
	kmr25_comp84188_c0_seq2	1974	E2AIG4	Ants	Camponotus floridanus	NF-kappa-B inhibitor cactus	NA	CFLO15415-RA
	kmr25_comp83684_c0_seq1	795	E2BWW8	Ants	Harathos saltator	Hymenoptaecin	NA	HQ315785.1
	kmr23_comp64797_c0_seq1	1800	E2B9G5	Ants	Harathos saltator	Complexin (Fragment)	NA	CFLO23214-RA
	kmr29_comp96083_c6_seq9	1677	E2BHX3	Ants	Harathos saltator	Down syndrome cell adhesion molecule-like protein 1	NA	CFLO22982-RA
	kmr29_comp96694_c1_seq5	1135	E2B2U7	Ants	Harathos saltator	Lysozyme	NA	CFLO21765-RA
	kmr27_comp91386_c3_seq28	1235	E9IMR4	Ants	Solenopsis invicta	Putative uncharacterized protein (Fragment)	NA	CFLO14116-RA
	kmr31_comp5278_c0_seq1	545	E9J1B9	Ants	Solenopsis invicta	Putative uncharacterized protein (Fragment)	NA	CFLO26126-RA
	kmr25_comp40407_c0_seq1	256	H9HQZ6	Ants	Atta cephalotes	Uncharacterized protein	NA	HQ315785.1
	kmr27_comp91386_c3_seq26	1665	H9IRS7	Ants	Atta cephalotes	Uncharacterized protein	NA	CFLO14116-RA
