# Supplementary material for: Transcriptome sequencing reveals high isoform diversity in the ant Formica exsecta
Source: PeerJ. 2017 Nov 21;5:e3998. doi: 10.7717/peerj.3998 (PMC5701548; doi:10.7717/peerj.3998)
Supplement: File S9 [file peerj-05-3998-s009.xlsx]

## Sheet: File_S9
Table S9_A. list of Vitellogenin genes and their probable isoforms number from Final-TA assembly.
No.	Transcripts	Sequence Length	NCBI ID	Group	Organism	Description	Isoform Number	Isoform Seq	Reported
1	kmr23_comp68235_c1_seq1	784	EFN61573	Ants	Camponotus floridanus	Vitellogenin-5 (Vitellogenin-like Protein D)	2	kmr23_comp68235_c1_seq1,kmr27_comp88356_c0_seq3,	Novel
2	kmr23_comp54421_c0_seq1	5511	EFN84770	Ants	Harpegnathos saltator	vitellogenin receptor	4	kmr23_comp54421_c0_seq1,Ant-TAContig2410,kmr29_comp95637_c0_seq5,kmr29_comp95637_c0_seq3,	Novel
3	kmr27_comp88356_c1_seq1	3800	EGI64021	Ants	Acromyrmex echinatior	Vitellogenin-6 (Vitellogenin-like Protein B)	4	kmr25_comp81695_c0_seq1,kmr27_comp88356_c1_seq1,kmr27_comp88356_c1_seq3,kmr25_comp81695_c0_seq2,	Morandin et al. 2014
4	Ant-TAContig4564	6287	EFN64902	Ants	Camponotus floridanus	Vitellogenin (Vg)	1	NA	Morandin et al. 2014
5	Ant-TAContig3467	4809	EFN69845	Ants	Camponotus floridanus	Vitellogenin (Vitellogenin-like Protein A)	1	NA	Morandin et al. 2014
6	kmr23_comp73462_c0_seq1	1030	EFN73216	Ants	Camponotus floridanus	hypothetical Protein (Vitellogenin-like protein C)	1	NA	Morandin et al. 2014
